# Supplementary material for: Gim3 buffers and potentiates de novo mutations that affect fluconazole susceptibility in yeast
Source: EMBO Rep. 2026 Feb 17;27(6):1510–39. doi: 10.1038/s44319-026-00702-x (PMC13022404; doi:10.1038/s44319-026-00702-x)
Supplement: Supplementary file 2 — Table EV1 [file 44319_2026_702_MOESM2_ESM.xlsx]

## Sheet: Sheet1
Table EV1. Extended p-values from GLM analysis (Quasi-Poisson) for Figure 1C–D and EV1A. A generalized linear model (GLM) using a quasi-Poisson distribution and log link was used to compare CFU/mL across strains under different conditions with or without EMS treatment, and with or without fluconazole. +EMS” and “–EMS” indicate EMS-treated or untreated cultures. Plates include – fluconazole (no st…
Compared cultures		Estimate	SE	z-ratio	P-value	Treatment	Figure
WT+plasmid	WT–plasmid	-0.0172	0.0638	-0.270	0.9998	-EMS-Fluconazole	EV1A
GIM3	gim3Δ	-0.1335	0.0532	-2512	0.1205	-EMS-Fluconazole	EV1A
pTDH3-GIM3	pTDH3-gim3Δ	0.0757	0.1380	0.548	0.9941	-EMS-Fluconazole	EV1A
WT+plasmid	WT–plasmid	0.0462	0.0582	0.795	0.9685	+EMS-Fluconazole	Figure 1C
WT+plasmid	GIM3	-0.0517	0.0567	-0.911	0.9685	+EMS-Fluconazole	Figure 1C
WT+plasmid	gim3Δ	0.0962	0.0589	1634	0.5757	+EMS-Fluconazole	Figure 1C
WT+plasmid	pTDH3-GIM3	0.0076	0.0576	0.133	10000	+EMS-Fluconazole	Figure 1C
WT+plasmid	pTDH3-gim3Δ	0.1505	0.0598	2519	0.1185	+EMS-Fluconazole	Figure 1C
WT–plasmid	GIM3	-0.0979	0.0574	-1705	0.5282	+EMS-Fluconazole	Figure 1C
WT–plasmid	gim3Δ	0.0500	0.0596	0.840	0.9600	+EMS-Fluconazole	Figure 1C
WT–plasmid	pTDH3-GIM3	-0.0385	0.0583	-0.662	0.9860	+EMS-Fluconazole	Figure 1C
WT–plasmid	pTDH3-gim3Δ	0.1043	0.0604	1727	0.5138	+EMS-Fluconazole	Figure 1C
GIM3	gim3Δ	0.1479	0.0582	2543	0.1119	+EMS-Fluconazole	Figure 1C
GIM3	pTDH3-GIM3	0.0593	0.0569	1045	0.9028	+EMS-Fluconazole	Figure 1C
GIM3	pTDH3-gim3Δ	0.2022	0.0591	3425	0.0081	+EMS-Fluconazole	Figure 1C
gim3Δ	pTDH3-GIM3	-0.0885	0.0590	-1501	0.6636	+EMS-Fluconazole	Figure 1C
gim3Δ	pTDH3-gim3Δ	0.05428	0.0611	0.888	0.9496	+EMS-Fluconazole	Figure 1C
pTDH3-GIM3	pTDH3-gim3Δ	0.14287	0.0599	2386	0.1609	+EMS-Fluconazole	Figure 1C
WT+plasmid	WT–plasmid	0.0182376	0.139711	0.130538	0.999995	+EMS+Fluconazole	Figure 1D
WT+plasmid	GIM3	-0.0505099	0.13735	-0.367747	0.999126	+EMS+Fluconazole	Figure 1D
WT+plasmid	gim3Δ	1.40331	0.221393	6.33852	3.47723e-09	+EMS+Fluconazole	Figure 1D
WT+plasmid	pTDH3-GIM3	-0.0966784	0.135831	-0.711756	0.980601	+EMS+Fluconazole	Figure 1D
WT+plasmid	pTDH3-gim3Δ	1.34615	0.216399	6.22066	7.41882e-09	+EMS+Fluconazole	Figure 1D
WT–plasmid	GIM3	-0.0687474	0.137996	-0.498184	0.996252	+EMS+Fluconazole	Figure 1D
WT–plasmid	gim3Δ	1.38507	0.221795	6.24481	6.35879e-09	+EMS+Fluconazole	Figure 1D
WT–plasmid	pTDH3-GIM3	-0.114916	0.136484	-0.841972	0.959649	+EMS+Fluconazole	Figure 1D
WT–plasmid	pTDH3-gim3Δ	1.32791	0.21681	6.12475	1.36073e-08	+EMS+Fluconazole	Figure 1D
GIM3	gim3Δ	1.45382	0.220315	6.59881	6.21511e-10	+EMS+Fluconazole	Figure 1D
GIM3	pTDH3-GIM3	-0.0461685	0.134066	-0.344372	0.999365	+EMS+Fluconazole	Figure 1D
GIM3	pTDH3-gim3Δ	1.39666	0.215296	6.48715	1.31148e-09	+EMS+Fluconazole	Figure 1D
gim3Δ	pTDH3-GIM3	-1.49998	0.219371	-6.83765	1.20769e-10	+EMS+Fluconazole	Figure 1D
gim3Δ	pTDH3-gim3Δ	-0.0571584	0.276591	-0.206653	0.999948	+EMS+Fluconazole	Figure 1D
pTDH3-GIM3	pTDH3-gim3Δ	1.44283	0.21433	6.73179	2.51353e-10	+EMS+Fluconazole	Figure 1D
