# Supplementary material for: Gim3 buffers and potentiates de novo mutations that affect fluconazole susceptibility in yeast
Source: EMBO Rep. 2026 Feb 17;27(6):1510–39. doi: 10.1038/s44319-026-00702-x (PMC13022404; doi:10.1038/s44319-026-00702-x)
Supplement: Supplementary file 3 — Table EV2 [file 44319_2026_702_MOESM3_ESM.xlsx]

## Sheet: Sheet1
Table EV2. Fluconazole MICs (Etest) and ERG3 mutations identified in EMS-treated S. cerevisiae strains, including mutation type, position, amino acid change and stability.
No.	Strain	MT label	MIC_GIM3	MIC_Δgim3	Position of mutation ERG3 (bp)	Mutation Type	Base change	Amino acid change	Mutation effect	Reference	Sequence ID	Tested for sterol analysis	Energy Difference_MutationExplorer (R.E.U)	Previously Identified
0	WT	MT1	12	12									0
1	EMS1	MT9	4	4	655	SNP	T to A	Trp to Arg	Missense	No	OE1		-14.63	No
2	EMS2	MT10	not tested	not tested	700	SNP	G to A	Asp to Asn	Missense	No	WT13		-4.63	No
3	EMS3	MT11	not tested	not tested	555	SNP	C to G	Tyr to Stop	Nonsense	Yes (Caspeta et al., 2014)	OE14			Caspeta, L., Chen, Y., Ghiaci, P., Feizi, A., Baskov, S., Hallström, B. M., Petranovic, D., & Nielsen, J. (2014). Biofuels. Altered sterol composition renders yeast thermotolerant. Science (New York, N.Y.), 346(6205), 75–78. https://doi.org/10.1126/SCIENCE.1258137
4	EMS4	MT12	4	4	865	SNP	A to C	Thr to Pro	Missense	No	OE15	Erg3T289P	-398.75	No
5	EMS5	MT13	4	6	862	SNP	C to T	His to Tyr	Missense	No	OE16		-37.11	No
6	EMS6	MT14	not tested	not tested	272	SNP	G to A	Arg to Lys	Missense	Yes (Cowen & Lindquist, 2005)	OE2		-8.56	No
7	EMS7	MT15	6	6	1058	SNP	G to A	Arg to Lys	Missense	No	OE22		-10.51	No
8	EMS8	MT16	6	8	897	SNP	C to A	Tyr to Stop	Nonsense	No	OE24			No
9	EMS9	MT17	not tested	not tested	646	SNP	C to T	His to Tyr	Missense	No	OE3		-36.82	No
10	EMS10	MT18	4	4	862	SNP	C to T	His to Tyr	Missense	No	OE4		-37.11	No
11	EMS11	MT19	4	4	256	SNP	C to A	Arg to Asn	Missense	No	WT12		-7.73	No
12	EMS12	MT20	4	4	703	SNP	G to C	Gly to Arg	Missense	No	OE11		-11.09	No
13	EMS13	MT21	8	8	502	deletion	502-503 deletion	frame shift	frame shift	No	WT14			No
14	EMS14	MT22	2	2	502	deletion	502-503 deletion	frame shift	frame shift	No	WT15			No
15	EMS15	MT23	8	8	727	SNP	C to T	His to Tyr	Missense	No	WT16		-9.06	No
16	EMS16	MT24	8	8	862	SNP	C to A	His to Asn	Missense	No	WT17		-2.88	No
17	EMS17	MT25	not tested	not tested	911	SNP	C to A	Thr to Asn	Missense	No	WT18		-2.79	No
18	EMS18	MT26	8	2	500	SNP	T to G	Leu to Arg	Missense	No	WT2	Erg3L167R	-17.21	No
19	EMS19	MT27	48	3	929	SNP	G to A	Gly to Glu	Missense	No	WT20	Erg3G310E	-108.54	No
20	EMS20	MT28	12	12	444	SNP	G to A	Trp to stop	Nonsense	No	WT3			No
21	EMS21	MT29	not tested	not tested	502	deletion	502-503 deletion	frame shift	frame shift	No	WT4			No
22	EMS22	MT30	not tested	not tested	1	SNP	ATG to GTG	Met to Val	Missense	No	WT5			No
23	EMS23	MT31	16	4	584	SNP	G to A	Gly to Asp	Missense	No	WT6	Erg3G195D	-85.26	No
24	EMS24	MT32	4	4	No ERG3 mutation
25	EMS25	MT33	4	4	No ERG3 mutation
26	EMS26	MT34	2	2	No ERG3 mutation
27	EMS27	MT35	16	24	No ERG3 mutation
28	EMS28	MT36	6	6	No ERG3 mutation
29	EMS29	MT37	4	4	No ERG3 mutation
30	EMS30	MT38	8	8	No ERG3 mutation
31	EMS31	MT39	6	8	No ERG3 mutation
32	EMS32	MT40	4	6	No ERG3 mutation
33	EMS33	MT41	8	8	No ERG3 mutation
34	EMS34	MT42	6	8	No ERG3 mutation
35	EMS35	MT43	2	3	No ERG3 mutation
36	EMS36	MT44	6	6	No ERG3 mutation
37	EMS37	MT45	8	8	No ERG3 mutation
38	EMS38	MT46	8	8	No ERG3 mutation
39	EMS39	MT47	8	8	No ERG3 mutation
40	EMS40	MT48	6	6	No ERG3 mutation
41	EMS41	MT49	4	4	No ERG3 mutation
42	EMS42	MT50	6	6	No ERG3 mutation
