# Supplementary material for: Gim3 buffers and potentiates de novo mutations that affect fluconazole susceptibility in yeast
Source: EMBO Rep. 2026 Feb 17;27(6):1510–39. doi: 10.1038/s44319-026-00702-x (PMC13022404; doi:10.1038/s44319-026-00702-x)
Supplement: Supplementary file 4 — Table EV3 [file 44319_2026_702_MOESM4_ESM.xlsx]

## Sheet: Sheet1
Table EV3. Two-sided t-test comparing protein half-life values of each variant to Erg3WT+GIM3. For each time point n=3 biological replicates. Statistical significance was considered at p-value < 0.05.
Strain	Fold change ( vs Erg3WT+GIM3)	p-value ( vs Erg3WT+GIM3)
Erg3WT+GIM3	1.10	0.81
Erg3G195D+GIM3	0.61	0.40
Erg3G195D+gim3Δ	2.07	0.015
Erg3T289P+GIM3	1.80	0.024
Erg3T289P+gim3Δ	2.55	0.016
