# Supplementary material for: Gim3 buffers and potentiates de novo mutations that affect fluconazole susceptibility in yeast
Source: EMBO Rep. 2026 Feb 17;27(6):1510–39. doi: 10.1038/s44319-026-00702-x (PMC13022404; doi:10.1038/s44319-026-00702-x)
Supplement: Supplementary file 5 — Table EV4 [file 44319_2026_702_MOESM5_ESM.xlsx]

## Sheet: Sheet1
Table EV4. Two-sided t-test and one-sample t-test results comparing sterol levels in Erg3 mutants. For each strain and condition, sterol measurements were obtained from n = 3 biological replicates. Statistical significance was defined as p-value < 0.05.
Strain	Condition	Sterol	p-value	Test
erg3Δ+GIM3 vs erg3Δ gim3Δ	No fluconazole	Ergosta-7,22-dienol	0.338	Two-sided t-test
Erg3G195D+GIM3 vs Erg3G195D+gim3Δ	No fluconazole	Ergosta-7,22-dienol	0.175	Two-sided t-test
Erg3T289P+GIM3 vs Erg3T289P+gim3Δ	No fluconazole	Ergosta-7,22-dienol	0.123	Two-sided t-test
Erg3WT+GIM3 vs Erg3WT+gim3Δ	No fluconazole	Ergosta-7,22-dienol	0.48	One-sample t-test
erg3Δ+GIM3 vs Erg3WT+GIM3	No fluconazole	Ergosta-7,22-dienol	0.000063	One-sample t-test
erg3Δ gim3Δ vs Erg3WT+GIM3	No fluconazole	Ergosta-7,22-dienol	0.00015	One-sample t-test
Erg3G195D+GIM3 vs Erg3WT+GIM3	No fluconazole	Ergosta-7,22-dienol	0.00022	One-sample t-test
Erg3G195D+gim3Δ vs Erg3WT+GIM3	No fluconazole	Ergosta-7,22-dienol	0.00011	One-sample t-test
Erg3T289P+GIM3 vs Erg3WT+GIM3	No fluconazole	Ergosta-7,22-dienol	0.00026	One-sample t-test
Erg3T289P+gim3Δ vs Erg3WT+GIM3	No fluconazole	Ergosta-7,22-dienol	0.038	One-sample t-test
erg3Δ+GIM3 vs erg3Δ gim3Δ	Fluconazole	Ergosta-7,22-dienol	0.63	Two-sided t-test
Erg3G195D+GIM3 vs Erg3G195D+gim3Δ	Fluconazole	Ergosta-7,22-dienol	0.234	Two-sided t-test
Erg3T289P+GIM3 vs Erg3T289P+gim3Δ	Fluconazole	Ergosta-7,22-dienol	0.367	Two-sided t-test
Erg3WT+GIM3 vs Erg3WT+gim3Δ	Fluconazole	Ergosta-7,22-dienol	0.18	One-sample t-test
erg3Δ+GIM3 vs Erg3WT+GIM3	Fluconazole	Ergosta-7,22-dienol	0.0005	One-sample t-test
erg3Δ gim3Δ vs Erg3WT+GIM3	Fluconazole	Ergosta-7,22-dienol	0.034	One-sample t-test
Erg3G195D+GIM3 vs Erg3WT+GIM3	Fluconazole	Ergosta-7,22-dienol	0.0027	One-sample t-test
Erg3G195D+gim3Δ vs Erg3WT+GIM3	Fluconazole	Ergosta-7,22-dienol	0.07	One-sample t-test
Erg3T289P+GIM3 vs Erg3WT+GIM3	Fluconazole	Ergosta-7,22-dienol	0.0052	One-sample t-test
Erg3T289P+gim3Δ vs Erg3WT+GIM3	Fluconazole	Ergosta-7,22-dienol	0.062	One-sample t-test
erg3Δ+GIM3 vs erg3Δ gim3Δ	Fluconazole	14α-methylergosta-8,24(28)-diol	0.422	Two-sided t-test
Erg3G195D+GIM3 vs Erg3G195D+gim3Δ	Fluconazole	14α-methylergosta-8,24(28)-diol	0.013	Two-sided t-test
Erg3T289P+GIM3 vs Erg3T289P+gim3Δ	Fluconazole	14α-methylergosta-8,24(28)-diol	0.006	Two-sided t-test
Erg3WT+GIM3 vs Erg3WT+gim3Δ	Fluconazole	14α-methylergosta-8,24(28)-diol	0.53	One-sample t-test
erg3Δ+GIM3 vs Erg3WT+GIM3	Fluconazole	14α-methylergosta-8,24(28)-diol	2.72 × 10⁻⁷	One-sample t-test
erg3Δ gim3Δ vs Erg3WT+GIM3	Fluconazole	14α-methylergosta-8,24(28)-diol	ND	One-sample t-test
Erg3G195D+GIM3 vs Erg3WT+GIM3	Fluconazole	14α-methylergosta-8,24(28)-diol	0.038	One-sample t-test
Erg3G195D+gim3Δ vs Erg3WT+GIM3	Fluconazole	14α-methylergosta-8,24(28)-diol	ND	One-sample t-test
Erg3T289P+GIM3 vs Erg3WT+GIM3	Fluconazole	14α-methylergosta-8,24(28)-diol	0.0095	One-sample t-test
Erg3T289P+gim3Δ vs Erg3WT+GIM3	Fluconazole	14α-methylergosta-8,24(28)-diol	0.0011	One-sample t-test
erg3Δ+GIM3 vs erg3Δ gim3Δ	No fluconazole	Ergosterol	0.027	Two-sided t-test
Erg3G195D+GIM3 vs Erg3G195D+gim3Δ	No fluconazole	Ergosterol	0.063	Two-sided t-test
Erg3T289P+GIM3 vs Erg3T289P+gim3Δ	No fluconazole	Ergosterol	0.0259	Two-sided t-test
Erg3WT+GIM3 vs Erg3WT+gim3Δ	No fluconazole	Ergosterol	0.038	One-sample t-test
erg3Δ+GIM3 vs Erg3WT+GIM3	No fluconazole	Ergosterol	3.67 × 10⁻8	One-sample t-test
erg3Δ gim3Δ vs Erg3WT+GIM3	No fluconazole	Ergosterol	3.09 × 10⁻⁷	One-sample t-test
Erg3G195D+GIM3 vs Erg3WT+GIM3	No fluconazole	Ergosterol	0.03	One-sample t-test
Erg3G195D+gim3Δ vs Erg3WT+GIM3	No fluconazole	Ergosterol	0.0024	One-sample t-test
Erg3T289P+GIM3 vs Erg3WT+GIM3	No fluconazole	Ergosterol	0.0003	One-sample t-test
Erg3T289P+gim3Δ vs Erg3WT+GIM3	No fluconazole	Ergosterol	0.0011	One-sample t-test
erg3Δ+GIM3 vs erg3Δ gim3Δ	Fluconazole	Ergosterol	0.782	Two-sided t-test
Erg3G195D+GIM3 vs Erg3G195D+gim3Δ	Fluconazole	Ergosterol	0.169	Two-sided t-test
Erg3T289P+GIM3 vs Erg3T289P+gim3Δ	Fluconazole	Ergosterol	0.920	Two-sided t-test
Erg3WT+GIM3 vs Erg3WT+gim3Δ	Fluconazole	Ergosterol	0.018	One-sample t-test
erg3Δ+GIM3 vs Erg3WT+GIM3	Fluconazole	Ergosterol	2.7 × 10⁻8	One-sample t-test
erg3Δ gim3Δ vs Erg3WT+GIM3	Fluconazole	Ergosterol	3.9 × 10⁻⁷	One-sample t-test
Erg3G195D+GIM3 vs Erg3WT+GIM3	Fluconazole	Ergosterol	0.56	One-sample t-test
Erg3G195D+gim3Δ vs Erg3WT+GIM3	Fluconazole	Ergosterol	0.28	One-sample t-test
Erg3T289P+GIM3 vs Erg3WT+GIM3	Fluconazole	Ergosterol	0.0019	One-sample t-test
Erg3T289P+gim3Δ vs Erg3WT+GIM3	Fluconazole	Ergosterol	0.0027	One-sample t-test
