# Supplementary material for: Gim3 buffers and potentiates de novo mutations that affect fluconazole susceptibility in yeast
Source: EMBO Rep. 2026 Feb 17;27(6):1510–39. doi: 10.1038/s44319-026-00702-x (PMC13022404; doi:10.1038/s44319-026-00702-x)
Supplement: Supplementary file 6 — Table EV5 [file 44319_2026_702_MOESM6_ESM.xlsx]

## Sheet: Sheet 1
Table EV5, Pairwise p-values for growth differences across antifungal treatments, Two-way ANOVA with Tukey’s post hoc test comparing relative growth (%) of N, glabratus strains (WT, Δerg3, Δgim3, and Δerg3 Δgim3) across increasing concentrations of fluconazole, amphotericin B, and caspofungin, ns = not significant; p < 0,05; p < 0,01; p < 0,001; p < 0,0001,
Antifungal	Concentration (µg/mL)	Compared strains		diff	lwr	upr	p-value adj
Fluconazole	0	Δerg3	WT	-1.42109e-14	-41.8886	41.8886	1
Fluconazole	0	Δgim3	WT	0	-41.8886	41.8886	1
Fluconazole	0	Δgim3 Δerg3	WT	0	-41.8886	41.8886	1
Fluconazole	0	Δgim3	Δerg3	1.42109e-14	-41.8886	41.8886	1
Fluconazole	0	Δgim3 Δerg3	Δerg3	1.42109e-14	-41.8886	41.8886	1
Fluconazole	0	Δgim3 Δerg3	Δgim3	0	-41.8886	41.8886	1
Fluconazole	0.5	Δerg3	WT	1.93688	-50.2934	54.1671	0.999349
Fluconazole	0.5	Δgim3	WT	13.2321	-38.9981	65.4624	0.847565
Fluconazole	0.5	Δgim3 Δerg3	WT	1.36262	-50.8676	53.5929	0.999772
Fluconazole	0.5	Δgim3	Δerg3	11.2953	-40.935	63.5255	0.89713
Fluconazole	0.5	Δgim3 Δerg3	Δerg3	-0.574266	-52.8045	51.656	0.999983
Fluconazole	0.5	Δgim3 Δerg3	Δgim3	-11.8695	-64.0998	40.3607	0.883358
Fluconazole	1	Δerg3	WT	21.4989	-88.7817	131.779	0.921398
Fluconazole	1	Δgim3	WT	19.6637	-90.6169	129.944	0.938002
Fluconazole	1	Δgim3 Δerg3	WT	32.8305	-77.4501	143.111	0.778336
Fluconazole	1	Δgim3	Δerg3	-1.83521	-112.116	108.445	0.999941
Fluconazole	1	Δgim3 Δerg3	Δerg3	11.3316	-98.949	121.612	0.986795
Fluconazole	1	Δgim3 Δerg3	Δgim3	13.1668	-97.1138	123.447	0.979673
Fluconazole	2	Δerg3	WT	32.9492	-27.8889	93.7872	0.367737
Fluconazole	2	Δgim3	WT	52.8553	-7.98277	113.693	0.0904778
Fluconazole	2	Δgim3 Δerg3	WT	23.4473	-37.3907	84.2854	0.624463
Fluconazole	2	Δgim3	Δerg3	19.9061	-40.9319	80.7442	0.728104
Fluconazole	2	Δgim3 Δerg3	Δerg3	-9.50182	-70.3399	51.3362	0.956776
Fluconazole	2	Δgim3 Δerg3	Δgim3	-29.4079	-90.246	31.4301	0.455642
Fluconazole	4	Δerg3	WT	17.5038	-70.4467	105.454	0.917017
Fluconazole	4	Δgim3	WT	27.7038	-60.2467	115.654	0.749192
Fluconazole	4	Δgim3 Δerg3	WT	73.1933	-14.7572	161.144	0.106703
Fluconazole	4	Δgim3	Δerg3	10.1999	-77.7505	98.1504	0.981294
Fluconazole	4	Δgim3 Δerg3	Δerg3	55.6895	-32.261	143.64	0.254733
Fluconazole	4	Δgim3 Δerg3	Δgim3	45.4896	-42.4609	133.44	0.403105
Fluconazole	8	Δerg3	WT	-18.8412	-54.22	16.5376	0.380591
Fluconazole	8	Δgim3	WT	21.217	-14.1618	56.5958	0.292354
Fluconazole	8	Δgim3 Δerg3	WT	-18.8412	-54.22	16.5376	0.380591
Fluconazole	8	Δgim3	Δerg3	40.0582	4.67944	75.4371	0.0277014
Fluconazole	8	Δgim3 Δerg3	Δerg3	7.10543e-15	-35.3788	35.3788	1
Fluconazole	8	Δgim3 Δerg3	Δgim3	-40.0582	-75.4371	-4.67944	0.0277014
Fluconazole	16	Δerg3	WT	-16.397	-56.1597	23.3658	0.576341
Fluconazole	16	Δgim3	WT	1.15665	-38.6061	40.9194	0.999685
Fluconazole	16	Δgim3 Δerg3	WT	-16.397	-56.1597	23.3658	0.576341
Fluconazole	16	Δgim3	Δerg3	17.5536	-22.2091	57.3164	0.525513
Fluconazole	16	Δgim3 Δerg3	Δerg3	-1.77636e-15	-39.7628	39.7628	1
Fluconazole	16	Δgim3 Δerg3	Δgim3	-17.5536	-57.3164	22.2091	0.525513
Fluconazole	32	Δerg3	WT	-18.2528	-51.1011	14.5955	0.348298
Fluconazole	32	Δgim3	WT	-3.87631	-36.7246	28.972	0.980341
Fluconazole	32	Δgim3 Δerg3	WT	-18.2528	-51.1011	14.5955	0.348298
Fluconazole	32	Δgim3	Δerg3	14.3765	-18.4718	47.2248	0.532055
Fluconazole	32	Δgim3 Δerg3	Δerg3	1.77636e-15	-32.8483	32.8483	1
Fluconazole	32	Δgim3 Δerg3	Δgim3	-14.3765	-47.2248	18.4718	0.532055
Fluconazole	64	Δerg3	WT	-17.1665	-44.7386	10.4057	0.26618
Fluconazole	64	Δgim3	WT	-5.01396	-32.5861	22.5582	0.934644
Fluconazole	64	Δgim3 Δerg3	WT	-17.1665	-44.7386	10.4057	0.26618
Fluconazole	64	Δgim3	Δerg3	12.1525	-15.4196	39.7247	0.526728
Fluconazole	64	Δgim3 Δerg3	Δerg3	2.66454e-15	-27.5722	27.5722	1
Fluconazole	64	Δgim3 Δerg3	Δgim3	-12.1525	-39.7247	15.4196	0.526728
Fluconazole	128	Δerg3	WT	-19.5655	-47.3392	8.20828	0.188034
Fluconazole	128	Δgim3	WT	-8.15429	-35.928	19.6195	0.785101
Fluconazole	128	Δgim3 Δerg3	WT	-19.5655	-47.3392	8.20828	0.188034
Fluconazole	128	Δgim3	Δerg3	11.4112	-16.3626	39.1849	0.579013
Fluconazole	128	Δgim3 Δerg3	Δerg3	5.32907e-15	-27.7737	27.7737	1
Fluconazole	128	Δgim3 Δerg3	Δgim3	-11.4112	-39.1849	16.3626	0.579013
Caspofungin	0	Δerg3	WT	0	-66.4	66.4	1
Caspofungin	0	Δgim3	WT	0	-66.4	66.4	1
Caspofungin	0	Δgim3 Δerg3	WT	0	-66.4	66.4	1
Caspofungin	0	Δgim3	Δerg3	0	-66.4	66.4	1
Caspofungin	0	Δgim3 Δerg3	Δerg3	0	-66.4	66.4	1
Caspofungin	0	Δgim3 Δerg3	Δgim3	0	-66.4	66.4	1
Caspofungin	0.0312	Δerg3	WT	7.5	-83.28	98.29	0.993
Caspofungin	0.0312	Δgim3	WT	-25.86	-116.64	64.92	0.799
Caspofungin	0.0312	Δgim3 Δerg3	WT	8.19	-82.59	98.97	0.991
Caspofungin	0.0312	Δgim3	Δerg3	-33.37	-124.15	57.41	0.657
Caspofungin	0.0312	Δgim3 Δerg3	Δerg3	0.69	-90.09	91.47	1000
Caspofungin	0.0312	Δgim3 Δerg3	Δgim3	34.05	-56.73	124.83	0.643
Caspofungin	0.0625	Δerg3	WT	21.42	-48.79	91.64	0.766
Caspofungin	0.0625	Δgim3	WT	-40.92	-111.13	29.29	0.313
Caspofungin	0.0625	Δgim3 Δerg3	WT	3.31	-66.9	73.52	0.999
Caspofungin	0.0625	Δgim3	Δerg3	-62.34	-132.55	7.87	0.083
Caspofungin	0.0625	Δgim3 Δerg3	Δerg3	-18.11	-88.33	52.1	0.841
Caspofungin	0.0625	Δgim3 Δerg3	Δgim3	44.23	-25.98	114.44	0.258
Caspofungin	0.125	Δerg3	WT	76.67	33.96	119.38	0.0019
Caspofungin	0.125	Δgim3	WT	4	-38.71	46.71	0.99
Caspofungin	0.125	Δgim3 Δerg3	WT	-33.72	-76.43	8.99	0.129
Caspofungin	0.125	Δgim3	Δerg3	-72.66	-115.37	-29.95	0.0027
Caspofungin	0.125	Δgim3 Δerg3	Δerg3	-110.39	-153.1	-67.68	0.00016
Caspofungin	0.125	Δgim3 Δerg3	Δgim3	-37.73	-80.44	4.98	0.085
Caspofungin	0.25	Δerg3	WT	32.15	17.55	46.75	0.00049
Caspofungin	0.25	Δgim3	WT	0.58	-14.02	15.18	0.999
Caspofungin	0.25	Δgim3 Δerg3	WT	-0.81	-15.41	13.8	0.998
Caspofungin	0.25	Δgim3	Δerg3	-31.57	-46.17	-16.96	0.00056
Caspofungin	0.25	Δgim3 Δerg3	Δerg3	-32.95	-47.56	-18.35	0.00041
Caspofungin	0.25	Δgim3 Δerg3	Δgim3	-1.39	-15.99	13.21	0.989
Caspofungin	0.5	Δerg3	WT	-1.36	-3.15	0.42	0.144
Caspofungin	0.5	Δgim3	WT	-1.36	-3.15	0.42	0.144
Caspofungin	0.5	Δgim3 Δerg3	WT	-1.36	-3.15	0.42	0.144
Caspofungin	0.5	Δgim3	Δerg3	0	-1.78	1.78	1000
Caspofungin	0.5	Δgim3 Δerg3	Δerg3	0	-1.78	1.78	1000
Caspofungin	0.5	Δgim3 Δerg3	Δgim3	0	-1.78	1.78	1000
Amphotericin B	0	Δerg3	WT	-2.84217e-14	-36.5916	36.5916	1
Amphotericin B	0	Δgim3	WT	-2.84217e-14	-36.5916	36.5916	1
Amphotericin B	0	Δgim3 Δerg3	WT	-1.42109e-14	-36.5916	36.5916	1
Amphotericin B	0	Δgim3	Δerg3	0	-36.5916	36.5916	1
Amphotericin B	0	Δgim3 Δerg3	Δerg3	1.42109e-14	-36.5916	36.5916	1
Amphotericin B	0	Δgim3 Δerg3	Δgim3	1.42109e-14	-36.5916	36.5916	1
Amphotericin B	0.0625	Δerg3	WT	0.97019	-64.5437	66.4841	0.999958
Amphotericin B	0.0625	Δgim3	WT	-16.0808	-81.5947	49.4331	0.858822
Amphotericin B	0.0625	Δgim3 Δerg3	WT	-13.4971	-79.011	52.0168	0.909201
Amphotericin B	0.0625	Δgim3	Δerg3	-17.051	-82.5649	48.4629	0.837394
Amphotericin B	0.0625	Δgim3 Δerg3	Δerg3	-14.4673	-79.9812	51.0467	0.891507
Amphotericin B	0.0625	Δgim3 Δerg3	Δgim3	2.58373	-62.9302	68.0976	0.999217
Amphotericin B	0.125	Δerg3	WT	-8.14634	-64.9588	48.6661	0.9659
Amphotericin B	0.125	Δgim3	WT	-34	-90.8125	22.8125	0.293839
Amphotericin B	0.125	Δgim3 Δerg3	WT	-19.7895	-76.602	37.023	0.690868
Amphotericin B	0.125	Δgim3	Δerg3	-25.8537	-82.6661	30.9588	0.502322
Amphotericin B	0.125	Δgim3 Δerg3	Δerg3	-11.6431	-68.4556	45.1693	0.910429
Amphotericin B	0.125	Δgim3 Δerg3	Δgim3	14.2105	-42.602	71.023	0.852194
Amphotericin B	0.25	Δerg3	WT	63.8835	27.6438	100.123	0.002162
Amphotericin B	0.25	Δgim3	WT	-38.101	-74.3407	-1.86131	0.0396975
Amphotericin B	0.25	Δgim3 Δerg3	WT	-9.87135	-46.111	26.3684	0.818971
Amphotericin B	0.25	Δgim3	Δerg3	-101.984	-138.224	-65.7448	8.51235e-05
Amphotericin B	0.25	Δgim3 Δerg3	Δerg3	-73.7548	-109.995	-37.5151	0.000837512
Amphotericin B	0.25	Δgim3 Δerg3	Δgim3	28.2297	-8.01003	64.4694	0.135442
Amphotericin B	0.5	Δerg3	WT	6.64228	-11.3369	24.6214	0.653116
Amphotericin B	0.5	Δgim3	WT	-19.3333	-37.3125	-1.35417	0.0356667
Amphotericin B	0.5	Δgim3 Δerg3	WT	-15.6491	-33.6283	2.33005	0.0898194
Amphotericin B	0.5	Δgim3	Δerg3	-25.9756	-43.9548	-7.99644	0.00735456
Amphotericin B	0.5	Δgim3 Δerg3	Δerg3	-22.2914	-40.2706	-4.31223	0.0173281
Amphotericin B	0.5	Δgim3 Δerg3	Δgim3	3.68421	-14.295	21.6634	0.910456
Amphotericin B	1	Δerg3	WT	-0.766938	-6.75332	5.21945	0.975162
Amphotericin B	1	Δgim3	WT	-16.3434	-22.3298	-10.3571	0.000106166
Amphotericin B	1	Δgim3 Δerg3	WT	-17.731	-23.7174	-11.7446	5.84869e-05
Amphotericin B	1	Δgim3	Δerg3	-15.5765	-21.5629	-9.59011	0.000150282
Amphotericin B	1	Δgim3 Δerg3	Δerg3	-16.9641	-22.9504	-10.9777	8.09116e-05
Amphotericin B	1	Δgim3 Δerg3	Δgim3	-1.38756	-7.37394	4.59882	0.877446
Amphotericin B	2	Δerg3	WT	1.38482	-1.92153	4.69117	0.564916
Amphotericin B	2	Δgim3	WT	1.37374	-1.93261	4.68009	0.570832
Amphotericin B	2	Δgim3 Δerg3	WT	1.66082	-1.64553	4.96717	0.425778
Amphotericin B	2	Δgim3	Δerg3	-0.0110865	-3.31744	3.29526	1
Amphotericin B	2	Δgim3 Δerg3	Δerg3	0.275995	-3.03035	3.58234	0.992787
Amphotericin B	2	Δgim3 Δerg3	Δgim3	0.287081	-3.01927	3.59343	0.991907
