# Supplementary material for: Gim3 buffers and potentiates de novo mutations that affect fluconazole susceptibility in yeast
Source: EMBO Rep. 2026 Feb 17;27(6):1510–39. doi: 10.1038/s44319-026-00702-x (PMC13022404; doi:10.1038/s44319-026-00702-x)
Supplement: Supplementary file 7 — Table EV6 [file 44319_2026_702_MOESM7_ESM.xlsx]

## Sheet: Sheet1
Table EV6. MICs by E-test for N. glabratus strains (WT 2001, Δgim3, Δerg3, and Δgim3Δerg3).
Antifungal (µg/mL)	Replicate 1	Replicate 2	Replicate 3	Strains
Fluconazole	8	8	8	WT 2001
Fluconazole	6	6	6	Δgim3
Fluconazole	2	2	2	Δerg3
Fluconazole	2	2	2	Δgim3Δerg3
Amphotericin B	0.125	0.125	0.125	WT 2001
Amphotericin B	0.032	0.032	0.032	Δgim3
Amphotericin B	0.125	0.125	0.125	Δerg3
Amphotericin B	0.064	0.064	0.064	Δgim3Δerg3
Caspofungin	0.125	0.125	0.125	WT 2001
Caspofungin	0.125	0.125	0.125	Δgim3
Caspofungin	0.25	0.25	0.25	Δerg3
Caspofungin	0.25	0.25	0.25	Δgim3Δerg3
