# Supplementary material for: Gim3 buffers and potentiates de novo mutations that affect fluconazole susceptibility in yeast
Source: EMBO Rep. 2026 Feb 17;27(6):1510–39. doi: 10.1038/s44319-026-00702-x (PMC13022404; doi:10.1038/s44319-026-00702-x)
Supplement: Supplementary file 8 — Table EV7 [file 44319_2026_702_MOESM8_ESM.xlsx]

## Sheet: Sheet1
Table EV7. Overview of all S. cerevisiae and N. glabratus strains used in this study, including strain codes, genotypes, plasmid histories, parent strains, and corresponding figure references.
Code	Strain ID	Genotype	Plasmid history	Parent strain ID	Used in Figures
S. cerevisiae
MT1	BY4741	MATa his3Δ1 leu2Δ0 met15Δ0 ura3Δ0			Fig 5C-5F (as control), Fig EV2A, Fig EV2D, Fig EV4
MT2	gim3Δ (genomic deletion)	MATa his3Δ1 leu2Δ0 met15Δ0 ura3Δ0 gim3Δ		MT1
MT3	WT+PV1382	MATa his3Δ1 leu2Δ0 met15Δ0 ura3Δ0	Carries plasmid pV1382	MT1	Fig 1B-1D, Fig2 B, Fig EV1A, Fig EV3A-EV3D
MT4	WT (no PV1382)	MATa his3Δ1 leu2Δ0 met15Δ0 ura3Δ0	Lost plasmid pV1382; plasmid lost by FOA	MT3	Fig 1B-1D, Fig2 B, Fig EV1A, Fig EV3A-EV3D
MT5	GIM3	MATa his3Δ1 leu2Δ0 met15Δ0 ura3Δ0 gim3Δ	Plasmid carry URA3 and GIM3 under native promoter	MT2	Fig 1B-1D, Fig 2B, Fig EV1A, Fig EV1B, Fig EV3A-EV3D
MT6	pTDH-GIM3	MATa his3Δ1 leu2Δ0 met15Δ0 ura3Δ0 gim3Δ	Plasmid carry URA3 and GIM3 under TDH3 promoter	MT2	Fig 1B-1D, Fig 2B, Fig EV1A, Fig EV1B, Fig EV3A-EV3D
MT7	gim3Δ (no pGIM3-GIM3)	MATa his3Δ1 leu2Δ0 met15Δ0 ura3Δ0 gim3Δ	Previously carried pGIM3-native; plasmid lost by FOA	MT5	Fig 1B-1D, Fig 2B, Fig EV1A, Fig EV1B, Fig EV3A-EV3D
MT8	gim3Δ (no pTDH3-GIM3)	MATa his3Δ1 leu2Δ0 met15Δ0 ura3Δ0 gim3Δ	Previously carried pGIM3-native; plasmid lost by FOA	MT6	Fig 1B-1D, Fig 2B, Fig EV1A, Fig EV1B, Fig EV3A-EV3D
MT7	gim3Δ (no pTDH3-GIM3)	BY4741, MATa his3Δ1 leu2Δ0 met15Δ0 ura3Δ0 gim3Δ	Previously carried pTDH3-GIM3;plasmid lost by FOA	pTDH3-GIM3	Fig 1B-1D, Fig EV1A, Fig EV1B, Fig EV3A-EV3D
MT8	EMS treated variants			GIM3 & pTDH3-GIM3	Fig 1B-1D, Fig EV1A, Fig EV1B, Fig EV3A-EV3D
MT9	WT+ gim3Δ	BY4741, MATa his3Δ1 leu2Δ0 met15Δ0 ura3Δ0 gim3Δ		BY4741	Fig 1B-1D, Fig EV1A, Fig EV1B, Fig EV3A-EV3D
MT10	erg3Δgim3Δ	BY4741, MATa his3Δ1 leu2Δ0 met15Δ0 ura3Δ0 gim3Δ		WT+ gim3Δ	Fig 1B-1D, Fig EV1A, Fig EV1B, Fig EV3A-EV3D
MT9-MT50	EMS-treated strains used for Etest (see Table EV2 for more details)	MATa his3Δ1 leu2Δ0 met15Δ0 ura3Δ0	Plasmid carry URA3 and GIM3 under native promoter, or plasmid carry URA3 and GIM3 under TDH3 promoter	MT5 or MT6	MT9-M31 in Fig3A,MT9-M31 in Fig3B MT(9,10,12,13,14,15,17,18,19,20,23,24,25,26,27,31) in Fig 3C, MT12 in EV3E
MT50	Erg3WT+ GIM3	MATa his3Δ1 leu2Δ0 met15Δ0 ura3Δ0 gim3Δ ERG3-6xHis		MT1	Fig 4A-4C, Fig 4E
MT51	Erg3WT+ gim3Δ	MATa his3Δ1 leu2Δ0 met15Δ0 ura3Δ0 gim3Δ ERG3-6xHis		MT2	Fig 4A-4C, Fig 4E
MT52	Erg3G195D+ GIM3	MATa his3Δ1 leu2Δ0 met15Δ0 ura3Δ0 ERG3-6xHis		MT50	Fig 4A-4C, Fig 4E
MT53	Erg3G195D+ gim3Δ	MATa his3Δ1 leu2Δ0 met15Δ0 ura3Δ0 gim3Δ ERG3-6xHis		MT51	Fig 4A-4C, Fig 4E
MT54	Erg3T289P+ GIM3	MATa his3Δ1 leu2Δ0 met15Δ0 ura3Δ0 ERG3-6xHis		MT50	Fig 4A-4C, Fig 4E
MT55	Erg3T289P+ gim3Δ	MATa his3Δ1 leu2Δ0 met15Δ0 ura3Δ0 gim3Δ ERG3-6xHis		MT51	Fig 4A-4C, Fig 4E
MT56	erg3Δ+ GIM3	MATa his3Δ1 leu2Δ0 met15Δ0 ura3Δ0 erg3Δ		MT1	Fig 4B, Fig 4C, Fig 4E
MT57	erg3Δ+ gim3Δ	MATa his3Δ1 leu2Δ0 met15Δ0 ura3Δ0 gim3Δ erg3Δ		MT2	Fig 4B, Fig 4C, Fig 4E
MT58-MT133	Evolved BY4741	BY4741, MATa his3Δ1 leu2Δ0 met15Δ0 ura3Δ0		MT1	Fig 5B-5F
N. glabratus
MT134	WT (ATCC2001)			(CBS 138)	Fig 6A-6D
MT135	gim3Δ			MT134	Fig 6A-6D
MT136	erg3Δ			MT134	Fig 6A-6D
MT137	gim3Δerg3Δ			MT135	Fig 6A-6D
