# Supplementary material for: Gim3 buffers and potentiates de novo mutations that affect fluconazole susceptibility in yeast
Source: EMBO Rep. 2026 Feb 17;27(6):1510–39. doi: 10.1038/s44319-026-00702-x (PMC13022404; doi:10.1038/s44319-026-00702-x)
Supplement: Supplementary file 9 — Data Set EV1 [file 44319_2026_702_MOESM9_ESM.xlsx]

## Sheet: Sheet1
Dataset EV1. Raw colony area measurements and median values (n = 16) for strains that show a significant reduction in colony area upon GIM3 deletion in drug-free conditions at 30 °C and under antifungal treatment. Among these strains, 7 are significantly reduced under caspofungin and 11 under fluconazole, in addition to their drug-free fitness defect.
ID	Row	Column	GIM3_Fluconazole 128ug/mL_48h	Median_GIM3_Fluconazole 128ug/mL_48h	gim3Δ_Fluconazole 128ug/mL_48h	Median_gim3Δ_Fluconazole 128ug/mL_48h	GIM3_30°C_48h	Median_GIM3_30°C_48h	gim3Δ_30°C_48h	Median_gim3Δ_30°C_48h	Median_gim3Δ_30°C_48h	ID	Row	Column	GIM3_Caspofungine_0.5ug/mL_48h	Median_GIM3_Caspofungine_0.5ug/mL_48h	gim3Δ_Caspofungine_0.5ug/mL_48h	Median_gim3Δ_Caspofungine_0.5ug/mL_48h	GIM3_30°C_48h	Median_GIM3_30°C_48h	gim3Δ_30°C_48h	Median_gim3Δ_30°C_48h
B5	5	17	1721	1603	1439	1426	1621	1517	1467	1439.5		D7	13	25	1828	1614	1212	1099.5	3266	2909.5	2562	2381
B5	5	18	1889		1394		1581		1311			D7	13	26	1620		1169		2930		2451
B5	5	19	1793		1231		1526		1381			D7	13	27	1658		1097		2857		2405
B5	5	20	1956		1466		1595		1412			D7	13	28	1819		1167		2976		2399
B5	6	17	1785		1333		1578		1565			D7	14	25	1679		1269		3042		2484
B5	6	18	1520		1205		1516		1488			D7	14	26	1554		1119		2651		2315
B5	6	19	1760		1337		1532		1430			D7	14	27	1463		955		2536		2216
B5	6	20	1504		1503		1596		1415			D7	14	28	1702		946		2784		2357
B5	7	17	1550		1413		1496		1561			D7	15	25	1608		1160		3029		2437
B5	7	18	1542		1441		1480		1529			D7	15	26	1443		1116		2648		2311
B5	7	19	1614		1521		1459		1383			D7	15	27	1475		880		2545		2235
B5	7	20	1552		1690		1489		1307			D7	15	28	1625		1000		2778		2349
B5	8	17	1611		1484		1518		1624			D7	16	25	1603		1102		3317		2516
B5	8	18	1366		1208		1473		1526			D7	16	26	1543		1077		3001		2363
B5	8	19	1595		1553		1467		1449			D7	16	27	1553		1084		2889		2295
B5	8	20	1334		1247		1504		1376			D7	16	28	1779		935		3013		2426
C11	9	41	1747	1762.5	1494	1453.5	1398	1532	1175	1220		F10	21	37	1482	1436.5	0	0	2609	2775.5	882	957.5
C11	9	42	1700		1260		1362		1392			F10	21	38	1501		0		2770		1081
C11	9	43	1725		1115		1515		1210			F10	21	39	1618		0		2894		1008
C11	9	44	1889		1432		1551		1335			F10	21	40	1984		0		3320		1019
C11	10	41	1745		1511		1671		1394			F10	22	37	1359		0		2368		829
C11	10	42	1580		1283		1520		1177			F10	22	38	1391		0		2454		961
C11	10	43	1682		1163		1459		1361			F10	22	39	1430		0		2666		912
C11	10	44	1691		1343		1528		1253			F10	22	40	1867		0		3184		998
C11	11	41	1894		1513		1500		1068			F10	23	37	1344		0		2435		809
C11	11	42	1814		1498		1536		1175			F10	23	38	1248		0		2535		1000
C11	11	43	1750		1345		1518		934			F10	23	39	1392		0		2686		872
C11	11	44	1775		1920		1559		1074			F10	23	40	1573		0		3166		939
C11	12	41	2068		1475		1673		1359			F10	24	37	1437		0		2781		843
C11	12	42	1781		1725		1568		1062			F10	24	38	1436		0		2857		1006
C11	12	43	1808		1424		1591		1230			F10	24	39	1379		0		2980		1028
C11	12	44	1779		1612		1619		1238			F10	24	40	1832		0		3531		954
D2	13	5	1000	873	422	494.5	1505	1364	1097	915.5		F3	21	9	2093	1773.5	0	0	2592	2877.5	605	831
D2	13	6	996		521		1534		1250			F3	21	10	1808		0		2464		834
D2	13	7	998		507		1464		NA			F3	21	11	1889		0		2569		553
D2	13	8	1159		444		1678		NA			F3	21	12	2086		0		3120		132
D2	14	5	1022		599		1253		1402			F3	22	9	1681		0		2713		NA
D2	14	6	904		647		1504		1542			F3	22	10	1756		0		2518		840
D2	14	7	1125		506		1547		924			F3	22	11	1498		0		2584		974
D2	14	8	934		562		1623		1143			F3	22	12	1878		0		3152		1010
D2	15	5	809		489		1092		578			F3	23	9	1699		0		2943		831
D2	15	6	842		586		1134		907			F3	23	10	1514		0		2719		709
D2	15	7	820		389		1052		647			F3	23	11	1514		0		2812		869
D2	15	8	786		449		1451		669			F3	23	12	1791		0		3256		888
D2	16	5	712		436		1099		777			F3	24	9	1793		0		3595		714
D2	16	6	703		500		1068		988			F3	24	10	1692		0		3286		628
D2	16	7	657		334		1059		604			F3	24	11	1694		0		3461		879
D2	16	8	743		326		1277		761			F3	24	12	1907		0		3864		556
D9	13	33	1998	2100.5	1880	1917.5	2865	2763.5	2705	2565.5		F7	21	25	2191	2093	1356	1360	3230	3022	2598	2667.5
D9	13	34	2064		1912		2811		2573			F7	21	26	2140		1363		3266		2689
D9	13	35	2103		1959		2828		2703			F7	21	27	2166		1477		3386		2779
D9	13	36	2289		2038		3111		2886			F7	21	28	2368		1580		3689		3216
D9	14	33	2086		1820		2717		2552			F7	22	25	1993		1278		2606		2451
D9	14	34	1854		1785		2479		2483			F7	22	26	1852		1276		2759		2527
D9	14	35	2098		1881		2525		2455			F7	22	27	1912		1327		2885		2607
D9	14	36	2193		1996		2948		2790			F7	22	28	2058		1320		3278		2932
D9	15	33	2136		1876		2735		2561			F7	23	25	1955		1357		2533		2343
D9	15	34	2040		1847		2438		2335			F7	23	26	1741		1290		2614		2466
D9	15	35	1981		1833		2465		2397			F7	23	27	1792		1333		2755		2644
D9	15	36	2276		1923		2853		2596			F7	23	28	2010		1394		3117		2945
D9	16	33	2412		2074		2792		2570			F7	24	25	2268		1469		2839		2646
D9	16	34	2098		2001		2503		2450			F7	24	26	2128		1425		2970		2759
D9	16	35	2319		2000		2449		2393			F7	24	27	2164		1506		3074		2848
D9	16	36	2383		2110		2823		2745			F7	24	28	2273		1499		3514		3121
E5	17	17	1173	1252	910	919	1367	1374.5	1221	1181		H10	29	37	1817	1793	1122	1341.5	2671	2612.5	2407	2555
E5	17	18	1212		1036		1088		990			H10	29	38	1762		1166		2684		2428
E5	17	19	1152		728		1487		1237			H10	29	39	1769		1193		2756		2420
E5	17	20	1446		856		1664		1137			H10	29	40	2057		1333		2751		2487
E5	18	17	1262		1056		1382		1250			H10	30	37	1557		1213		2441		2368
E5	18	18	1385		1082		1351		1063			H10	30	38	1526		1207		2424		2314
E5	18	19	1295		928		1549		1385			H10	30	39	1658		1206		2461		2383
E5	18	20	1643		826		1665		1009			H10	30	40	1925		1350		2423		2393
E5	19	17	934		881		1073		1120			H10	31	37	1576		1356		2554		2632
E5	19	18	1079		993		1096		1139			H10	31	38	1605		1288		2507		2645
E5	19	19	1127		841		1042		1209			H10	31	39	1692		1370		2552		2686
E5	19	20	1242		777		1629		1172			H10	31	40	2016		1472		2552		2623
E5	20	17	1073		1311		1056		1317			H10	32	37	2026		1553		3605		3305
E5	20	18	1428		1020		1099		1106			H10	32	38	2107		1588		3664		3297
E5	20	19	1344		936		1581		1302			H10	32	39	2230		1687		3600		3417
E5	20	20	1490		805		1419		1190			H10	32	40	2452		1922		3619		3458
E8	17	29	1105	1266.5	726	942.5	1296	1214	690	824		H12	29	45	2264	2062.5	1867	1694.5	2626	2955.5	2493	2890
E8	17	30	1132		431		1215		789			H12	29	46	2008		1654		2646		2527
E8	17	31	1232		1078		1092		790			H12	29	47	2002		1747		2791		2760
E8	17	32	1131		1123		905		734			H12	29	48	2457		2018		3845		3486
E8	18	29	1378		542		1705		1032			H12	30	45	2067		1701		2379		2427
E8	18	30	1361		1252		1553		1037			H12	30	46	1832		1545		2662		2639
E8	18	31	1301		1187		1062		1124			H12	30	47	1705		1433		2736		2803
E8	18	32	1349		766		1026		819			H12	30	48	2233		1838		3981		3480
E8	19	29	1159		548		1327		749			H12	31	45	2021		1720		2507		2641
E8	19	30	1128		468		1213		692			H12	31	46	1707		1349		2614		2785
E8	19	31	1185		1009		1120		966			H12	31	47	1825		1429		3120		2977
E8	19	32	1173		893		896		728			H12	31	48	2149		1688		3956		3720
E8	20	29	1353		575		1265		829			H12	32	45	2366		1871		3647		3182
E8	20	30	1420		1171		1341		853			H12	32	46	2058		1634		3593		3433
E8	20	31	1397		992		1102		942			H12	32	47	2117		1587		3937		3595
E8	20	32	1403		1406		1218		886			H12	32	48	2479		1984		4928		4322
F10	21	37	2183	2091	188	371	2609	2775.5	882	957.5		H7	29	25	2479	2045.5	1868	1644	3054	2853	2473	2485
F10	21	38	2189		165		2770		1081			H7	29	26	2140		1688		2894		2373
F10	21	39	2228		399		2894		1008			H7	29	27	2034		1608		2812		2333
F10	21	40	2280		339		3320		1019			H7	29	28	1957		1661		2792		2283
F10	22	37	1994		217		2368		829			H7	30	25	2170		1743		2936		2699
F10	22	38	1830		433		2454		961			H7	30	26	1868		1491		2681		2456
F10	22	39	2011		422		2666		912			H7	30	27	1740		1457		2559		2333
F10	22	40	2162		649		3184		998			H7	30	28	1637		1381		2523		2248
F10	23	37	1899		183		2435		809			H7	31	25	2199		1788		3066		2837
F10	23	38	1931		489		2535		1000			H7	31	26	1850		1540		2806		2642
F10	23	39	2000		375		2686		872			H7	31	27	1699		1457		2706		2497
F10	23	40	2084		488		3166		939			H7	31	28	1660		1417		2642		2408
F10	24	37	2117		311		2781		843			H7	32	25	2580		1974		3864		3638
F10	24	38	2059		367		2857		1006			H7	32	26	2280		1825		3630		3480
F10	24	39	2098		510		2980		1028			H7	32	27	2120		1627		3560		3320
F10	24	40	2357		347		3531		954			H7	32	28	2057		1696		3473		3271
F3	21	9	1883	2182	24	449	2592	2877.5	605	831
F3	21	10	1867		358		2464		834
F3	21	11	1924		10		2569		553
F3	21	12	2235		400		3120		132
F3	22	9	1972		382		2713		NA
F3	22	10	1845		515		2518		840
F3	22	11	2024		408		2584		974
F3	22	12	2268		588		3152		1010
F3	23	9	2173		471		2943		831
F3	23	10	2029		661		2719		709
F3	23	11	2191		507		2812		869
F3	23	12	2338		381		3256		888
F3	24	9	2466		427		3595		714
F3	24	10	2338		475		3286		628
F3	24	11	2457		509		3461		879
F3	24	12	2473		707		3864		556
G2	25	5	1065	1178.5	461	660	1428	1662	974	1318
G2	25	6	1023		471		1448		1231
G2	25	7	1174		488		1637		997
G2	25	8	1012		497		1654		1124
G2	26	5	1090		720		1562		1109
G2	26	6	1084		517		1627		1547
G2	26	7	1181		850		1670		1308
G2	26	8	1173		608		1759		1328
G2	27	5	1345		725		1600		1040
G2	27	6	1306		785		1678		1479
G2	27	7	1300		595		1721		1336
G2	27	8	1449		548		1762		1283
G2	28	5	1425		868		1649		1528
G2	28	6	1176		814		1913		1626
G2	28	7	1422		853		1707		1502
G2	28	8	1277		712		1749		1543
G5	25	17	521	535	0	0	1321	1340.5	1274	1234
G5	25	18	549		0		1396		1270
G5	25	19	574		0		1227		1141
G5	25	20	510		0		1139		1120
G5	26	17	342		0		1335		1489
G5	26	18	640		0		1642		1480
G5	26	19	597		0		1241		1220
G5	26	20	517		0		1497		1248
G5	27	17	588		0		1463		1124
G5	27	18	626		0		1287		1264
G5	27	19	583		0		1385		1094
G5	27	20	501		0		1269		973
G5	28	17	404		0		1346		1340
G5	28	18	378		0		1488		1331
G5	28	19	488		0		1263		1141
G5	28	20	553		0		1354		1168
G9	25	33	832	808.5	473	679	1444	1404.5	1172	1166.5
G9	25	34	832		509		1441		940
G9	25	35	796		546		1018		1122
G9	25	36	821		730		1259		1275
G9	26	33	957		732		1538		1237
G9	26	34	1032		783		1645		1389
G9	26	35	981		851		1402		1346
G9	26	36	1006		930		1372		1462
G9	27	33	635		691		1407		1061
G9	27	34	748		578		1328		1087
G9	27	35	693		525		1401		1190
G9	27	36	777		691		1301		948
G9	28	33	737		602		1413		1205
G9	28	34	862		667		1474		1161
G9	28	35	681		631		1370		1067
G9	28	36	723		692		1409		1072
