# Supplementary material for: Gim3 buffers and potentiates de novo mutations that affect fluconazole susceptibility in yeast
Source: EMBO Rep. 2026 Feb 17;27(6):1510–39. doi: 10.1038/s44319-026-00702-x (PMC13022404; doi:10.1038/s44319-026-00702-x)
Supplement: Supplementary file 10 — Data Set EV2 [file 44319_2026_702_MOESM10_ESM.xlsx]

## Sheet: Sheet1
Dataset EV2. Primers list
Construct / Purpose	Description	Forward	Reverse	Source
S. cerevisiae
gim3Δ	Primers homologous to the genomic insertion site and the marker region of the plasmid	ACCAGAATACACAACGCCAAGAAACTAACAGAGGACCATTCAGCTGAAGCTTCGTACGC	TTTTGTGGAGACACCCACAGCCCACACTTTAATGAGTGTTCATAGGCCACTAGTGGATCTG	IDT
gim3Δ::HPH + pV1382-GIM3	Primers to linearize the plasmid	TGGGGTGCCTAATGAGTGAG	CAGGGCCATACATCAAACGG	IDT
S. cerevisiae: gim3Δ::HPH+pV1382-GIM3	Primers homologous to the insert GIM3 and the genomic flanking regions (+200 bp upstream and downstream)	CCGTTTGATGTATGGCCCTGGAATTCTCTCGTACTATTAACATAC	CTCACTCATTAGGCACCCCACTGTCTGAAAAAAAAGGTAC	IDT
BY4741 + ARS416::HPH + pV1382	Primers homologous to the insert HPG and the genomic flanking regions (+200 bp upstream and downstream)	TTTCGTGTTCATGCAGATAGATAACAATCTATATGTTGATAATTAGCGTTGCCTCATCAATGCGAGATCCGTTTAACCGGACCCTAGTGCACTTACCCCAGACATGGAGGCCCAGAATAC	GGCATGGCGATTTCATTCTTTCAAGAATTCCACATGTTAAAATAGTGAAGGAGCATGTTCGGCACACAGTGGACCGAACGCAGTATAGCGACCAGCATTC	IDT
HYG-pTDH3-GIM3 (genomic overexpression)	Primer for HYG with overhangs upstream of the GIM3 ORF	ATACTTCTTCGGACATTCGACAGTGACTCAACGAGTTAACCCAATTCCAGTTGTGAAACCTAAGGTCTCCCAGTATAGCGACCAGCATTC	CGTTGATCTTTTGCTGATCTTCGAACGTTACCTGAGTGTTGTTCCTTTGTCCCTGTGGTAACAGTTCCATTTTGTTTGTTTATGTGTGTT	IDT
HYG-pTDH3 (Gibson assembly)	Primers to assemble the HYG-pTDH3 expression cassette	ttttgactaaGACATGGAGGCCCAGAATAC	cctccatgtcTTAGTCAAAAAATTAGCCTTTTAATTC	IDT
gim3Δ + pTDH3-GIM3::HYG	Primers to amplify and add overhangs to GIM3 for insertion into the pV1382 plasmid	CCGTTTGATGTATGGCCCTGGTGTTTGATATAGCAGTATCATTA	CTCACTCATTAGGCACCCCAAAACGAAAGAAGTAATTTCCGT	IDT
GIM3 check primer	Primer to confirm GIM3 deletion	CGATGTAGAGTGTTGCTGGC	GCAGCCCGACTATAGTGGAA	IDT
pTDH3-GIM3 (plasmid overexpression) – check primer	Primer to confirm GIM3 overexpression construct	TTCCCGTCTTGATGCTCTGA	GGTTGAAACCAGTTCCCTGA	IDT
Repair template for ERG3 C-terminal HisTag insertion	Template for C-terminal tagging of ERG3	TGATGATAATGATAGAATCTATGAAAACGACCCAAATACCAAGAAGAACAACCATCATCATCATCATCATCATCATTGAATACGGTTGCC	AATATATAAACGTTATTCGTTGTGTGAAAGTTCTTGAACGTGAAAGAAAGAAAAAAGATGAGACAAACAAGGCAACCGTATTCAATGATG	IDT
gRNA_ERG3_HisTag_Insertion	Guide RNA for inserting HisTag at ERG3 C-terminus	GATCGCCAAGAAGAACAACTGAATAG	AAAACTATTCAGTTGTTCTTCTTGGC	IDT
HisTag_Insertion_Check	Primer to check successful HisTag insertion	CCATCATCATCATCATCATCATC	GTTTATGGACGGTAGTGAGTC	IDT
ERG3_Mut865_Repair	Repair template to introduce the ERG3 Mut865 mutation	CTTTTGGACTGTTATGATTCATGACGGTCAATACCTATCAAACAATCCTGCCGTCAACGGTACTGCCTGCCACCCGGTTCACCATCTATA	ATCTGGTCTACGGTAAGAACCCCCTAGTCTGTCCCACAGAGTGGTGAATTGACCGTAGTTGTAGTTGAAATATAGATGGTGAACCGGGTG	IDT
gRNA_ERG3_Mut865	Guide RNA to introduce the Mut865 mutation in ERG3	GATCGCAACGGTACTGCCTGCCACAG	AAAACTAGTCTGTCCCACAGAGTGGC	IDT
ERG3_Mut865_Allele_Specific	Sanger sequencing primer specific for ERG3 Mut865 allele	ACGGTACTGCCTGCCACC	GTTTATGGACGGTAGTGAGTC	IDT
ERG3_Mut584_Repair	Repair template to introduce the ERG3 Mut584 mutation	GAAGATTGATTATGAAAACCACGGTGTAAGGAAGCTCATTATCGAGTACTTCACTTTCATCTTTTTCACTGATTGCGATGTGTATTTAGC	ACCAGCCACTTGTGATGAGGCTTGTGCAGAGCACGGTAGACCCTTGGCCAATGCAACCATCTGTGCGCTAAATACACATCGCAATCAGTG	IDT
gRNA_ERG3_Mut584	Guide RNA to introduce the Mut584 mutation in ERG3	GATCGTTCATCTTTTTCACTGATTGG	AAAACCAATCAGTGAAAAAGATGAAC	IDT
ERG3_Mut584_Allele_Specific	Sanger sequencing primer specific for ERG3 Mut584 allele	TTCATCTTTTTCACTGATTGCGA	GTTTATGGACGGTAGTGAGTC	IDT
erg3Δ	Primers homologous to the genomic insertion site and the marker region of the plasmid	TTGCTAGGGTTGAACAGTGGGTTCAGCAATTCTACGATTTTGCAGGAGACTTTGAACTCCAAGAAGGATCCTACAATTATGTCTACTACT	GACGTCGTCGACATATCAAACAGGAATGGCACCTGCCCGTAGAACCTTCTACATTCTTTGACGGCAGTTATTATGGACATGGCATAGACAT	IDT
ERG3 check primer	Primer to confirm ERG3 deletion	TGAACTCCAAGAAGGATCCTACAAT	CTTTGACGGCAGTTATTATGGA	IDT
N. glabratus
GIM3_pYC44	Amplifies GIM3 promoter for deletion cassette assembly	CGGCCGCTCTAGAACTAGTGGGCGGAGGGAACAATAGATCAGGC	TAGAAAGTATAGGAACTTCGCTTTGCCGATGTTTTTTG	IDT
GIM3_pYC44	Amplifies GIM3 terminator for deletion cassette assembly	AGAGAATAGGAACTTCGTCCTACTAGGTAATAAAATCAAAGGTAATACAC	AGCTGGTACCGGGCCCCCCCTCCGCCGTCTCCAGGTATGCAACC	IDT
ERG3_pYC44	Amplifies ERG3 promoter for deletion cassette assembly	CGGCCGCTCTAGAACTAGTGGGCGGAATAAGAATGCAAGTGTACAAG	TAGAAAGTATAGGAACTTCGTATTTGTTTTTGTATAAAAGCTTAGTG	IDT
ERG3_pYC44	Amplifies ERG3 terminator for deletion cassette assembly	AGAGAATAGGAACTTCGTCCACAGGAAACACCGGTGTC	AGCTGGTACCGGGCCCCCCCTCCGCCAGATCAAAGGTTGGTAAGCC	IDT
GIM3 check primer	Primer to confirm GIM3 deletion	CAAGACATTGGTACCGATGTAG	GCGGAGATTGGCGAGTTTAC	IDT
ERG3 check primer	Primer to confirm ERG3 deletion	AAAAAGTGTATGCAGTGTGAG	GTAGCGTGTGAACTGGGTAT	IDT
gRNA_GIM3	Guide RNA for GIM3 deletion	ATCCTTGCGCATTATCAGCT		IDT
