# Supplementary material for: Gim3 buffers and potentiates de novo mutations that affect fluconazole susceptibility in yeast
Source: EMBO Rep. 2026 Feb 17;27(6):1510–39. doi: 10.1038/s44319-026-00702-x (PMC13022404; doi:10.1038/s44319-026-00702-x)
Supplement: Supplementary file 11 — Data Set EV3 [file 44319_2026_702_MOESM11_ESM.xlsx]

## Sheet: Sheet1
Dataset EV3. Statistical analysis of fitness changes after GIM3 deletion in evolved clones. Wilcoxon rank-sum test comparing colony area (n = 16 technical replicates) for each evolved clone before and after GIM3 deletion. p-values are color-coded: green = significant increase, orange = significant decrease, grey = no significant. . n.s. = not significant; p < 0.05; p < 0.001; p < 0.0001.
ID	p-value	GIM3	gim3Δ	Color	Condition
B1	0.008045	1335	1937	green	30 °C
B10	0.410117	1118.5	1170	grey	30 °C
B11	0.014266	1420	1227	orange	30 °C
B12	0.224307	1559.5	1844	grey	30 °C
B2	0.000482	1392.5	1737.5	green	30 °C
B3	0.000851	1355	1559.5	green	30 °C
B4	0.000481	961.5	1334.5	green	30 °C
B5	0.024491	1517	1439.5	orange	30 °C
B6	0.000481	999.5	1603	green	30 °C
B7	0.000482	1176.5	1853	green	30 °C
B8	0.000481	1044	1464.5	green	30 °C
B9	0.000481	915.5	1536	green	30 °C
C1	0.001332	1672.5	2167	green	30 °C
C10	0.897142	1547	1529	grey	30 °C
C11	0.000583	1532	1220	orange	30 °C
C2	0.000482	1020.5	1786	green	30 °C
C3	0.000585	1558.5	1408	orange	30 °C
C4	0.000482	1216	1466	green	30 °C
C5	0.000482	1547	1168	orange	30 °C
C6	0.000482	1347	1914	green	30 °C
C8	0.000482	3277	2948.5	orange	30 °C
C9	0.029846	916	1052	green	30 °C
D1	0.00902	1639.5	1826.5	green	30 °C
D10	0.000585	658.5	1055	green	30 °C
D11	0.208413	1527	1468.5	grey	30 °C
D2	0.002584	1364	915.5	orange	30 °C
D3	0.000482	484.5	1132.5	green	30 °C
D4	0.12609	1041.5	1313.5	grey	30 °C
D5	0.001097	1352	866	orange	30 °C
D6	0.000727	687	1685	green	30 °C
D7	0.000482	2909.5	2381	orange	30 °C
D8	0.000727	460	916	green	30 °C
D9	0.000585	2763.5	2565.5	orange	30 °C
E1	0.609163	1734	1798	grey	30 °C
E10	0.024468	1072.5	1176.5	green	30 °C
E11	0.030276	1600	1522	orange	30 °C
E2	0.000482	2828.5	3257.5	green	30 °C
E3	0.224307	2627.5	2719	grey	30 °C
E4	0.917604	1128.5	1175	grey	30 °C
E5	0.027976	1374.5	1181	orange	30 °C
E6	0.000727	974	1350	green	30 °C
E7	0.000727	269	1159	green	30 °C
E8	0.000585	1214	824	orange	30 °C
E9	0.041102	2133	2046.5	orange	30 °C
F1	0.00483	3208.5	3328	green	30 °C
F10	0.000482	2775.5	957.5	orange	30 °C
F11	0.556298	1129	1114.5	grey	30 °C
F12	0.074431	1826	1718.5	grey	30 °C
F2	0.000482	988	1554	green	30 °C
F3	0.000727	2877.5	831	orange	30 °C
F4	1	1500.5	1381.5	grey	30 °C
F5	0.000851	809	1092.5	green	30 °C
F7	0.000482	3022	2667.5	orange	30 °C
F8	0.001023	839	1326	green	30 °C
F9	0.979373	2406.5	2501.5	grey	30 °C
G1	0.000727	1971	2580	green	30 °C
G10	0.001097	1104	1854.5	green	30 °C
G11	0.012851	814	974.5	green	30 °C
G12	0.856383	1987.5	1895	grey	30 °C
G2	0.000482	1662	1318	orange	30 °C
G3	0.000727	706	1937	green	30 °C
G4	0.000482	991	1764	green	30 °C
G5	0.002487	1340.5	1234	orange	30 °C
G6	0.000482	1442	1959	green	30 °C
G7	0.000481	777	1313.5	green	30 °C
G8	0.001467	997.5	1129.5	green	30 °C
G9	0.002093	1404.5	1166.5	orange	30 °C
H1	0.155029	2233	2128.5	grey	30 °C
H10	0.017341	2612.5	2555	orange	30 °C
H11	0.365517	2874	2925.5	grey	30 °C
H12	0.024491	2955.5	2890	orange	30 °C
H2	0.000482	1102	1852	green	30 °C
H6	0.365517	1395.5	1245.5	grey	30 °C
H7	0.000481	2853	2485	orange	30 °C
H8	0.108882	2929	2901	grey	30 °C
H9	0.58717	2492.5	2477	grey	30 °C
B1	0.299994	2521.5	2335.5	grey	Fluconazole 64 (µg/mL)
B10	0.002414	1357	1462	green	Fluconazole 64 (µg/mL)
B11	0.006287	1450.5	1293.5	orange	Fluconazole 64 (µg/mL)
B12	0.637561	1938	2071.5	grey	Fluconazole 64 (µg/mL)
B2	0.624102	1892	1868.5	grey	Fluconazole 64 (µg/mL)
B3	0.000152	1966	1759.5	orange	Fluconazole 64 (µg/mL)
B4	0.806456	1457	1465	grey	Fluconazole 64 (µg/mL)
B5	1.54e-06	1950.5	1555.5	orange	Fluconazole 64 (µg/mL)
B6	3.25e-06	1407	1746	green	Fluconazole 64 (µg/mL)
B7	0.35581	1497.5	1540.5	grey	Fluconazole 64 (µg/mL)
B8	9.49e-06	1403	1731.5	green	Fluconazole 64 (µg/mL)
B9	0.009295	1335.5	1407	green	Fluconazole 64 (µg/mL)
C1	0.093512	2232.5	2029.5	grey	Fluconazole 64 (µg/mL)
C10	0.027425	1652	1578.5	orange	Fluconazole 64 (µg/mL)
C11	2.7e-06	1621.5	1362	orange	Fluconazole 64 (µg/mL)
C2	1.54e-06	1564	1960.5	green	Fluconazole 64 (µg/mL)
C3	1.54e-06	1955.5	1550.5	orange	Fluconazole 64 (µg/mL)
C4	0.001041	1648.5	1468	orange	Fluconazole 64 (µg/mL)
C5	1.54e-06	1799.5	1265.5	orange	Fluconazole 64 (µg/mL)
C6	1.54e-06	1614	2076	green	Fluconazole 64 (µg/mL)
C8	0.011557	4210.5	3718.5	orange	Fluconazole 64 (µg/mL)
C9	2.31e-06	1337	275	orange	Fluconazole 64 (µg/mL)
D1	0.954917	2111.5	2077	grey	Fluconazole 64 (µg/mL)
D10	0.001188	1035.5	1162	green	Fluconazole 64 (µg/mL)
D11	2.87e-05	1830.5	1549.5	orange	Fluconazole 64 (µg/mL)
D2	1.86e-06	1723.5	1174.5	orange	Fluconazole 64 (µg/mL)
D3	0.008068	1076	1297.5	green	Fluconazole 64 (µg/mL)
D4	0.199963	1380.5	1470	grey	Fluconazole 64 (µg/mL)
D5	1.54e-06	1711	1205	orange	Fluconazole 64 (µg/mL)
D6	0.100881	1296	1414	grey	Fluconazole 64 (µg/mL)
D7	1.54e-06	2140	1836	orange	Fluconazole 64 (µg/mL)
D8	0.073392	933	1073.5	grey	Fluconazole 64 (µg/mL)
D9	0.291204	1961	1877.5	grey	Fluconazole 64 (µg/mL)
E1	0.101116	1979	1748	grey	Fluconazole 64 (µg/mL)
E10	0.29116	1336	1266	grey	Fluconazole 64 (µg/mL)
E11	4.33e-05	1662.5	1483.5	orange	Fluconazole 64 (µg/mL)
E2	0.052261	3770.5	3578.5	grey	Fluconazole 64 (µg/mL)
E3	0.000276	3301.5	2934.5	orange	Fluconazole 64 (µg/mL)
E4	3.25e-06	1574.5	1271.5	orange	Fluconazole 64 (µg/mL)
E5	1.54e-06	1761.5	1396.5	orange	Fluconazole 64 (µg/mL)
E6	0.117796	1279	1493.5	grey	Fluconazole 64 (µg/mL)
E7	2.24e-06	624.5	1264	green	Fluconazole 64 (µg/mL)
E8	1.54e-06	1553	994.5	orange	Fluconazole 64 (µg/mL)
E9	2.24e-05	1903	1603	orange	Fluconazole 64 (µg/mL)
F1	0.070415	4077	3843	grey	Fluconazole 64 (µg/mL)
F10	1.54e-06	2002	261	orange	Fluconazole 64 (µg/mL)
F11	0.022597	1208.5	1120.5	orange	Fluconazole 64 (µg/mL)
F12	0.047813	2085.5	1656.5	orange	Fluconazole 64 (µg/mL)
F2	0.180871	1534	1421	grey	Fluconazole 64 (µg/mL)
F3	1.54e-06	2341.5	705	orange	Fluconazole 64 (µg/mL)
F4	1.86e-06	1841.5	1457	orange	Fluconazole 64 (µg/mL)
F5	0.001996	1382.5	1243.5	orange	Fluconazole 64 (µg/mL)
F7	1.54e-06	2725	2097.5	orange	Fluconazole 64 (µg/mL)
F8	0.052218	1293.5	1219.5	grey	Fluconazole 64 (µg/mL)
F9	0.924926	1834.5	1845.5	grey	Fluconazole 64 (µg/mL)
G1	0.355766	2206	2053	grey	Fluconazole 64 (µg/mL)
G10	3.98e-05	1321.5	1553.5	green	Fluconazole 64 (µg/mL)
G11	2.24e-05	1226	948.5	orange	Fluconazole 64 (µg/mL)
G12	0.637561	1966.5	1934	grey	Fluconazole 64 (µg/mL)
G2	1.54e-06	2107.5	1279.5	orange	Fluconazole 64 (µg/mL)
G3	1.54e-06	1329.5	1776.5	green	Fluconazole 64 (µg/mL)
G4	5.08e-05	1540.5	1337.5	orange	Fluconazole 64 (µg/mL)
G5	1.54e-06	1431.5	954	orange	Fluconazole 64 (µg/mL)
G6	1.54e-06	1868.5	1242.5	orange	Fluconazole 64 (µg/mL)
G7	0.439662	1267	1297	grey	Fluconazole 64 (µg/mL)
G8	2.25e-06	1399.5	1098	orange	Fluconazole 64 (µg/mL)
G9	1.54e-06	1687.5	1284.5	orange	Fluconazole 64 (µg/mL)
H1	0.220617	2955.5	2527.5	grey	Fluconazole 64 (µg/mL)
H10	0.002733	2152.5	1776.5	orange	Fluconazole 64 (µg/mL)
H11	0.002129	3626	2902.5	orange	Fluconazole 64 (µg/mL)
H12	0.000456	2229	1608	orange	Fluconazole 64 (µg/mL)
H2	0.924933	1786	1913	grey	Fluconazole 64 (µg/mL)
H6	0.039971	1972.5	1388	orange	Fluconazole 64 (µg/mL)
H7	1.46e-05	2205	1727.5	orange	Fluconazole 64 (µg/mL)
H8	0.001873	2481.5	2053	orange	Fluconazole 64 (µg/mL)
H9	0.002733	2053	1798	orange	Fluconazole 64 (µg/mL)
B1	0.35581	2057	1888.5	grey	Fluconazole 128 (µg/mL)
B10	0.509383	950	864	grey	Fluconazole 128 (µg/mL)
B11	0.835784	1684	1671	grey	Fluconazole 128 (µg/mL)
B12	0.317868	1048.5	822.5	grey	Fluconazole 128 (µg/mL)
B2	1.54e-06	1527.5	1210.5	orange	Fluconazole 128 (µg/mL)
B3	0.086374	1748	1591.5	grey	Fluconazole 128 (µg/mL)
B4	0.062097	1313	1235	grey	Fluconazole 128 (µg/mL)
B5	0.000564	1603	1426	orange	Fluconazole 128 (µg/mL)
B6	1.54e-06	1273.5	691.5	orange	Fluconazole 128 (µg/mL)
B7	1.54e-06	985.5	301	orange	Fluconazole 128 (µg/mL)
B8	1.54e-06	613	1008	green	Fluconazole 128 (µg/mL)
B9	1.86e-06	997.5	441	orange	Fluconazole 128 (µg/mL)
C1	0.180911	1597	1467	grey	Fluconazole 128 (µg/mL)
C10	1.54e-06	1150.5	503.5	orange	Fluconazole 128 (µg/mL)
C11	5.5e-05	1762.5	1453.5	orange	Fluconazole 128 (µg/mL)
C2	2.22e-05	1385	1607.5	green	Fluconazole 128 (µg/mL)
C3	0.865312	1057	1080.5	grey	Fluconazole 128 (µg/mL)
C4	0.000395	928.5	768.5	orange	Fluconazole 128 (µg/mL)
C5	0.365668	1224.5	1213	grey	Fluconazole 128 (µg/mL)
C6	0.136491	1246	1163	grey	Fluconazole 128 (µg/mL)
C8	0.086374	4359.5	4943.5	grey	Fluconazole 128 (µg/mL)
C9	4.87e-07	1278.5	0	orange	Fluconazole 128 (µg/mL)
D1	0.235148	2045	2204	grey	Fluconazole 128 (µg/mL)
D10	0.000256	1138	1351	green	Fluconazole 128 (µg/mL)
D11	0.003282	1034.5	1182	green	Fluconazole 128 (µg/mL)
D2	1.54e-06	873	494.5	orange	Fluconazole 128 (µg/mL)
D3	0.001448	1002.5	1262	green	Fluconazole 128 (µg/mL)
D4	5.63e-06	1013	242.5	orange	Fluconazole 128 (µg/mL)
D5	0.777412	817	812.5	grey	Fluconazole 128 (µg/mL)
D6	9.27e-06	817.5	102.5	orange	Fluconazole 128 (µg/mL)
D7	0.664708	2255.5	2256.5	grey	Fluconazole 128 (µg/mL)
D8	0.004175	813.5	1071.5	green	Fluconazole 128 (µg/mL)
D9	0.000275	2100.5	1917.5	orange	Fluconazole 128 (µg/mL)
E1	0.299906	1446	1370	grey	Fluconazole 128 (µg/mL)
E10	0.000563	791	596	orange	Fluconazole 128 (µg/mL)
E11	0.000319	1209	1374.5	green	Fluconazole 128 (µg/mL)
E2	0.003937	3639.5	4265.5	green	Fluconazole 128 (µg/mL)
E3	0.002414	2673	3330.5	green	Fluconazole 128 (µg/mL)
E4	0.047833	929.5	786.5	orange	Fluconazole 128 (µg/mL)
E5	3.68e-05	1252	919	orange	Fluconazole 128 (µg/mL)
E6	1.54e-06	500	1494	green	Fluconazole 128 (µg/mL)
E7	0.001757	451	235.5	orange	Fluconazole 128 (µg/mL)
E8	0.000564	1266.5	942.5	orange	Fluconazole 128 (µg/mL)
E9	0.880147	479.5	495.5	grey	Fluconazole 128 (µg/mL)
F1	0.250345	4313	4638.5	grey	Fluconazole 128 (µg/mL)
F10	1.54e-06	2091	371	orange	Fluconazole 128 (µg/mL)
F11	3.24e-06	903	1134	green	Fluconazole 128 (µg/mL)
F12	0.58473	1676	1640.5	grey	Fluconazole 128 (µg/mL)
F2	0.000238	907.5	609.5	orange	Fluconazole 128 (µg/mL)
F3	1.54e-06	2182	449	orange	Fluconazole 128 (µg/mL)
F4	0.299906	1139	1055	grey	Fluconazole 128 (µg/mL)
F5	1.54e-06	1115	382.5	orange	Fluconazole 128 (µg/mL)
F7	0.168931	2787.5	2724	grey	Fluconazole 128 (µg/mL)
F8	1.54e-06	859.5	231.5	orange	Fluconazole 128 (µg/mL)
F9	1.54e-06	2109.5	2674	green	Fluconazole 128 (µg/mL)
G1	0.000692	1085	901	orange	Fluconazole 128 (µg/mL)
G10	0.001041	761.5	663.5	orange	Fluconazole 128 (µg/mL)
G11	0.664708	1056.5	1095.5	grey	Fluconazole 128 (µg/mL)
G12	0.002414	1726	2197	green	Fluconazole 128 (µg/mL)
G2	1.54e-06	1178.5	660	orange	Fluconazole 128 (µg/mL)
G3	1.54e-06	771.5	1576	green	Fluconazole 128 (µg/mL)
G4	0.003937	1116.5	840	orange	Fluconazole 128 (µg/mL)
G5	2.81e-07	535	0	orange	Fluconazole 128 (µg/mL)
G6	1.54e-06	920.5	418.5	orange	Fluconazole 128 (µg/mL)
G7	1.54e-06	886.5	480	orange	Fluconazole 128 (µg/mL)
G8	0.001449	1142	1331	green	Fluconazole 128 (µg/mL)
G9	0.001871	808.5	679	orange	Fluconazole 128 (µg/mL)
H1	0.317913	2305.5	2665	grey	Fluconazole 128 (µg/mL)
H10	0.610859	2327.5	2269	grey	Fluconazole 128 (µg/mL)
H11	0.441861	3609.5	3604.5	grey	Fluconazole 128 (µg/mL)
H12	0.396438	2027	1932	grey	Fluconazole 128 (µg/mL)
H2	0.692302	1665.5	1629	grey	Fluconazole 128 (µg/mL)
H6	0.007882	1516.5	963	orange	Fluconazole 128 (µg/mL)
H7	0.220617	2125.5	2027	grey	Fluconazole 128 (µg/mL)
H8	0.043724	2540	2374.5	orange	Fluconazole 128 (µg/mL)
H9	0.282763	2121	2147	grey	Fluconazole 128 (µg/mL)
B1	0.000482	264.5	0	orange	Caspofungin 0.5 (µg/mL)
B10		0	0	grey	Caspofungin 0.5 (µg/mL)
B11		0	0	grey	Caspofungin 0.5 (µg/mL)
B12		0	0	grey	Caspofungin 0.5 (µg/mL)
B2	0.000725	0	145	green	Caspofungin 0.5 (µg/mL)
B3		0	0	grey	Caspofungin 0.5 (µg/mL)
B4		0	0	grey	Caspofungin 0.5 (µg/mL)
B5		0	0	grey	Caspofungin 0.5 (µg/mL)
B6		0	0	grey	Caspofungin 0.5 (µg/mL)
B7		0	0	grey	Caspofungin 0.5 (µg/mL)
B8		0	0	grey	Caspofungin 0.5 (µg/mL)
B9		0	0	grey	Caspofungin 0.5 (µg/mL)
C1	0.000482	1591	0	orange	Caspofungin 0.5 (µg/mL)
C10		0	0	grey	Caspofungin 0.5 (µg/mL)
C11		0	0	grey	Caspofungin 0.5 (µg/mL)
C2		0	0	grey	Caspofungin 0.5 (µg/mL)
C3		0	0	grey	Caspofungin 0.5 (µg/mL)
C4		0	0	grey	Caspofungin 0.5 (µg/mL)
C5		0	0	grey	Caspofungin 0.5 (µg/mL)
C6		0	0	grey	Caspofungin 0.5 (µg/mL)
C8		0	0	grey	Caspofungin 0.5 (µg/mL)
C9		0	0	grey	Caspofungin 0.5 (µg/mL)
D1	0.001089	1259.5	1582	green	Caspofungin 0.5 (µg/mL)
D10		0	0	grey	Caspofungin 0.5 (µg/mL)
D11		0	0	grey	Caspofungin 0.5 (µg/mL)
D2		0	0	grey	Caspofungin 0.5 (µg/mL)
D3		0	0	grey	Caspofungin 0.5 (µg/mL)
D4	0.776105	1173.5	1368	grey	Caspofungin 0.5 (µg/mL)
D5		0	0	grey	Caspofungin 0.5 (µg/mL)
D6		0	0	grey	Caspofungin 0.5 (µg/mL)
D7	0.000482	1614	1099.5	orange	Caspofungin 0.5 (µg/mL)
D8	0.000482	0	844.5	green	Caspofungin 0.5 (µg/mL)
D9	0.266171	1667.5	1662.5	grey	Caspofungin 0.5 (µg/mL)
E1		0	0	grey	Caspofungin 0.5 (µg/mL)
E10	0.28905	1115	1066.5	grey	Caspofungin 0.5 (µg/mL)
E11		0	0	grey	Caspofungin 0.5 (µg/mL)
E2		0	0	grey	Caspofungin 0.5 (µg/mL)
E3		0	0	grey	Caspofungin 0.5 (µg/mL)
E4	0.000482	0	1012	green	Caspofungin 0.5 (µg/mL)
E5	0.066408	1135.5	1050	grey	Caspofungin 0.5 (µg/mL)
E6	0.002526	1089	1723	green	Caspofungin 0.5 (µg/mL)
E7		0	0	grey	Caspofungin 0.5 (µg/mL)
E8		0	0	grey	Caspofungin 0.5 (µg/mL)
E9	0.000482	71.5	0	orange	Caspofungin 0.5 (µg/mL)
F1	0.000481	87.5	0	orange	Caspofungin 0.5 (µg/mL)
F10	0.000482	1436.5	0	orange	Caspofungin 0.5 (µg/mL)
F11		0	0	grey	Caspofungin 0.5 (µg/mL)
F12		0	0	grey	Caspofungin 0.5 (µg/mL)
F2	0.000482	121.5	410.5	green	Caspofungin 0.5 (µg/mL)
F3	0.000481	1773.5	0	orange	Caspofungin 0.5 (µg/mL)
F4		0	0	grey	Caspofungin 0.5 (µg/mL)
F5	0.002947	1076	789	orange	Caspofungin 0.5 (µg/mL)
F7	0.000482	2093	1360	orange	Caspofungin 0.5 (µg/mL)
F8	0.000481	978	1216.5	green	Caspofungin 0.5 (µg/mL)
F9	0.029846	1433	1459.5	green	Caspofungin 0.5 (µg/mL)
G1	0.551877	1814	1810.5	grey	Caspofungin 0.5 (µg/mL)
G10	0.038167	872	1079	green	Caspofungin 0.5 (µg/mL)
G11		0	0	grey	Caspofungin 0.5 (µg/mL)
G12		0	0	grey	Caspofungin 0.5 (µg/mL)
G2	0.000482	387.5	0	orange	Caspofungin 0.5 (µg/mL)
G3	0.000482	790	1754.5	green	Caspofungin 0.5 (µg/mL)
G4		0	0	grey	Caspofungin 0.5 (µg/mL)
G5		0	0	grey	Caspofungin 0.5 (µg/mL)
G6		0	0	grey	Caspofungin 0.5 (µg/mL)
G7		0	0	grey	Caspofungin 0.5 (µg/mL)
G8		0	0	grey	Caspofungin 0.5 (µg/mL)
G9		0	0	grey	Caspofungin 0.5 (µg/mL)
H1		0	0	grey	Caspofungin 0.5 (µg/mL)
H10	0.000482	1793	1341.5	orange	Caspofungin 0.5 (µg/mL)
H11	0.244648	64	73	grey	Caspofungin 0.5 (µg/mL)
H12	0.000481	2062.5	1694.5	orange	Caspofungin 0.5 (µg/mL)
H2		0	0	grey	Caspofungin 0.5 (µg/mL)
H6		0	0	grey	Caspofungin 0.5 (µg/mL)
H7	0.000482	2045.5	1644	orange	Caspofungin 0.5 (µg/mL)
H8	0.000481	1886	1490.5	orange	Caspofungin 0.5 (µg/mL)
H9	0.000482	1221	983.5	orange	Caspofungin 0.5 (µg/mL)
