# Supplementary material for: Gim3 buffers and potentiates de novo mutations that affect fluconazole susceptibility in yeast
Source: EMBO Rep. 2026 Feb 17;27(6):1510–39. doi: 10.1038/s44319-026-00702-x (PMC13022404; doi:10.1038/s44319-026-00702-x)
Supplement: Supplementary file 14 — Source data Fig. 2 [file 44319_2026_702_MOESM14_ESM.zip]

Archive with 32 entries (28 files):
- Figure2B_SourceData/
- Figure2B_SourceData/Code/
- Figure2B_SourceData/Code/2B_analysis.txt
- Figure2B_SourceData/Data/
- Figure2B_SourceData/Data/Data summary_2B.csv
- Figure2B_SourceData/Data/README.txt
- Figure2B_SourceData/Images/
- Figure2B_SourceData/Images/README.txt
- Figure2B_SourceData/Images/SC_5FOA_1.TIFF
- Figure2B_SourceData/Images/SC_5FOA_2.TIFF
- Figure2B_SourceData/Images/SC_5FOA_3.TIFF
- Figure2B_SourceData/Images/SC_5FOA_4.TIFF
- Figure2B_SourceData/Images/SC_5FOA_5.TIFF
- Figure2B_SourceData/Images/SC_5FOA_6.TIFF
- Figure2B_SourceData/Images/SC_5FOA_segmented_1.TIFF
- Figure2B_SourceData/Images/SC_5FOA_segmented_2.TIFF
- Figure2B_SourceData/Images/SC_5FOA_segmented_3.TIFF
- Figure2B_SourceData/Images/SC_5FOA_segmented_4.TIFF
- Figure2B_SourceData/Images/SC_5FOA_segmented_5.TIFF
- Figure2B_SourceData/Images/SC_5FOA_segmented_6.TIFF
- Figure2B_SourceData/Images/SC_SCminURA_1.TIFF
- Figure2B_SourceData/Images/SC_SCminURA_2.TIFF
- Figure2B_SourceData/Images/SC_SCminURA_3.TIFF
- Figure2B_SourceData/Images/SC_SCminURA_4.TIFF
- Figure2B_SourceData/Images/SC_SCminURA_5.TIFF
- Figure2B_SourceData/Images/SC_SCminURA_6.TIFF
- Figure2B_SourceData/Images/SC_SCminURA_segmented_1.TIFF
- Figure2B_SourceData/Images/SC_SCminURA_segmented_2.TIFF
- Figure2B_SourceData/Images/SC_SCminURA_segmented_3.TIFF
- Figure2B_SourceData/Images/SC_SCminURA_segmented_4.TIFF
- Figure2B_SourceData/Images/SC_SCminURA_segmented_5.TIFF
- Figure2B_SourceData/Images/SC_SCminURA_segmented_6.TIFF
