# Supplementary material for: Gim3 buffers and potentiates de novo mutations that affect fluconazole susceptibility in yeast
Source: EMBO Rep. 2026 Feb 17;27(6):1510–39. doi: 10.1038/s44319-026-00702-x (PMC13022404; doi:10.1038/s44319-026-00702-x)
Supplement: Supplementary file 14 — Source data Fig. 2 [file 44319_2026_702_MOESM14_ESM.zip › Figure2B_SourceData/Code/2B_analysis.txt]

#R code 
# Load necessary libraries
library(ggplot2)
library(dplyr)
library(readxl)
library(reshape2)
library(ggsignif)
library(ggside)


data <-Data.summary_2B.csv

#combined dataframe
data_melted <- melt(data, id.vars = c("ID", "Strain", "Plates"), 
                    measure.vars = c("median_SCURA_P1", "median_FOA_P1"),
                    variable.name = "Condition", value.name = "Value")

#Dodge width and other parameters
dodge_width <- 0.5
lsize <- 1.5
fill_alpha <- 0.3
shift <- 0.2

#A new identifier column
data_melted <- data_melted %>%
  mutate(new_id = paste(ID, Plates, sep = "_"))

#Creating base plot with violin plot
p <- data_melted %>%
  ggplot(aes(x = interaction(Condition, Strain), y = Value, fill = Condition)) +
  geom_violin(position = position_dodge(width = dodge_width)) +
  geom_line(aes(group = new_id), color = "grey", alpha = fill_alpha, size = 0.5) +
  geom_point(aes(group = new_id, fill = Condition), size = lsize, alpha = 0.6, shape = 21) +
  geom_boxplot(width = shift, alpha = fill_alpha, size = 0.1, outlier.shape = NA) +
  scale_fill_manual(values = c("darkgrey", "darkorange")) +
  guides(fill = FALSE) +  # Turn off the fill legend
  theme_classic()

#Wilcoxon test
Wilcoxon test <- data_melted %>%
  group_by(Strain) %>%
  summarise(p_value = wilcox.test(Value ~ Condition, paired = TRUE)$p.value)

#Plot
print(p1)
p1+theme(
  text = element_text(family = "Roboto", size = 12, color = "#333333"),
  plot.title = element_text(size = 18, face = "bold", color = "#2a475e"),
  plot.subtitle = element_text(size = 15, face = "bold", color = "#1b2838"),
  plot.title.position = "plot",
  axis.title.x = element_text(size = 16, color = "black"),
  axis.title.y = element_text(size = 16, angle = 90, color = "black"),
  axis.text.x = element_text(size = 16, color = "black"),
  axis.text.y = element_text(size = 16, color = "black"),
  axis.line = element_line(color = "black"),
  axis.ticks = element_line(color = "black"),
  legend.position = "none",
  panel.grid.major.y = element_line(linetype = "dashed", color = "#b4aea9"),
  panel.grid.minor = element_blank(),
  panel.grid.major.x = element_blank(),
  panel.border = element_rect(colour = "black", fill = NA, size = 1),
  panel.background = element_rect(fill = "white", color = "white"),
  plot.background = element_rect(fill = "white", color = "white")
)
}
