# Supplementary material for: Gim3 buffers and potentiates de novo mutations that affect fluconazole susceptibility in yeast
Source: EMBO Rep. 2026 Feb 17;27(6):1510–39. doi: 10.1038/s44319-026-00702-x (PMC13022404; doi:10.1038/s44319-026-00702-x)
Supplement: Supplementary file 14 — Source data Fig. 2 [file 44319_2026_702_MOESM14_ESM.zip › Figure2B_SourceData/Data/Data summary_2B.csv]

ID	median_SCURA_P1	median_FOA_P1	Well	Rownum	Colnum	Strain	Plates
GENE_2	0,847118399	0,696202532	615	13	39	Control	P1
GENE_4	0,970460574	0,987341772	999	21	39	Control	P1
GENE_C106	1,145526887	1,363001055	403	9	19	Control	P1
GENE_C110	0,543404871	0,690005274	411	9	27	Control	P1
GENE_C114	1,151434772	1,333728903	419	9	35	Control	P1
GENE_C115	2,416325054	1,7782173	421	9	37	Control	P1
GENE_C117	1,073547143	1,152162447	425	9	41	Control	P1
GENE_C145	2,184470702	1,576476793	577	13	1	Control	P1
GENE_C157	0,981914637	1,258438819	601	13	25	Control	P1
GENE_C160	1,005546178	1,246835443	607	13	31	Control	P1
GENE_C169	1,571979744	1,177347046	673	15	1	Control	P1
GENE_C17	0,921268387	0,863660338	33	1	33	Control	P1
GENE_C175	1,725946467	1,996439873	685	15	13	Control	P1
GENE_C179	0,990233904	1,285733122	693	15	21	Control	P1
GENE_C18	1,185555823	1,236682489	35	1	35	Control	P1
GENE_C187	1,063781047	1,196202532	709	15	37	Control	P1
GENE_C21	0,860622136	0,557621308	41	1	41	Control	P1
GENE_C33	0,996141789	0,625791139	113	3	17	Control	P1
GENE_C45	1,093923318	0,854166667	137	3	41	Control	P1
GENE_C5	2,373161321	1,521756329	9	1	9	Control	P1
GENE_C54	0,965878949	0,926028481	203	5	11	Control	P1
GENE_C9	1,018808777	1,028876582	17	1	17	Control	P1
GENE_MU1	0,63057632	0,88225211	769	17	1	Control	P1
GENE_MU11	1,371111647	0,833597046	789	17	21	Control	P1
GENE_MU115	0,89715457	0,735495781	1189	25	37	Control	P1
GENE_MU12	0,837352303	1,154799578	791	17	23	Control	P1
GENE_MU120	1,374005305	0,952267932	1199	25	47	Control	P1
GENE_MU13	0,626718109	0,727320675	793	17	25	Control	P1
GENE_MU14	1,007595852	1,128560127	795	17	27	Control	P1
GENE_MU160	1,460573909	1,4344673	1375	29	31	Control	P1
GENE_MU161	1,090426815	1,189873418	1377	29	33	Control	P1
GENE_MU163	1,342898481	1,042062236	1381	29	37	Control	P1
GENE_MU165	0,937304075	0,887921941	1385	29	41	Control	P1
GENE_MU168	0	0,820279536	1391	29	47	Control	P1
GENE_MU169	1,128406077	0,994989451	1441	31	1	Control	P1
GENE_MU170	1,255606463	0,88528481	1443	31	3	Control	P1
GENE_MU173	1,646250301	1,566719409	1449	31	9	Control	P1
GENE_MU175	0,942850253	0,88528481	1453	31	13	Control	P1
GENE_MU176	1,172654931	1,244330169	1455	31	15	Control	P1
GENE_MU179	1,345309863	1,393459916	1461	31	21	Control	P1
GENE_MU18	1,194236798	1,370648734	803	17	35	Control	P1
GENE_MU184	1,393778635	1,467827004	1471	31	31	Control	P1
GENE_MU185	0,853387991	0,978639241	1473	31	33	Control	P1
GENE_MU186	2,141306969	1,622890295	1475	31	35	Control	P1
GENE_MU187	1,087412587	1,075553797	1477	31	37	Control	P1
GENE_MU188	0,957077405	1,037579114	1479	31	39	Control	P1
GENE_MU189	1,188328912	1,050501055	1481	31	41	Control	P1
GENE_MU190	0,817578973	0,612737342	1483	31	43	Control	P1
GENE_MU22	1,540390644	1,307489451	811	17	43	Control	P1
GENE_MU23	1,410899445	1,055379747	813	17	45	Control	P1
GENE_MU35	1,24933687	1,317774262	885	19	21	Control	P1
GENE_MU49	0,888594164	0,903612869	961	21	1	Control	P1
GENE_MU50	1,21895346	0,726265823	963	21	3	Control	P1
GENE_MU60	0,928984808	0,961366034	983	21	23	Control	P1
GENE_MU61	0,805401495	0,811049578	985	21	25	Control	P1
GENE_MU62	0,579696166	0,781381857	987	21	27	Control	P1
GENE_MU63	2,622377622	2,931566456	989	21	29	Control	P1
GENE_MU64	0,497468049	0	991	21	31	Control	P1
GENE_MU66	1,184591271	1,095859705	995	21	35	Control	P1
GENE_MU69	2,630455751	2,801424051	1001	21	41	Control	P1
GENE_MU71	1,64516518	0,63225211	1005	21	45	Control	P1
GENE_MU72	1,1727755	1,188686709	1007	21	47	Control	P1
GENE_MU79	1,114178925	1,370912447	1069	23	13	Control	P1
GENE_MU85	1,176513142	1,367616034	1081	23	25	Control	P1
GENE_MU9	1,222208826	1,427478903	785	17	17	Control	P1
GENE_MU170	0,931575829	0	1443	31	3	Deletion	P2
GENE_MU171	1,064425355	0	1445	31	5	Deletion	P2
GENE_MU172	1,693276066	1,019919079	1447	31	7	Deletion	P2
GENE_MU173	1,210456161	0,902583256	1449	31	9	Deletion	P2
GENE_MU176	2,540580569	1,349206349	1455	31	15	Deletion	P2
GENE_MU178	1,090195498	0,886865857	1459	31	19	Deletion	P2
GENE_MU180	1,700088863	1,270774977	1463	31	23	Deletion	P2
GENE_MU182	1,560278436	1,074229692	1467	31	27	Deletion	P2
GENE_MU183	1,528584123	1,071272954	1469	31	29	Deletion	P2
GENE_MU184	2,601303318	1,449424214	1471	31	31	Deletion	P2
GENE_MU186	1,573015403	1,14799253	1475	31	35	Deletion	P2
GENE_MU187	1,528584123	0,907563025	1477	31	37	Deletion	P2
GENE_MU188	1,289988152	1,097261127	1479	31	39	Deletion	P2
GENE_MU190	1,173578199	1,250855898	1483	31	43	Deletion	P2
GENE_MU192	1,594490521	1,223934018	1487	31	47	Deletion	P2
GENE_MU151	2,373222749	1,828820417	1357	29	13	Deletion	P2
GENE_MU152	0,820201422	1,018674136	1359	29	15	Deletion	P2
GENE_MU155	2,523844787	1,833644569	1365	29	21	Deletion	P2
GENE_MU158	1,131664692	1,006535948	1372	29	28	Deletion	P2
GENE_MU159	1,650177725	1,388888889	1373	29	29	Deletion	P2
GENE_MU166	1,110337678	1,166511049	1387	29	43	Deletion	P2
GENE_MU121	2,851007109	1,781512605	1249	27	1	Deletion	P2
GENE_MU127	0,991854265	1,133208839	1261	27	13	Deletion	P2
GENE_MU130	1,970379147	2,325552443	1267	27	19	Deletion	P2
GENE_MU132	1,052132701	1,153283536	1271	27	23	Deletion	P2
GENE_MU133	1,619372038	1,471833178	1274	27	26	Deletion	P2
GENE_MU135	1,018661137	0	1277	27	29	Deletion	P2
GENE_MU136	1,069164692	1,152038593	1279	27	31	Deletion	P2
GENE_MU137	1,268513033	1,252723312	1281	27	33	Deletion	P2
GENE_MU139	0,870853081	1,031590414	1285	27	37	Deletion	P2
GENE_MU140	2,218898104	1,900093371	1287	27	39	Deletion	P2
GENE_MU144	1,606042654	1,508870215	1295	27	47	Deletion	P2
GENE_MU102	1,343009479	1,417055711	1163	25	11	Deletion	P2
GENE_MU103	2,275473934	1,779178338	1165	25	13	Deletion	P2
GENE_MU104	0,925059242	1,059446001	1167	25	15	Deletion	P2
GENE_MU106	0,929798578	0,942577031	1171	25	19	Deletion	P2
GENE_MU107	1,105598341	1,244631186	1173	25	21	Deletion	P2
GENE_MU108	1,299466825	1,341269841	1175	25	23	Deletion	P2
GENE_MU109	1,291765403	1,470899471	1177	25	25	Deletion	P2
GENE_MU114	1,942535545	2,033146592	1187	25	35	Deletion	P2
GENE_MU116	1,67950237	1,510582011	1191	25	39	Deletion	P2
GENE_MU118	0,382405213	0,323062558	1195	25	43	Deletion	P2
GENE_MU76	2,595379147	1,8583878	1063	23	7	Deletion	P2
GENE_MU77	0,749407583	1,152816682	1065	23	9	Deletion	P2
GENE_MU78	1,114632701	1,010115157	1067	23	11	Deletion	P2
GENE_MU80	1,104709716	1,31092437	1071	23	15	Deletion	P2
GENE_MU81	1,00207346	1,08636788	1073	23	17	Deletion	P2
GENE_MU82	0,94653436	0,925147837	1075	23	19	Deletion	P2
GENE_MU83	1,710456161	1,791316527	1077	23	21	Deletion	P2
GENE_MU84	0,911877962	0,938064115	1079	23	23	Deletion	P2
GENE_MU85	2,553909953	2,037970744	1081	23	25	Deletion	P2
GENE_MU86	1,286433649	1,057578587	1083	23	27	Deletion	P2
GENE_MU89	1,05035545	0,959228136	1089	23	33	Deletion	P2
GENE_MU91	1,681279621	1,366324308	1093	23	37	Deletion	P2
GENE_MU93	1,920764218	1,533146592	1097	23	41	Deletion	P2
GENE_MU94	1,360930095	1,096794273	1099	23	43	Deletion	P2
GENE_4	2,996445498	2,058667912	999	21	39	Deletion	P2
GENE_MU55	2,714158768	3,174291939	973	21	13	Deletion	P2
GENE_MU63	1,205716825	1,083722378	989	21	29	Deletion	P2
GENE_MU67	1,264218009	1,319950202	997	21	37	Deletion	P2
GENE_MU72	2,929206161	1,782757547	1007	21	47	Deletion	P2
GENE_4	1,353433836	0,835753176	999	21	39	Deletion	P3
GENE_C1	1,703796762	0	1	1	1	Deletion	P3
GENE_C10	1,402289224	0,858892922	19	1	19	Deletion	P3
GENE_C102	1,192629816	0,870387175	395	9	11	Deletion	P3
GENE_C106	1,373255165	0,549304295	403	9	19	Deletion	P3
GENE_C108	1,766750419	1,244404114	407	9	23	Deletion	P3
GENE_C110	1,295924065	0,886569873	412	9	28	Deletion	P3
GENE_C112	2,844081519	2,843920145	415	9	31	Deletion	P3
GENE_C113	1,158710218	0,579854809	417	9	33	Deletion	P3
GENE_C114	2,716219989	1,958862674	419	9	35	Deletion	P3
GENE_C115	3,006002233	2,884603751	421	9	37	Deletion	P3
GENE_C119	0,941931882	1,043103448	429	9	45	Deletion	P3
GENE_C120	0,825237298	0,926648518	431	9	47	Deletion	P3
GENE_C125	1,318397543	0,719147005	489	11	9	Deletion	P3
GENE_C126	1,28824679	0,564579552	491	11	11	Deletion	P3
GENE_C127	0,915131212	0,685571688	493	11	13	Deletion	P3
GENE_C129	1,4046622	1,480187538	497	11	17	Deletion	P3
GENE_C131	1,256700168	0,76814882	501	11	21	Deletion	P3
GENE_C133	0,878838638	0,736237145	505	11	25	Deletion	P3
GENE_C137	1,386097152	0,991681791	513	11	33	Deletion	P3
GENE_C14	1,518844221	0	27	1	27	Deletion	P3
GENE_C143	2,271496371	1,484724743	525	11	45	Deletion	P3
GENE_C147	2,79480737	2,261191773	581	13	5	Deletion	P3
GENE_C151	1,107481854	1,105263158	589	13	13	Deletion	P3
GENE_C152	1,544249023	1,264519056	591	13	15	Deletion	P3
GENE_C154	1,450586265	1,282819117	595	13	19	Deletion	P3
GENE_C156	1,617950865	0,186479129	599	13	23	Deletion	P3
GENE_C158	1,464265773	0,844525106	603	13	27	Deletion	P3
GENE_C160	1,332216639	0,893375681	607	13	31	Deletion	P3
GENE_C162	0,982830821	0,434059286	611	13	35	Deletion	P3
GENE_C163	2,219570073	0,896854204	613	13	37	Deletion	P3
GENE_C165	1,067978783	0,385964912	617	13	41	Deletion	P3
GENE_C166	1,627721943	0	619	13	43	Deletion	P3
GENE_C168	1,17001675	1,068511797	623	13	47	Deletion	P3
GENE_C185	1,212451145	0,781609195	705	15	33	Deletion	P3
GENE_C187	1,148241206	0	709	15	37	Deletion	P3
GENE_C192	1,171691792	1,156382335	719	15	47	Deletion	P3
GENE_C2	1,522054718	1,052329099	3	1	3	Deletion	P3
GENE_C25	2,381072027	0	97	3	1	Deletion	P3
GENE_C31	1,365159129	0,916212946	109	3	13	Deletion	P3
GENE_C33	2,826353992	3,046279492	113	3	17	Deletion	P3
GENE_C41	1,874651033	0,913036903	129	3	33	Deletion	P3
GENE_C43	2,163037409	0,908650938	133	3	37	Deletion	P3
GENE_C49	2,293271915	0	193	5	1	Deletion	P3
GENE_C53	2,637632607	0,720508167	201	5	9	Deletion	P3
GENE_C56	3,021496371	2,843617665	207	5	15	Deletion	P3
GENE_C58	1,496231156	0,834543255	211	5	19	Deletion	P3
GENE_C59	1,379676159	1,009981851	213	5	21	Deletion	P3
GENE_C60	1,382188721	0,995160315	215	5	23	Deletion	P3
GENE_C61	0,931323283	0	217	5	25	Deletion	P3
GENE_C62	1,68495254	1,510889292	219	5	27	Deletion	P3
GENE_C66	1,971943049	0,970205687	227	5	35	Deletion	P3
GENE_C67	1,769960916	0,867211131	229	5	37	Deletion	P3
GENE_C69	1,441094361	1,084694495	233	5	41	Deletion	P3
GENE_C70	1,272473479	0,884603751	235	5	43	Deletion	P3
GENE_C72	1,041876047	0,533272837	239	5	47	Deletion	P3
GENE_C73	2,359296482	0	289	7	1	Deletion	P3
GENE_C79	0,867252931	0,513157895	301	7	13	Deletion	P3
GENE_C85	1,451842546	0,841802783	313	7	25	Deletion	P3
GENE_C9	1,464265773	0,718693285	17	1	17	Deletion	P3
GENE_C96	0,8813512	0,504839685	335	7	47	Deletion	P3
GENE_C97	1,134561697	0	385	9	1	Deletion	P3
GENE_C99	1,219570073	0,862371446	389	9	5	Deletion	P3
GENE_MU10	1,166108319	0,515275257	787	17	19	Deletion	P3
GENE_MU12	1,042713568	0,435874168	791	17	23	Deletion	P3
GENE_MU13	1,27372976	0,858439201	793	17	25	Deletion	P3
GENE_MU14	1,442211055	0,271173624	795	17	27	Deletion	P3
GENE_MU15	1,35678392	0,802480339	797	17	29	Deletion	P3
GENE_MU16	1,001535455	0,56231095	799	17	31	Deletion	P3
GENE_MU17	1,097152429	0,605716878	801	17	33	Deletion	P3
GENE_MU18	0,928112786	0	803	17	35	Deletion	P3
GENE_MU19	1,177275265	0,761947973	805	17	37	Deletion	P3
GENE_MU2	2,224734785	1,72307925	771	17	3	Deletion	P3
GENE_MU21	0,766890006	0	809	17	41	Deletion	P3
GENE_MU23	2,181602457	1,359800363	813	17	45	Deletion	P3
GENE_MU24	0,914712451	0,829249849	815	17	47	Deletion	P3
GENE_MU33	0,127024009	0	881	19	17	Deletion	P3
GENE_MU37	1,282244556	0,443284936	889	19	25	Deletion	P3
GENE_MU40	0,97012842	0,672413793	895	19	31	Deletion	P3
GENE_MU41	0,927414852	0,784331518	897	19	33	Deletion	P3
GENE_MU42	1,046621999	0,578947368	899	19	35	Deletion	P3
GENE_MU43	1,498604132	0	901	19	37	Deletion	P3
GENE_MU45	1,690954774	0,837114338	905	19	41	Deletion	P3
GENE_MU47	0,794249023	0	909	19	45	Deletion	P3
GENE_MU48	0,89586823	0,816999395	911	19	47	Deletion	P3
GENE_MU51	1,705471803	1,42876588	965	21	5	Deletion	P3
GENE_MU55	1,275265215	0,970356927	973	21	13	Deletion	P3
GENE_MU56	1,331658291	0,505747126	975	21	15	Deletion	P3
GENE_MU57	1,282244556	0	977	21	17	Deletion	P3
GENE_MU58	0,926437744	0,598759831	979	21	19	Deletion	P3
GENE_MU59	0,993439419	0,751361162	981	21	21	Deletion	P3
GENE_MU60	1,273310999	0,814428312	983	21	23	Deletion	P3
GENE_MU61	1,320770519	0,916212946	985	21	25	Deletion	P3
GENE_MU62	0,868509213	0,086509377	987	21	27	Deletion	P3
GENE_MU63	1,235762144	0,851482154	989	21	29	Deletion	P3
GENE_MU64	1,780848688	0,670296431	991	21	31	Deletion	P3
GENE_MU65	2,656616415	2,939655172	993	21	33	Deletion	P3
GENE_MU66	0,206867672	0	995	21	35	Deletion	P3
GENE_MU7	1,935650475	1,179068361	781	17	13	Deletion	P3
GENE_MU70	1,70254048	0,962946158	1003	21	43	Deletion	P3
GENE_MU71	0,994974874	0,701149425	1005	21	45	Deletion	P3
GENE_MU72	0,855248465	0,647610405	1007	21	47	Deletion	P3
GENE_MU73	0,462869905	0	1057	23	1	Deletion	P3
GENE_MU78	1,629676159	1,117816092	1067	23	11	Deletion	P3
GENE_MU79	1,280011167	0,765124017	1069	23	13	Deletion	P3
GENE_MU81	1,021775544	0,791742287	1073	23	17	Deletion	P3
GENE_MU83	1,216080402	1,084694495	1077	23	21	Deletion	P3
GENE_MU85	1,359575656	0,826981246	1081	23	25	Deletion	P3
GENE_MU9	1,01758794	1,002722323	785	17	17	Deletion	P3
GENE_C1	0,888921977	0,66160221	1	1	1	Deletion	P4
GENE_C12	1,133561644	1,040055249	23	1	23	Deletion	P4
GENE_C16	3,210541989	3,078268877	31	1	31	Deletion	P4
GENE_C18	1,266527695	0,722836096	35	1	35	Deletion	P4
GENE_C3	2,78707564	1,738796808	5	1	5	Deletion	P4
GENE_C4	2,882072662	2,442295887	7	1	7	Deletion	P4
GENE_C8	1,449672424	0,919582566	15	1	15	Deletion	P4
GENE_C25	1,628052412	1,383210559	97	3	1	Deletion	P4
GENE_C49	1,645324598	1,331491713	193	5	1	Deletion	P4
GENE_C54	0,468135795	0,451810927	203	5	11	Deletion	P4
GENE_C73	1,825342466	1,415592388	289	7	1	Deletion	P4
GENE_C102	1,250148898	0,783916513	395	9	11	Deletion	P4
GENE_C104	1,318939845	1,361418048	399	9	15	Deletion	P4
GENE_C106	2,117182847	1,396101903	403	9	19	Deletion	P4
GENE_C108	0,798689696	0,883670964	407	9	23	Deletion	P4
GENE_C110	1,267867778	0,518109269	411	9	27	Deletion	P4
GENE_C114	0,841870161	0,566912216	419	9	35	Deletion	P4
GENE_C138	3,001488982	2,936157152	515	11	35	Deletion	P4
GENE_C142	3,413490173	3,435696746	523	11	43	Deletion	P4
GENE_C145	0,701161406	0,556322897	577	13	1	Deletion	P4
GENE_C146	0,69997022	0,424340086	579	13	3	Deletion	P4
GENE_C150	1,253573556	1,133977901	587	13	11	Deletion	P4
GENE_C154	1,88385944	1,624616329	595	13	19	Deletion	P4
GENE_C156	1,025759381	0,959330878	599	13	23	Deletion	P4
GENE_C158	1,413043478	1,441835482	603	13	27	Deletion	P4
GENE_C162	2,616438356	2,7262124	611	13	35	Deletion	P4
GENE_C163	2,430762359	2,150859423	613	13	37	Deletion	P4
GENE_C165	1,401429422	0,738336403	617	13	41	Deletion	P4
GENE_C166	1,250148898	0,745089012	619	13	43	Deletion	P4
GENE_C170	0,905896367	0	675	15	3	Deletion	P4
GENE_C180	1,111673615	1,114794352	695	15	23	Deletion	P4
GENE_C186	0,987790351	0,921731123	707	15	35	Deletion	P4
GENE_MU1	0,86450268	0,739717618	769	17	1	Deletion	P4
GENE_MU10	1,178082192	0,389809699	787	17	19	Deletion	P4
GENE_MU12	1,11614056	1,137507673	791	17	23	Deletion	P4
GENE_MU14	0,873138773	0,426028238	795	17	27	Deletion	P4
GENE_MU16	1,380881477	1,025782689	799	17	31	Deletion	P4
GENE_MU18	1,084574151	0,601442603	803	17	35	Deletion	P4
GENE_MU20	1,764294223	1,304788214	807	17	39	Deletion	P4
GENE_MU24	1,114353782	0,770718232	815	17	47	Deletion	P4
GENE_MU6	1,11212031	1,001995089	779	17	11	Deletion	P4
GENE_MU8	1,128945801	1,180478821	783	17	15	Deletion	P4
GENE_MU26	0,746724241	0,853898097	867	19	3	Deletion	P4
GENE_MU36	1,419446099	1,141497851	887	19	23	Deletion	P4
GENE_MU48	1,166319238	0,812308165	911	19	47	Deletion	P4
GENE_4	1,422870756	1,284530387	999	21	39	Overexpression	P4
GENE_MU49	1,208159619	1,007673419	961	21	1	Deletion	P4
GENE_MU50	0,81209053	0,685236341	963	21	3	Deletion	P4
GENE_MU54	1,214413341	1,198895028	971	21	11	Deletion	P4
GENE_MU60	1,554943419	1,309238797	983	21	23	Overexpression	P4
GENE_MU64	1,729452055	1,343769184	991	21	31	Overexpression	P4
GENE_MU66	1,373883264	1,293431553	995	21	35	Overexpression	P4
GENE_MU70	2,826086957	2,647943524	1003	21	43	Overexpression	P4
GENE_MU88	3,284395473	0	1087	23	31	Overexpression	P4
GENE_MU91	1,105717689	1,152547575	1093	23	37	Overexpression	P4
GENE_MU94	2,553603335	2,890116636	1099	23	43	Overexpression	P4
GENE_MU102	1,193120905	1,109883364	1163	25	11	Overexpression	P4
GENE_MU104	1,169297201	1,078422345	1167	25	15	Overexpression	P4
GENE_MU106	1,15723645	1,302946593	1171	25	19	Overexpression	P4
GENE_MU110	1,460690887	1,141497851	1179	25	27	Overexpression	P4
GENE_MU112	0,549434187	0,620165746	1183	25	31	Overexpression	P4
GENE_MU114	0,942227516	1,097605893	1187	25	35	Overexpression	P4
GENE_MU116	1,285735557	0,826120319	1191	25	39	Overexpression	P4
GENE_MU118	0,600952948	0,748618785	1195	25	43	Overexpression	P4
GENE_MU121	1,114353782	1,146715777	1249	27	1	Overexpression	P4
GENE_MU149	3,236450268	0	1353	29	9	Overexpression	P4
GENE_MU154	1,256998213	0,584714549	1363	29	19	Overexpression	P4
GENE_MU155	1,029184038	0	1365	29	21	Overexpression	P4
GENE_MU156	1,145622394	1,166666667	1367	29	23	Overexpression	P4
GENE_MU162	3,134455033	0	1379	29	35	Overexpression	P4
GENE_MU177	1,478111971	0,928483732	1457	31	17	Overexpression	P4
GENE_MU178	1,861524717	0	1459	31	19	Overexpression	P4
GENE_MU181	1,530077427	0,904389196	1465	31	25	Overexpression	P4
GENE_MU182	1,242406194	0,954112953	1467	31	27	Overexpression	P4
GENE_MU184	1,662001191	1,642418662	1471	31	31	Overexpression	P4
GENE_MU185	3,029184038	3,313996317	1473	31	33	Overexpression	P4
GENE_MU186	1,105270995	0,881522406	1475	31	35	Overexpression	P4
GENE_MU188	1,093805837	1,265807244	1479	31	39	Overexpression	P4
GENE_MU189	1,340381179	1,253529773	1481	31	41	Overexpression	P4
GENE_MU190	1,196098868	1,03898097	1483	31	43	Overexpression	P4
GENE_MU191	1,37820131	0,175721301	1485	31	45	Overexpression	P4
GENE_MU192	1,351250744	1,297268263	1487	31	47	Overexpression	P4
GENE_2	1,085602478	0,948686991	615	13	39	Overexpression	P5
GENE_3	2,231534323	1,288862059	969	21	9	Overexpression	P5
GENE_C10	1,184086092	0,826743133	19	1	19	Overexpression	P5
GENE_C100	1,469264634	0,956082101	391	9	7	Overexpression	P5
GENE_C102	1,878852112	1,18382131	395	9	11	Overexpression	P5
GENE_C105	0,999021686	0,747358889	401	9	17	Overexpression	P5
GENE_C107	1,007337355	1,018412315	405	9	21	Overexpression	P5
GENE_C108	1,306049242	1,221249623	407	9	23	Overexpression	P5
GENE_C11	1,247513452	0,814971325	21	1	21	Overexpression	P5
GENE_C110	0,986303603	1,002263809	411	9	27	Overexpression	P5
GENE_C111	1,502690364	0,976154543	413	9	29	Overexpression	P5
GENE_C114	1,04875265	0,882130999	419	9	35	Overexpression	P5
GENE_C118	0,705690527	0,537881075	427	9	43	Overexpression	P5
GENE_C123	0,789825534	0	485	11	5	Overexpression	P5
GENE_C124	1,321865319	1,100211289	487	11	7	Overexpression	P5
GENE_C126	1,013533344	0,897373981	491	11	11	Overexpression	P5
GENE_C127	1,107125387	1,003169333	493	11	13	Overexpression	P5
GENE_C130	1,081689222	0,944310293	499	11	19	Overexpression	P5
GENE_C131	0,899233654	0,794446121	501	11	21	Overexpression	P5
GENE_C132	0,990379912	0,942499245	503	11	23	Overexpression	P5
GENE_C133	0,841187021	0,960006037	505	11	25	Overexpression	P5
GENE_C135	1,262188162	0,687292484	509	11	29	Overexpression	P5
GENE_C136	0,681721833	0,794446121	511	11	31	Overexpression	P5
GENE_C137	0,973585521	0,915182614	513	11	33	Overexpression	P5
GENE_C138	0,922713191	0,968306671	515	11	35	Overexpression	P5
GENE_C139	1,064894831	0,896317537	517	11	37	Overexpression	P5
GENE_C140	0,90102723	0,905070933	519	11	39	Overexpression	P5
GENE_C148	1,606391652	1,241774826	583	13	7	Overexpression	P5
GENE_C15	0,674058373	0,161183218	29	1	29	Overexpression	P5
GENE_C151	1,264470895	0,925596136	589	13	13	Overexpression	P5
GENE_C152	1,220283711	1,028825838	591	13	15	Overexpression	P5
GENE_C153	0,8850481	0,758376094	593	13	17	Overexpression	P5
GENE_C154	1,389858144	0,926954422	595	13	19	Overexpression	P5
GENE_C155	0,832219142	0,47298521	597	13	21	Overexpression	P5
GENE_C156	0,945377466	0,784938123	599	13	23	Overexpression	P5
GENE_C159	1,011739768	0,584968307	605	13	29	Overexpression	P5
GENE_C16	1,390673406	0,664654392	31	1	31	Overexpression	P5
GENE_C160	1,556497636	1,530636885	608	13	32	Overexpression	P5
GENE_C161	0,722321865	0,284032599	609	13	33	Overexpression	P5
GENE_C162	0,862383825	0,700422578	611	13	35	Overexpression	P5
GENE_C165	1,081363118	0,87986719	617	13	41	Overexpression	P5
GENE_C168	0,573944236	0,127980682	623	13	47	Overexpression	P5
GENE_C172	1,052665906	0,873679445	679	15	7	Overexpression	P5
GENE_C174	0,922713191	0,645034712	683	15	11	Overexpression	P5
GENE_C175	1,379259742	0,977814669	685	15	13	Overexpression	P5
GENE_C176	1,010272297	0,769996982	687	15	15	Overexpression	P5
GENE_C177	1,058698842	0,739209176	689	15	17	Overexpression	P5
GENE_C178	1,049894016	0,726531844	691	15	19	Overexpression	P5
GENE_C179	1,211804989	0,974343495	693	15	21	Overexpression	P5
GENE_C18	2,513451818	0	35	1	35	Overexpression	P5
GENE_C181	1,035708462	0,879112587	697	15	25	Overexpression	P5
GENE_C182	1,082667536	0,611228494	699	15	27	Overexpression	P5
GENE_C183	0,904777434	0,917295503	701	15	29	Overexpression	P5
GENE_C184	0,827979782	0,812858436	703	15	31	Overexpression	P5
GENE_C185	0,937877059	0,900241473	705	15	33	Overexpression	P5
GENE_C186	1,198108593	0,922426804	707	15	35	Overexpression	P5
GENE_C187	1,008315669	0,837609417	709	15	37	Overexpression	P5
GENE_C188	1,187347138	0,915484455	711	15	39	Overexpression	P5
GENE_C189	0,920430458	0,866737096	713	15	41	Overexpression	P5
GENE_C19	1,060166313	0,589345005	37	1	37	Overexpression	P5
GENE_C190	0,924669819	1,048747359	715	15	43	Overexpression	P5
GENE_C20	0,810696233	0,219136734	39	1	39	Overexpression	P5
GENE_C21	2,646176423	2,241472985	41	1	41	Overexpression	P5
GENE_C22	2,337844448	0	43	1	43	Overexpression	P5
GENE_C28	1,621881624	0,882583761	103	3	7	Overexpression	P5
GENE_C29	1,441871841	0,939480833	105	3	9	Overexpression	P5
GENE_C31	0,983531714	0,87020827	109	3	13	Overexpression	P5
GENE_C32	0,998369477	0	111	3	15	Overexpression	P5
GENE_C33	0,839882602	1,005433142	113	3	17	Overexpression	P5
GENE_C39	1,497146584	0,769996982	125	3	29	Overexpression	P5
GENE_C4	0	0,763960157	7	1	7	Overexpression	P5
GENE_C40	1,313386597	0,697856927	127	3	31	Overexpression	P5
GENE_C43	0,902983858	0,660428615	133	3	37	Overexpression	P5
GENE_C45	2,495679113	2,290220344	137	3	41	Overexpression	P5
GENE_C46	0,451981086	0,130697253	139	3	43	Overexpression	P5
GENE_C47	0,548508071	0	141	3	45	Overexpression	P5
GENE_C54	1,09130931	0,947781467	203	5	11	Overexpression	P5
GENE_C60	1,258764063	0,761394506	215	5	23	Overexpression	P5
GENE_C61	1,189629871	0,841080592	217	5	25	Overexpression	P5
GENE_C66	1,244741562	1,094174464	227	5	35	Overexpression	P5
GENE_C67	0,917006359	0,670691216	229	5	37	Overexpression	P5
GENE_C69	2,8292842	2,519015998	233	5	41	Overexpression	P5
GENE_C7	1,284852438	0,909447631	13	1	13	Overexpression	P5
GENE_C70	1,153432252	0,626320555	235	5	43	Overexpression	P5
GENE_C71	0,479210827	0,280410504	237	5	45	Overexpression	P5
GENE_C8	1,15538888	1,004376698	15	1	15	Overexpression	P5
GENE_C81	1,179846731	0,882130999	305	7	17	Overexpression	P5
GENE_C84	1,896298712	1,086326592	311	7	23	Overexpression	P5
GENE_C85	0,400130442	0,570178086	313	7	25	Overexpression	P5
GENE_C86	0,874612751	0,730908542	315	7	27	Overexpression	P5
GENE_C87	1,195336703	1,108964685	317	7	29	Overexpression	P5
GENE_C9	1,198434698	0,795351645	17	1	17	Overexpression	P5
GENE_C90	0,979292353	1,021430727	323	7	35	Overexpression	P5
GENE_C91	0,820153269	0,61515243	325	7	37	Overexpression	P5
GENE_C92	0,973096364	0,704648355	327	7	39	Overexpression	P5
GENE_C94	0,9059188	0,724720797	331	7	43	Overexpression	P5
GENE_MU10	1,015489972	0,358889224	787	17	19	Overexpression	P5
GENE_MU103	1,432577857	1,132961062	1165	25	13	Overexpression	P5
GENE_MU105	1,409424425	1,165710836	1169	25	17	Overexpression	P5
GENE_MU106	1,352030002	0,832779958	1171	25	19	Overexpression	P5
GENE_MU107	1,517691179	0,748264413	1173	25	21	Overexpression	P5
GENE_MU108	1,252731127	0,990492001	1175	25	23	Overexpression	P5
GENE_MU109	1,199413012	1,050558406	1177	25	25	Overexpression	P5
GENE_MU11	1,297081363	1,107606399	789	17	21	Overexpression	P5
GENE_MU110	0,814935594	0,629489888	1179	25	27	Overexpression	P5
GENE_MU111	1,130767977	0,916540899	1181	25	29	Overexpression	P5
GENE_MU112	1,256970488	0,971023242	1183	25	31	Overexpression	P5
GENE_MU113	1,68433067	0,834591005	1185	25	33	Overexpression	P5
GENE_MU115	2,21115278	2,118321763	1189	25	37	Overexpression	P5
GENE_MU116	2,794554052	1,502263809	1191	25	39	Overexpression	P5
GENE_MU117	1,231534323	0,796257169	1193	25	41	Overexpression	P5
GENE_MU118	2,11984347	1,57591307	1195	25	43	Overexpression	P5
GENE_MU120	0,975379097	0,757017809	1199	25	47	Overexpression	P5
GENE_MU121	1,391977825	0	1249	27	1	Overexpression	P5
GENE_MU122	1,234795369	0	1251	27	3	Overexpression	P5
GENE_MU127	1,673080059	1,33323272	1261	27	13	Overexpression	P5
GENE_MU13	1,1115278	0,632508301	793	17	25	Overexpression	P5
GENE_MU132	2,80906571	2,625716873	1271	27	23	Overexpression	P5
GENE_MU133	1,327572151	0,656504679	1273	27	25	Overexpression	P5
GENE_MU134	1,842654492	1,320253547	1275	27	27	Overexpression	P5
GENE_MU135	1,58747758	1,001811047	1278	27	30	Overexpression	P5
GENE_MU136	1,484428502	0,94597042	1279	27	31	Overexpression	P5
GENE_MU137	1,056253057	0,868397223	1281	27	33	Overexpression	P5
GENE_MU138	1,111038643	0,065197706	1284	27	36	Overexpression	P5
GENE_MU14	1,082667536	0,858889224	795	17	27	Overexpression	P5
GENE_MU141	0	0,834591005	1289	27	41	Overexpression	P5
GENE_MU145	1,474482309	0	1345	29	1	Overexpression	P5
GENE_MU15	1,003750204	0,913975249	797	17	29	Overexpression	P5
GENE_MU16	1,149682048	0,812858436	799	17	31	Overexpression	P5
GENE_MU165	2,257948802	0,925143375	1385	29	41	Overexpression	P5
GENE_MU171	1,486222077	0	1445	31	5	Overexpression	P5
GENE_MU18	0,968857003	0,862360398	803	17	35	Overexpression	P5
GENE_MU189	3,095874776	0,971777845	1481	31	41	Overexpression	P5
GENE_MU19	1,085602478	1,023543616	805	17	37	Overexpression	P5
GENE_MU20	1,080873961	0,903863568	807	17	39	Overexpression	P5
GENE_MU21	1,365400293	0,923483248	809	17	41	Overexpression	P5
GENE_MU22	0,802706669	0,754301238	811	17	43	Overexpression	P5
GENE_MU23	0,952877874	0,789616662	813	17	45	Overexpression	P5
GENE_MU26	2,184412196	1,134319348	867	19	3	Overexpression	P5
GENE_MU27	0,963313224	0,905070933	869	19	5	Overexpression	P5
GENE_MU28	1,321376162	0,928161787	871	19	7	Overexpression	P5
GENE_MU29	1,042230556	0,837609417	873	19	9	Overexpression	P5
GENE_MU30	1,696070439	1,277090251	875	19	11	Overexpression	P5
GENE_MU31	1,237241154	0,530184123	877	19	13	Overexpression	P5
GENE_MU32	1,081037013	0,878961666	879	19	15	Overexpression	P5
GENE_MU33	1,175933475	0,961364322	881	19	17	Overexpression	P5
GENE_MU35	1,311103864	0,741020223	885	19	21	Overexpression	P5
GENE_MU36	1,313060492	0,9216722	887	19	23	Overexpression	P5
GENE_MU37	1,218327083	1,006036825	889	19	25	Overexpression	P5
GENE_MU38	0,963313224	0,898883187	891	19	27	Overexpression	P5
GENE_MU39	0,875591065	0,672200423	893	19	29	Overexpression	P5
GENE_MU40	0,706994945	0,367491699	895	19	31	Overexpression	P5
GENE_MU41	1,05364422	0,624056746	897	19	33	Overexpression	P5
GENE_MU42	1,128811348	1,029580441	899	19	35	Overexpression	P5
GENE_MU44	2,901842491	1,573800181	903	19	39	Overexpression	P5
GENE_MU45	1,548834176	0,959553275	905	19	41	Overexpression	P5
GENE_MU46	0,839067341	0,79897374	907	19	43	Overexpression	P5
GENE_MU47	0,928420023	0,771808029	909	19	45	Overexpression	P5
GENE_MU49	1,424099136	0,648505886	961	21	1	Overexpression	P5
GENE_MU5	1,070112506	0,791427709	777	17	9	Overexpression	P5
GENE_MU54	1,346486222	0,988831874	971	21	11	Overexpression	P5
GENE_MU55	1,152127833	0,490039239	973	21	13	Overexpression	P5
GENE_MU56	1,232349584	0,929520072	975	21	15	Overexpression	P5
GENE_MU58	1,338496657	0,961666164	979	21	19	Overexpression	P5
GENE_MU59	1,285178542	0,92650166	981	21	21	Overexpression	P5
GENE_MU6	0,965106799	0,749622698	779	17	11	Overexpression	P5
GENE_MU61	1,03065384	0,752792031	985	21	25	Overexpression	P5
GENE_MU62	1,042230556	0,926048898	987	21	27	Overexpression	P5
GENE_MU63	2,482308821	1,776788409	989	21	29	Overexpression	P5
GENE_MU64	1,109571172	0,825535768	991	21	31	Overexpression	P5
GENE_MU66	0,998532529	0,752792031	995	21	35	Overexpression	P5
GENE_MU69	1,179357574	0,945215816	1001	21	41	Overexpression	P5
GENE_MU7	1,126039459	0,909447631	781	17	13	Overexpression	P5
GENE_MU70	2,248817871	1,808481739	1003	21	43	Overexpression	P5
GENE_MU71	1,00554378	0,835043767	1005	21	45	Overexpression	P5
GENE_MU74	1,698516224	0,753999396	1059	23	3	Overexpression	P5
GENE_MU77	1,335072558	1,071536372	1065	23	9	Overexpression	P5
GENE_MU78	1,22158813	0,732568669	1067	23	11	Overexpression	P5
GENE_MU79	0,95467145	0	1069	23	13	Overexpression	P5
GENE_MU8	0,879504321	0,176878962	783	17	15	Overexpression	P5
GENE_MU80	1,258927116	1,223966194	1071	23	15	Overexpression	P5
GENE_MU81	1,553073537	0,772562632	1073	23	17	Overexpression	P5
GENE_MU82	1,240013044	0,832327196	1075	23	19	Overexpression	P5
GENE_MU84	2,504973096	1,699969816	1079	23	23	Overexpression	P5
GENE_MU85	1,091146258	0,876697857	1081	23	25	Overexpression	P5
GENE_MU87	1,12473504	0,927859946	1085	23	29	Overexpression	P5
GENE_MU88	1,030164683	0,569876245	1087	23	31	Overexpression	P5
GENE_MU89	1,142996902	0,972230607	1089	23	33	Overexpression	P5
GENE_MU92	1,142996902	0,952912768	1095	23	39	Overexpression	P5
GENE_MU93	1,165661177	0,941744642	1097	23	41	Overexpression	P5
GENE_MU94	1,716451981	1,2891639	1099	23	43	Overexpression	P5
GENE_MU96	0,512310452	0,501660127	1103	23	47	Overexpression	P5
GENE_MU99	1,672101745	0,857983701	1157	25	5	Overexpression	P5
GENE_3	0,886531365	1,308706705	969	21	9	Overexpression	P6
GENE_4	1,614083641	1,27264061	999	21	39	Overexpression	P6
GENE_C100	1,077644526	0,902287893	391	9	7	Overexpression	P6
GENE_C101	1,262607626	0,904035589	393	9	9	Overexpression	P6
GENE_C103	0,783517835	0,706387035	397	9	13	Overexpression	P6
GENE_C104	0,912669127	0,917381633	399	9	15	Overexpression	P6
GENE_C106	1,124231242	0,77375278	403	9	19	Overexpression	P6
GENE_C107	1,021217712	0,79091198	405	9	21	Overexpression	P6
GENE_C108	0,948646986	0,887194153	407	9	23	Overexpression	P6
GENE_C109	2,909440344	1,361931999	409	9	25	Overexpression	P6
GENE_C11	1,304428044	0,804575786	21	1	21	Overexpression	P6
GENE_C110	0,658364084	0,96981252	411	9	27	Overexpression	P6
GENE_C111	1,274292743	1,227994916	413	9	29	Overexpression	P6
GENE_C112	1,021678967	1,015729266	415	9	31	Overexpression	P6
GENE_C113	1,020295203	1,062758182	417	9	33	Overexpression	P6
GENE_C115	0,492466175	0,938512869	421	9	37	Overexpression	P6
GENE_C117	0,930811808	0	425	9	41	Overexpression	P6
GENE_C118	2,480934809	2,416110582	427	9	43	Overexpression	P6
GENE_C119	1,077183272	1,323959326	429	9	45	Overexpression	P6
GENE_C12	0,938345633	0,640768986	23	1	23	Overexpression	P6
GENE_C128	0,931734317	0,946456943	495	11	15	Overexpression	P6
GENE_C13	1,158056581	0,81569749	25	1	25	Overexpression	P6
GENE_C134	1,179274293	0,867016206	507	11	27	Overexpression	P6
GENE_C136	1,283825338	0,958373054	511	11	31	Overexpression	P6
GENE_C138	1,032902829	1,002859867	515	11	35	Overexpression	P6
GENE_C140	1,419126691	1,118366698	519	11	39	Overexpression	P6
GENE_C142	2,455719557	1,87067048	523	11	43	Overexpression	P6
GENE_C144	0,552890529	0	527	11	47	Overexpression	P6
GENE_C145	1,058579336	1,070225612	577	13	1	Overexpression	P6
GENE_C146	0,926660517	0,938036225	579	13	3	Overexpression	P6
GENE_C148	1,089175892	1,0926279	583	13	7	Overexpression	P6
GENE_C150	1,084255843	1,163330156	587	13	11	Overexpression	P6
GENE_C151	2,388222632	1,190022243	589	13	13	Overexpression	P6
GENE_C153	0,736469865	0	593	13	17	Overexpression	P6
GENE_C154	1,216943419	0,857006673	595	13	19	Overexpression	P6
GENE_C155	1,212177122	0,95042898	597	13	21	Overexpression	P6
GENE_C156	1,087945879	1,083571656	599	13	23	Overexpression	P6
GENE_C157	0,880227552	0,978551001	601	13	25	Overexpression	P6
GENE_C158	0,917589176	0,942167143	603	13	27	Overexpression	P6
GENE_C159	2,036285363	0	605	13	29	Overexpression	P6
GENE_C16	0,879305043	1,029869717	31	1	31	Overexpression	P6
GENE_C160	0,779212792	0,792818557	607	13	31	Overexpression	P6
GENE_C162	0,777214022	0,747696219	611	13	35	Overexpression	P6
GENE_C163	2,0799508	1,887194153	613	13	37	Overexpression	P6
GENE_C166	0,745387454	0,873371465	619	13	43	Overexpression	P6
GENE_C167	1,227244772	1,454559898	621	13	45	Overexpression	P6
GENE_C169	1,122078721	1,061487131	673	15	1	Overexpression	P6
GENE_C172	1,338099631	1,010962822	679	15	7	Overexpression	P6
GENE_C174	1,147755228	1,098188751	684	15	12	Overexpression	P6
GENE_C176	0,987699877	0,981569749	687	15	15	Overexpression	P6
GENE_C182	0,917589176	0,29631395	699	15	27	Overexpression	P6
GENE_C186	1,094864699	0,959644105	707	15	35	Overexpression	P6
GENE_C19	0,361162362	0,173339689	37	1	37	Overexpression	P6
GENE_C20	0,315805658	0	39	1	39	Overexpression	P6
GENE_C21	1,468634686	0,957737528	41	1	41	Overexpression	P6
GENE_C22	0,733702337	0,986812838	43	1	43	Overexpression	P6
GENE_C23	0,848247232	1,313949793	45	1	45	Overexpression	P6
GENE_C25	2,56396064	3,096282173	97	3	1	Overexpression	P6
GENE_C34	1,139298893	0,795360661	115	3	19	Overexpression	P6
GENE_C35	0,921125461	0,641245631	117	3	21	Overexpression	P6
GENE_C36	0,80396679	0,772481729	119	3	23	Overexpression	P6
GENE_C38	1,734624846	1,247378456	123	3	27	Overexpression	P6
GENE_C40	0,867773678	0,684461392	127	3	31	Overexpression	P6
GENE_C46	0,857933579	1,295519542	139	3	43	Overexpression	P6
GENE_C48	0,771063961	1,047664442	143	3	47	Overexpression	P6
GENE_C49	2,604243542	2,765332062	193	5	1	Overexpression	P6
GENE_C5	0,757687577	0,823006037	9	1	9	Overexpression	P6
GENE_C53	0,832257073	0,861455354	201	5	9	Overexpression	P6
GENE_C55	1,041820418	0,719891961	205	5	13	Overexpression	P6
GENE_C56	0,9200492	0,767397521	207	5	15	Overexpression	P6
GENE_C57	0,865159902	0,903717827	209	5	17	Overexpression	P6
GENE_C58	0,831488315	0,700985065	211	5	19	Overexpression	P6
GENE_C59	0,518142681	0,676199555	213	5	21	Overexpression	P6
GENE_C6	0,946340713	0,401334604	11	1	11	Overexpression	P6
GENE_C61	1,698339483	0	217	5	25	Overexpression	P6
GENE_C62	1,184655597	0,934858595	219	5	27	Overexpression	P6
GENE_C63	2,22001845	1,507467429	221	5	29	Overexpression	P6
GENE_C64	0,770141451	0,937241818	223	5	31	Overexpression	P6
GENE_C65	1,238161132	1,048141087	225	5	33	Overexpression	P6
GENE_C67	0,805350554	0,629011757	229	5	37	Overexpression	P6
GENE_C69	1,254305043	1,072132189	233	5	41	Overexpression	P6
GENE_C7	1,435578106	0,684461392	13	1	13	Overexpression	P6
GENE_C71	1,704643296	1,4073721	237	5	45	Overexpression	P6
GENE_C72	1,088253383	1,37718462	239	5	47	Overexpression	P6
GENE_C73	2,579489545	2,734032412	289	7	1	Overexpression	P6
GENE_C77	1,018603936	0,951382269	297	7	9	Overexpression	P6
GENE_C8	1,019526445	0,618366698	15	1	15	Overexpression	P6
GENE_C80	1,073800738	0,897362568	303	7	15	Overexpression	P6
GENE_C82	1,161131611	0,76294884	307	7	19	Overexpression	P6
GENE_C83	1,075338253	0,897839212	309	7	21	Overexpression	P6
GENE_C84	1,062884379	0,842548459	311	7	23	Overexpression	P6
GENE_C86	0,843788438	0,811089927	315	7	27	Overexpression	P6
GENE_C88	0,883763838	0,95694312	319	7	31	Overexpression	P6
GENE_C9	0,237699877	0	17	1	17	Overexpression	P6
GENE_C90	1,53597786	1,422942485	323	7	35	Overexpression	P6
GENE_C92	0,856703567	0,633937083	327	7	39	Overexpression	P6
GENE_C94	2,699108241	2,921671433	331	7	43	Overexpression	P6
GENE_C98	2,470325953	1,09914204	387	9	3	Overexpression	P6
GENE_C99	0,839790898	0,986336193	389	9	5	Overexpression	P6
GENE_MU10	1,521371464	1,263266603	787	17	19	Overexpression	P6
GENE_MU100	0,997693727	1,324435971	1159	25	7	Overexpression	P6
GENE_MU101	1,296432964	1,388941849	1161	25	9	Overexpression	P6
GENE_MU105	2,708179582	2,906577693	1169	25	17	Overexpression	P6
GENE_MU106	0,923277983	0,936765173	1171	25	19	Overexpression	P6
GENE_MU108	0,905442804	0,836669844	1175	25	23	Overexpression	P6
GENE_MU109	1,041666667	1,022878932	1177	25	25	Overexpression	P6
GENE_MU11	1,10701107	0	789	17	21	Overexpression	P6
GENE_MU111	1,191574416	0,921194789	1181	25	29	Overexpression	P6
GENE_MU112	0,973247232	0,935811884	1183	25	31	Overexpression	P6
GENE_MU113	1,128228782	0,927073403	1185	25	33	Overexpression	P6
GENE_MU115	0,682810578	0	1189	25	37	Overexpression	P6
GENE_MU12	1,191574416	0,956784239	791	17	23	Overexpression	P6
GENE_MU120	0,902829028	0,704480458	1199	25	47	Overexpression	P6
GENE_MU121	0,730319803	0,996345726	1249	27	1	Overexpression	P6
GENE_MU124	1,162822878	1,269780744	1255	27	7	Overexpression	P6
GENE_MU128	1,023523985	0,997299015	1263	27	15	Overexpression	P6
GENE_MU13	0,928505535	1,071973308	793	17	25	Overexpression	P6
GENE_MU130	1,5599631	2,428662218	1267	27	19	Overexpression	P6
GENE_MU132	1,043357934	0,860502065	1271	27	23	Overexpression	P6
GENE_MU134	0,832257073	0,792183031	1275	27	27	Overexpression	P6
GENE_MU136	0,963560886	0,807435653	1279	27	31	Overexpression	P6
GENE_MU138	1,565651907	0,316491897	1283	27	35	Overexpression	P6
GENE_MU14	1,105473555	1,063870353	795	17	27	Overexpression	P6
GENE_MU144	1,103782288	0,675722911	1295	27	47	Overexpression	P6
GENE_MU148	2,131765068	1,802033683	1351	29	7	Overexpression	P6
GENE_MU149	0,813653137	0,971719098	1353	29	9	Overexpression	P6
GENE_MU15	2,489391144	1,717508738	797	17	29	Overexpression	P6
GENE_MU150	0,834102091	0,776612647	1355	29	11	Overexpression	P6
GENE_MU152	0,729858549	0	1359	29	15	Overexpression	P6
GENE_MU153	1,306888069	1,158722593	1361	29	17	Overexpression	P6
GENE_MU154	1,148216482	0,85128694	1363	29	19	Overexpression	P6
GENE_MU156	2,469403444	2,772481729	1367	29	23	Overexpression	P6
GENE_MU157	1,229243542	1,490943756	1369	29	25	Overexpression	P6
GENE_MU158	1,149138991	0,985382904	1371	29	27	Overexpression	P6
GENE_MU159	1,142835178	1,202891643	1373	29	29	Overexpression	P6
GENE_MU160	1,050430504	0,873848109	1375	29	31	Overexpression	P6
GENE_MU161	0,771525215	0,133937083	1377	29	33	Overexpression	P6
GENE_MU162	1,397908979	0	1379	29	35	Overexpression	P6
GENE_MU163	1,44095941	0,812360979	1381	29	37	Overexpression	P6
GENE_MU165	1,135916359	0,598506514	1385	29	41	Overexpression	P6
GENE_MU166	1,429581796	0,802669209	1387	29	43	Overexpression	P6
GENE_MU167	1,207257073	0,655862726	1389	29	45	Overexpression	P6
GENE_MU168	0,989391144	0,571655545	1391	29	47	Overexpression	P6
GENE_MU169	1,124692497	1,138068001	1441	31	1	Overexpression	P6
GENE_MU17	1,021371464	0,772958373	801	17	33	Overexpression	P6
GENE_MU171	1,219249692	1,39545599	1445	31	5	Overexpression	P6
GENE_MU172	0,954797048	1,088020337	1447	31	7	Overexpression	P6
GENE_MU174	0,93803813	0,899586908	1451	31	11	Overexpression	P6
GENE_MU176	0,908671587	0,889895138	1455	31	15	Overexpression	P6
GENE_MU179	1,930350554	1,149507467	1461	31	21	Overexpression	P6
GENE_MU18	1,005227552	0,906895456	803	17	35	Overexpression	P6
GENE_MU180	1,090098401	0,843978392	1463	31	23	Overexpression	P6
GENE_MU181	1,019526445	0,983476327	1465	31	25	Overexpression	P6
GENE_MU183	1,067496925	0,879726724	1469	31	29	Overexpression	P6
GENE_MU184	1,074108241	0,786145535	1471	31	31	Overexpression	P6
GENE_MU185	1,203259533	1,065300286	1473	31	33	Overexpression	P6
GENE_MU186	1,404674047	1,020972355	1475	31	35	Overexpression	P6
GENE_MU187	1,103936039	0,873053702	1477	31	37	Overexpression	P6
GENE_MU188	1,129612546	0,853670162	1479	31	39	Overexpression	P6
GENE_MU189	1,249231242	1,12392755	1481	31	41	Overexpression	P6
GENE_MU19	1,026291513	0,899110264	805	17	37	Overexpression	P6
GENE_MU190	1,263068881	1,078964093	1483	31	43	Overexpression	P6
GENE_MU191	1,290897909	1,063234827	1485	31	45	Overexpression	P6
GENE_MU192	1,442189422	0,968859231	1487	31	47	Overexpression	P6
GENE_MU23	0,893450185	0,977915475	813	17	45	Overexpression	P6
GENE_MU28	0,837177122	1,292659676	871	19	7	Overexpression	P6
GENE_MU30	0,898062731	0,861137591	875	19	11	Overexpression	P6
GENE_MU32	1,022755228	0,967111535	879	19	15	Overexpression	P6
GENE_MU33	0,674354244	0,894661582	881	19	17	Overexpression	P6
GENE_MU34	2,604704797	2,61741341	883	19	19	Overexpression	P6
GENE_MU36	0,903290283	0,987130601	887	19	23	Overexpression	P6
GENE_MU4	0,521832718	0	775	17	7	Overexpression	P6
GENE_MU46	1,234317343	0,866221799	907	19	43	Overexpression	P6
GENE_MU5	0,755227552	1,994915793	777	17	9	Overexpression	P6
GENE_MU52	0,945879459	1,020972355	967	21	7	Overexpression	P6
GENE_MU54	1,206334563	1,698760724	971	21	11	Overexpression	P6
GENE_MU56	1,012453875	0,505084207	975	21	15	Overexpression	P6
GENE_MU57	0,858856089	0,990784874	977	21	17	Overexpression	P6
GENE_MU58	0,710793358	0,732125834	979	21	19	Overexpression	P6
GENE_MU59	0,73600861	0,795360661	981	21	21	Overexpression	P6
GENE_MU60	1,312423124	1,000476644	983	21	23	Overexpression	P6
GENE_MU61	0,855781058	1,134413727	985	21	25	Overexpression	P6
GENE_MU62	2,798585486	1,824912615	987	21	27	Overexpression	P6
GENE_MU63	1,073646986	1,070225612	989	21	29	Overexpression	P6
GENE_MU64	0,846863469	0,820146171	991	21	31	Overexpression	P6
GENE_MU65	2,89898524	2,990467112	993	21	33	Overexpression	P6
GENE_MU7	0,802583026	0,837146489	781	17	13	Overexpression	P6
GENE_MU70	1,161131611	0,343183985	1003	21	43	Overexpression	P6
GENE_MU71	2,731549815	3,054337464	1005	21	45	Overexpression	P6
GENE_MU72	0,846555966	0,789482046	1007	21	47	Overexpression	P6
GENE_MU78	0,965405904	1,139974579	1067	23	11	Overexpression	P6
GENE_MU8	0,858856089	0,921194789	783	17	15	Overexpression	P6
GENE_MU80	2,832718327	3,101048618	1071	23	15	Overexpression	P6
GENE_MU81	0,780442804	0,700031776	1073	23	17	Overexpression	P6
GENE_MU82	1,005227552	0,615506832	1075	23	19	Overexpression	P6
GENE_MU84	2,932656827	2,981887512	1079	23	23	Overexpression	P6
GENE_MU86	0,997386224	0,9073721	1083	23	27	Overexpression	P6
GENE_MU9	0,992927429	1,053384175	785	17	17	Overexpression	P6
GENE_MU90	1,199569496	0,63902129	1091	23	35	Overexpression	P6
GENE_MU92	0,14099016	0,222116301	1095	23	39	Overexpression	P6
GENE_MU94	1,500922509	0,215125516	1099	23	43	Overexpression	P6
GENE_MU96	2,63099631	1,857959962	1103	23	47	Overexpression	P6
GENE_MU97	0,892066421	1,234826819	1153	25	1	Overexpression	P6
GENE_MU33	1,049614929	1,227513228	881	19	17	Control	P2
GENE_C180	1,100118483	1,081854964	695	15	23	Control	P2
GENE_C184	1,447274882	1,467009026	703	15	31	Control	P2
GENE_C188	1,999111374	1,989106754	711	15	39	Control	P2
GENE_1	0,928909953	0,341425459	586	13	10	Control	P2
GENE_C148	0,935722749	0,711173358	583	13	7	Control	P2
GENE_C150	2,250148104	1,962651727	587	13	11	Control	P2
GENE_C151	1,085604265	1,239184563	589	13	13	Control	P2
GENE_C152	0,718601896	0,878462496	591	13	15	Control	P2
GENE_C153	0,907138626	1,076097106	593	13	17	Control	P2
GENE_C154	0,92431872	1,021164021	595	13	19	Control	P2
GENE_C155	0,88610782	0,969654528	597	13	21	Control	P2
GENE_C156	0,911137441	0,950202303	599	13	23	Control	P2
GENE_C157	0,908027251	1,000155618	601	13	25	Control	P2
GENE_C158	0,928021327	0,847805789	603	13	27	Control	P2
GENE_C159	1,034063981	1,049642079	605	13	29	Control	P2
GENE_C160	1,798133886	1,353252412	607	13	31	Control	P2
GENE_C163	1,282731043	1,217553688	613	13	37	Control	P2
GENE_C121	2,097304502	1,932928727	481	11	1	Control	P2
GENE_C127	0,822867299	0,962340492	493	11	13	Control	P2
GENE_C129	0,900770142	0,971833178	497	11	17	Control	P2
GENE_C130	0,838270142	0,984749455	499	11	19	Control	P2
GENE_C131	0,867446682	0,914410209	501	11	21	Control	P2
GENE_C132	0,883590047	0,872704637	503	11	23	Control	P2
GENE_C133	1,315165877	1,21319639	505	11	25	Control	P2
GENE_C137	1,374259479	0,94973545	513	11	33	Control	P2
GENE_C102	2,723637441	1,720821662	395	9	11	Control	P2
GENE_C106	0,428613744	0,558356676	403	9	19	Control	P2
GENE_C107	0,873370853	0,864456894	405	9	21	Control	P2
GENE_C108	0,913062796	0,996576408	407	9	23	Control	P2
GENE_C109	0,531990521	0,486150016	409	9	25	Control	P2
GENE_C110	1,056427725	1,076563959	411	9	27	Control	P2
GENE_C111	0,341232227	0,795206972	413	9	29	Control	P2
GENE_C112	1,518809242	1,233426704	415	9	31	Control	P2
GENE_C113	1,1492891	1,000155618	417	9	33	Control	P2
GENE_C114	1,369075829	1,26346094	419	9	35	Control	P2
