# Supplementary material for: Gim3 buffers and potentiates de novo mutations that affect fluconazole susceptibility in yeast
Source: EMBO Rep. 2026 Feb 17;27(6):1510–39. doi: 10.1038/s44319-026-00702-x (PMC13022404; doi:10.1038/s44319-026-00702-x)
Supplement: Supplementary file 14 — Source data Fig. 2 [file 44319_2026_702_MOESM14_ESM.zip › Figure2B_SourceData/Data/README.txt]

README - Data Summary for Plate Analysis (2B)

Data Description:
- This dataset summarizes the median colony sizes for 4 replicates of each strain/variant under SC-URA and 5FOA media conditions. 

Data Columns:
- ID: Starin name (e.g., GENE_2, GENE_4).
- median_SCURA_P1: Median colony size in SC-URA media for 4 replicates.
- median_FOA_P1: Median colony size in 5FOA media for 4 replicates.
- Well: Unique well identifier for each gene on the plate.
- Rownum: Row number on the plate.
- Colnum: Column number on the plate.
- Strain: Strain genetic background (e.g., Control).
- Plates: Plate identifier (e.g., P1).
