# Supplementary material for: Gim3 buffers and potentiates de novo mutations that affect fluconazole susceptibility in yeast
Source: EMBO Rep. 2026 Feb 17;27(6):1510–39. doi: 10.1038/s44319-026-00702-x (PMC13022404; doi:10.1038/s44319-026-00702-x)
Supplement: Supplementary file 14 — Source data Fig. 2 [file 44319_2026_702_MOESM14_ESM.zip › Figure2B_SourceData/Images/README.txt]

Overview:
- All plates in this dataset contain 128 µg/mL of fluconazole 

Naming Structure:
- The format follows: `[Selection]_[Plating Media]_[Plate Number]`

Plate Types:
1. SC_5FOA_N:
   - Colonies were first grown on 5FOA media, which selects for plasmid loss, ensuring that cells lacking the plasmid (and GIM3) are retained.  
   - Subsequently, these colonies were pinned onto SC agar with fluconazole.  
   - `N` indicates the plate number, not a replicate. For example:
     - `SC_5FOA_1` – First plate processed in this condition.
     - `SC_5FOA_2` – Second plate processed in this condition.

2. SC_SCminURA_N:  
   - Colonies were first grown on SC-uracil media, selecting for plasmid retention, ensuring that cells with the plasmid (and GIM3) are maintained.  
   - Subsequently, these colonies were pinned onto SC agar with fluconazole.  
   - `N` indicates the plate number, not a replicate. For example:
     - `SC_SCminURA_1` – First plate processed in this condition.
     - `SC_SCminURA_2` – Second plate processed in this condition.

#Segmented images are for the processed plates using SGAtool
