# Supplementary material for: Gim3 buffers and potentiates de novo mutations that affect fluconazole susceptibility in yeast
Source: EMBO Rep. 2026 Feb 17;27(6):1510–39. doi: 10.1038/s44319-026-00702-x (PMC13022404; doi:10.1038/s44319-026-00702-x)
Supplement: Supplementary file 15 — Source data Fig. 3 [file 44319_2026_702_MOESM15_ESM.zip]

Archive with 58 entries (51 files):
- Figure3_SourceData/
- Figure3_SourceData/3A/
- Figure3_SourceData/3A/Data & Code.txt
- Figure3_SourceData/3A/ERG3_Sanger sequencing data/
- Figure3_SourceData/3A/ERG3_Sanger sequencing data/Sequences with SNPs/
- Figure3_SourceData/3A/ERG3_Sanger sequencing data/Sequences with SNPs/Read me.txt
- Figure3_SourceData/3A/ERG3_Sanger sequencing data/Sequences with SNPs/S288C_YLR056W_ERG3_flanking_OE1.dna
- Figure3_SourceData/3A/ERG3_Sanger sequencing data/Sequences with SNPs/S288C_YLR056W_ERG3_flanking_OE11.dna
- Figure3_SourceData/3A/ERG3_Sanger sequencing data/Sequences with SNPs/S288C_YLR056W_ERG3_flanking_OE14.dna
- Figure3_SourceData/3A/ERG3_Sanger sequencing data/Sequences with SNPs/S288C_YLR056W_ERG3_flanking_OE15.dna
- Figure3_SourceData/3A/ERG3_Sanger sequencing data/Sequences with SNPs/S288C_YLR056W_ERG3_flanking_OE16.dna
- Figure3_SourceData/3A/ERG3_Sanger sequencing data/Sequences with SNPs/S288C_YLR056W_ERG3_flanking_OE2.dna
- Figure3_SourceData/3A/ERG3_Sanger sequencing data/Sequences with SNPs/S288C_YLR056W_ERG3_flanking_OE22.dna
- Figure3_SourceData/3A/ERG3_Sanger sequencing data/Sequences with SNPs/S288C_YLR056W_ERG3_flanking_OE24.dna
- Figure3_SourceData/3A/ERG3_Sanger sequencing data/Sequences with SNPs/S288C_YLR056W_ERG3_flanking_OE3.dna
- Figure3_SourceData/3A/ERG3_Sanger sequencing data/Sequences with SNPs/S288C_YLR056W_ERG3_flanking_OE4.dna
- Figure3_SourceData/3A/ERG3_Sanger sequencing data/Sequences with SNPs/S288C_YLR056W_ERG3_flanking_WT12.dna
- Figure3_SourceData/3A/ERG3_Sanger sequencing data/Sequences with SNPs/S288C_YLR056W_ERG3_flanking_WT13.dna
- Figure3_SourceData/3A/ERG3_Sanger sequencing data/Sequences with SNPs/S288C_YLR056W_ERG3_flanking_WT14.dna
- Figure3_SourceData/3A/ERG3_Sanger sequencing data/Sequences with SNPs/S288C_YLR056W_ERG3_flanking_WT15.dna
- Figure3_SourceData/3A/ERG3_Sanger sequencing data/Sequences with SNPs/S288C_YLR056W_ERG3_flanking_WT16.dna
- Figure3_SourceData/3A/ERG3_Sanger sequencing data/Sequences with SNPs/S288C_YLR056W_ERG3_flanking_WT17.dna
- Figure3_SourceData/3A/ERG3_Sanger sequencing data/Sequences with SNPs/S288C_YLR056W_ERG3_flanking_WT18.dna
- Figure3_SourceData/3A/ERG3_Sanger sequencing data/Sequences with SNPs/S288C_YLR056W_ERG3_flanking_WT2.dna
- Figure3_SourceData/3A/ERG3_Sanger sequencing data/Sequences with SNPs/S288C_YLR056W_ERG3_flanking_WT20.dna
- Figure3_SourceData/3A/ERG3_Sanger sequencing data/Sequences with SNPs/S288C_YLR056W_ERG3_flanking_WT3.dna
- Figure3_SourceData/3A/ERG3_Sanger sequencing data/Sequences with SNPs/S288C_YLR056W_ERG3_flanking_WT4.dna
- Figure3_SourceData/3A/ERG3_Sanger sequencing data/Sequences with SNPs/S288C_YLR056W_ERG3_flanking_WT5.dna
- Figure3_SourceData/3A/ERG3_Sanger sequencing data/Sequences with SNPs/S288C_YLR056W_ERG3_flanking_WT6.dna
- Figure3_SourceData/3A/ERG3_Sanger sequencing data/Sequences without SNPs/
- Figure3_SourceData/3A/ERG3_Sanger sequencing data/Sequences without SNPs/Read me.txt
- Figure3_SourceData/3A/ERG3_Sanger sequencing data/Sequences without SNPs/S288C_YLR056W_ERG3_flanking_OE10.dna
- Figure3_SourceData/3A/ERG3_Sanger sequencing data/Sequences without SNPs/S288C_YLR056W_ERG3_flanking_OE12.dna
- Figure3_SourceData/3A/ERG3_Sanger sequencing data/Sequences without SNPs/S288C_YLR056W_ERG3_flanking_OE13.dna
- Figure3_SourceData/3A/ERG3_Sanger sequencing data/Sequences without SNPs/S288C_YLR056W_ERG3_flanking_OE17.dna
- Figure3_SourceData/3A/ERG3_Sanger sequencing data/Sequences without SNPs/S288C_YLR056W_ERG3_flanking_OE18.dna
- Figure3_SourceData/3A/ERG3_Sanger sequencing data/Sequences without SNPs/S288C_YLR056W_ERG3_flanking_OE19.dna
- Figure3_SourceData/3A/ERG3_Sanger sequencing data/Sequences without SNPs/S288C_YLR056W_ERG3_flanking_OE21.dna
- Figure3_SourceData/3A/ERG3_Sanger sequencing data/Sequences without SNPs/S288C_YLR056W_ERG3_flanking_OE23.dna
- Figure3_SourceData/3A/ERG3_Sanger sequencing data/Sequences without SNPs/S288C_YLR056W_ERG3_flanking_OE5.dna
- Figure3_SourceData/3A/ERG3_Sanger sequencing data/Sequences without SNPs/S288C_YLR056W_ERG3_flanking_OE7.dna
- Figure3_SourceData/3A/ERG3_Sanger sequencing data/Sequences without SNPs/S288C_YLR056W_ERG3_flanking_OE8.dna
- Figure3_SourceData/3A/ERG3_Sanger sequencing data/Sequences without SNPs/S288C_YLR056W_ERG3_flanking_OE9.dna
- Figure3_SourceData/3A/ERG3_Sanger sequencing data/Sequences without SNPs/S288C_YLR056W_ERG3_flanking_WT1.dna
- Figure3_SourceData/3A/ERG3_Sanger sequencing data/Sequences without SNPs/S288C_YLR056W_ERG3_flanking_WT10.dna
- Figure3_SourceData/3A/ERG3_Sanger sequencing data/Sequences without SNPs/S288C_YLR056W_ERG3_flanking_WT19.dna
- Figure3_SourceData/3A/ERG3_Sanger sequencing data/Sequences without SNPs/S288C_YLR056W_ERG3_flanking_WT22.dna
- Figure3_SourceData/3A/ERG3_Sanger sequencing data/Sequences without SNPs/S288C_YLR056W_ERG3_flanking_WT23.dna
- Figure3_SourceData/3A/ERG3_Sanger sequencing data/Sequences without SNPs/S288C_YLR056W_ERG3_flanking_WT24.dna
- Figure3_SourceData/3A/ERG3_Sanger sequencing data/Sequences without SNPs/S288C_YLR056W_ERG3_flanking_WT7.dna
- Figure3_SourceData/3A/ERG3_Sanger sequencing data/Sequences without SNPs/S288C_YLR056W_ERG3_flanking_WT8.dna
- Figure3_SourceData/3A/ERG3_Sanger sequencing data/Sequences without SNPs/S288C_YLR056W_ERG3_flanking_WT9.dna
- Figure3_SourceData/3B/
- Figure3_SourceData/3B/Data & Figure.xlsx
- Figure3_SourceData/3C/
- Figure3_SourceData/3C/Code.txt
- Figure3_SourceData/3C/MutationExplorer_data.xlsx
- Figure3_SourceData/3C/Read me.txt
