# Supplementary material for: Gim3 buffers and potentiates de novo mutations that affect fluconazole susceptibility in yeast
Source: EMBO Rep. 2026 Feb 17;27(6):1510–39. doi: 10.1038/s44319-026-00702-x (PMC13022404; doi:10.1038/s44319-026-00702-x)
Supplement: Supplementary file 15 — Source data Fig. 3 [file 44319_2026_702_MOESM15_ESM.zip › Figure3_SourceData/3A/Data & Code.txt]

library(ggplot2)

#Mutation data frame
mutations <- data.frame(
  ID = c("WT2", "WT3", "WT4", "WT5", "WT6", "WT12", "WT13", "WT14", "WT15", "WT16", "WT17", "WT18", "WT20",
         "OE1", "OE2", "OE3", "OE4", "OE11", "OE14", "OE15", "OE16", "OE22", "OE24"),
  Position = c(500, 444, 502, 1, 584, 256, 700, 502, 502, 727, 862, 911, 929,
               655, 272, 646, 862, 703, 555, 865, 862, 1058, 897),
  MutationType = c("SNP", "SNP", "deletion", "SNP", "SNP", "SNP", "SNP", "deletion", "deletion", "SNP", "SNP", "SNP", "SNP",
                   "SNP", "SNP", "SNP", "SNP", "SNP", "SNP", "SNP", "SNP", "SNP", "SNP"),
  Effect = c("Leu to Arg", "Trp to stop", "frame shift", "Met to Val", "Gly to Asp", "Arg to Asn", "Asp to Asn", "frame shift", "frame shift",
             "His to Tyr", "His to Asn", "Thr to Asn", "Gly to Glu", "Trp to Arg", "Arg to Lys", "His to Tyr", "His to Tyr", "Gly to Arg",
             "Tyr to Stop", "Thr to Pro", "His to Tyr", "Arg to Lys", "Tyr to Stop"),
  BaseChange = c("T to G", "G to A", "502-503 deletion", "ATG to GTG", "G to A", "C to A", "G to A", "502-503 deletion", "502-503 deletion",
                 "C to T", "C to A", "C to A", "G to A", "T to A", "G to A", "C to T", "C to T", "G to C",
                 "C to G", "A to C", "C to T", "G to A", "C to A")
)
#Wild Type (WT): The strain contains GIM3 on a plasmid, expressed at its native promoter level.
#Overexpression (OE): The strain has GIM3 on a plasmid, but its expression is driven by the pTDH3 promoter, leading to overexpression.
# Generate a lollipop plot with annotations
snps<-ggplot(mutations, aes(x = Position, y = ID)) +
  geom_segment(aes(xend = Position, yend = 0), color = "grey") +
  geom_point(aes(color = MutationType), size = 3) +
  scale_color_manual(values = c("deletion" = "red", "SNP" = "orange", "frame shift" = "purple")) +
  geom_text(aes(label = paste(Effect, BaseChange, sep="\n")), 
            position = position_nudge(y = 0.5), size = 3, check_overlap = TRUE) +
  theme_minimal() +
  theme(axis.text.x = element_text(angle = 90, hjust = 1)) +
  labs(title = "Mutations in the erg3 Gene of Yeast", x = "Position on Gene", y = "Mutation ID", color = "Mutation Type")
snps+theme_tq() +
  theme(axis.title.y = element_text(angle = 90, size = 16, color = "black"),  # Assuming 'y_angle' and 'textcolor' are defined elsewhere
        axis.title.x = element_text(size = 16, color = "black"),
        axis.text.x = element_text(size = 16, color = "black"),
        axis.text.y = element_text(size = 16, color = "black"),
        axis.line = element_line(color = "black"),
        axis.ticks = element_line(color = "black"),
        plot.title = element_text(size = 18),
        legend.title = element_text(size = 16, color = "black"),
        legend.text = element_text(size = 16, color = "black"),
        legend.key.size = unit(1.5, 'cm'),  # Assuming 'legend_size' is defined elsewhere
        strip.text = element_text(size = 16, face = 'bold'),
        panel.border = element_rect(colour = "black", fill=NA, size=1))
