# Supplementary material for: Gim3 buffers and potentiates de novo mutations that affect fluconazole susceptibility in yeast
Source: EMBO Rep. 2026 Feb 17;27(6):1510–39. doi: 10.1038/s44319-026-00702-x (PMC13022404; doi:10.1038/s44319-026-00702-x)
Supplement: Supplementary file 15 — Source data Fig. 3 [file 44319_2026_702_MOESM15_ESM.zip › Figure3_SourceData/3A/ERG3_Sanger sequencing data/Sequences with SNPs/Read me.txt]

WT:  Sequencing data of strains that have GIM3 gene with its native promoter
OE: Sequencing data of strains that have the GIM3 gene with the pTDH3 promoter on the PV1382 plasmid in SC-uracil media. 

Sequencing data can be viewed after downloading the SnapGene software
