# Supplementary material for: Gim3 buffers and potentiates de novo mutations that affect fluconazole susceptibility in yeast
Source: EMBO Rep. 2026 Feb 17;27(6):1510–39. doi: 10.1038/s44319-026-00702-x (PMC13022404; doi:10.1038/s44319-026-00702-x)
Supplement: Supplementary file 15 — Source data Fig. 3 [file 44319_2026_702_MOESM15_ESM.zip › Figure3_SourceData/3B/Data & Figure.xlsx]

## Sheet: Data
No.	Position on ERG3 (bp)	Mutation Type	Base change	Amino acid change	Mutation effect	Reference
1	500	SNP	T to G	Leu to Arg	Missense	No
2	444	SNP	G to A	Trp to stop	Nonsense	No
3	502	deletion	502-503 deletion	frame shift	Frame shift	No
4	1	SNP	ATG to GTG	Met to Val	Missense	No
5	584	SNP	G to A	Gly to Asp	Missense	No
6	256	SNP	C to A	Arg to Asn	Missense	No
7	700	SNP	G to A	Asp to Asn	Missense	No
8	502	deletion	502-503 deletion	frame shift	Frame shift	No
9	502	deletion	502-503 deletion	frame shift	Frame shift	No
10	727	SNP	C to T	His to Tyr	Missense	No
11	862	SNP	C to A	His to Asn	Missense	No
12	911	SNP	C to A	Thr to Asn	Missense	No
13	929	SNP	G to A	Gly to Glu	Missense	No
14	655	SNP	T to A	Trp to Arg	Missense	No
15	272	SNP	G to A	Arg to Lys	Missense	Yes (Cowen & Lindquist, 2005)
16	646	SNP	C to T	His to Tyr	Missense	No
17	862	SNP	C to T	His to Tyr	Missense	No
18	703	SNP	G to C	Gly to Arg	Missense	No
19	555	SNP	C to G	Tyr to Stop	Nonsense	Yes (Caspeta et al, 2014)
20	865	SNP	A to C	Thr to Pro	Missense	No
21	862	SNP	C to T	His to Tyr	Missense	No
22	1058	SNP	G to A	Arg to Lys	Missense	No
23	897	SNP	C to A	Tyr to Stop	Nonsense	No

## Sheet: Figure
Mutation effect	Count of Mutation effect
Frame shift	3
Missense	17
Nonsense	3
