# Supplementary material for: Gim3 buffers and potentiates de novo mutations that affect fluconazole susceptibility in yeast
Source: EMBO Rep. 2026 Feb 17;27(6):1510–39. doi: 10.1038/s44319-026-00702-x (PMC13022404; doi:10.1038/s44319-026-00702-x)
Supplement: Supplementary file 15 — Source data Fig. 3 [file 44319_2026_702_MOESM15_ESM.zip › Figure3_SourceData/3C/Code.txt]

library(ggplot2)

#the data frame based on your provided table
mutation_data <- data.frame(
  ID = c("OE1", "OE2", "OE3", "OE4", "OE11", "OE15", "OE16", "OE22", "WT2", "WT6", "WT12", "WT13", "WT16", "WT17", "WT18", "WT20"),
  Position = c(655, 272, 646, 862, 703, 865, 862, 1058, 500, 584, 256, 700, 727, 862, 911, 929),
  BaseChange = c("T to A", "G to A", "C to T", "C to T", "G to C", "A to C", "C to T", "G to A", "T to G", "G to A", "C to A", "G to A", "C to T", "C to A", "C to A", "G to A"),
  Mutation = c("Trp to Arg", "Arg to Lys", "His to Tyr", "His to Tyr", "Gly to Arg", "Thr to Pro", "His to Tyr", "Arg to Lys", "Leu to Arg", "Gly to Asp", "Arg to Asn", "Asp to Asn", "His to Tyr", "His to Asn", "Thr to Asn", "Gly to Glu"),
  EnergyDifference = c(-14.63, -8.56, -36.82, -37.11, -11.09, -398.75, -37.11, -10.51, -17.21, -85.26, -7.73, -4.63, -9.06, -2.88, -2.79, -108.54)
)
#Wild Type (WT): The strain contains GIM3 on a plasmid, expressed at its native promoter level.
#Overexpression (OE): The strain has GIM3 on a plasmid, but its expression is driven by the pTDH3 promoter, leading to overexpression.
#A new column that combines ID, Position, BaseChange, and Mutation into a single string for labeling
mutation_data$Label <- paste(mutation_data$ID, 
                             "Pos:", mutation_data$Position, 
                             mutation_data$BaseChange, 
                             mutation_data$Mutation, sep=" | ")

#Data by energy difference in descending order
mutation_data <- mutation_data[order(-abs(mutation_data$EnergyDifference)),]

#Bar plot with detailed labels
Stability <-ggplot(mutation_data, aes(x=reorder(Label, -EnergyDifference), y=EnergyDifference, fill=EnergyDifference > 0)) +
  geom_bar(stat="identity",width=0.7) +
  labs(title="Impact of Mutations on Protein Stability",
       x="Detailed Mutation Info",
       y="Energy Difference (R.E.U)") +
  coord_flip() +  # Flip coordinates for horizontal bars
  scale_fill_manual(values=c("red", "blue"), labels=c("Destabilizing", "Stabilizing")) +
  theme_minimal() +
  theme(axis_text_x = element_text(angle = 45, hjust = 1))  # Adjust text angle for readability
plot<-Stability+scale_y_break(c(-350,-110))
plot<-plot+theme(
  text = element_text(family = "Roboto", size = 12, color = "#333333"),
  plot.title = element_text(size = 18, face = "bold", color = "#2a475e"),
  plot.subtitle = element_text(size = 15, face = "bold", color = "#1b2838"),
  plot.title.position = "plot",
  axis.title.x = element_text(size = 16, color = "black"),
  axis.title.y = element_text(size = 16, angle = 90, color = "black"),
  axis.text.x = element_text(size = 16, color = "black"),
  axis.text.y = element_text(size = 16, color = "black"),
  axis.line = element_line(color = "black"),
  axis.ticks = element_line(color = "black"),
  legend.title = element_text(size = 16, color = "black"),
  legend.text = element_text(size = 16, color = "black"),
  legend.key.size = unit(1.5, 'cm'),
  panel.grid.major.y = element_line(linetype = "dashed", color = "#b4aea9"),
  panel.grid.minor = element_blank(),
  panel.grid.major.x = element_blank(),
  panel.border = element_rect(colour = "black", fill=NA, size=1),
  panel.background = element_rect(fill = "white", color = "white"),
  plot.background = element_rect(fill = "white", color = "white")
)
plot
