# Supplementary material for: Gim3 buffers and potentiates de novo mutations that affect fluconazole susceptibility in yeast
Source: EMBO Rep. 2026 Feb 17;27(6):1510–39. doi: 10.1038/s44319-026-00702-x (PMC13022404; doi:10.1038/s44319-026-00702-x)
Supplement: Supplementary file 15 — Source data Fig. 3 [file 44319_2026_702_MOESM15_ESM.zip › Figure3_SourceData/3C/MutationExplorer_data.xlsx]

## Sheet: Sheet1
ID	Position	Base Change	Mutation	Energy Difference	Strain number as written in Fig. 3A
OE1	655	T to A	Trp to Arg	-14.63	1
OE2	272	G to A	Arg to Lys	-8.56	6
OE3	646	C to T	His to Tyr	-36.82	9
OE4	862	C to T	His to Tyr	-37.11	10
OE11	703	G to C	Gly to Arg	-11.09	12
OE15	865	A to C	Thr to Pro	-398.75	4
OE16	862	C to T	His to Tyr	-37.11	5
OE22	1058	G to A	Arg to Lys	-10.51	7
WT2	500	T to G	Leu to Arg	-17.21	18
WT6	584	G to A	Gly to Asp	-85.26	23
WT12	256	C to A	Arg to Asn	-7.73	11
WT13	700	G to A	Asp to Asn	-4.63	2
WT16	727	C to T	His to Tyr	-9.06	15
WT17	862	C to A	His to Asn	-2.88	16
WT18	911	C to A	Thr to Asn	-2.79	17
WT20	929	G to A	Gly to Glu	-108.54	19
