# Supplementary material for: Gim3 buffers and potentiates de novo mutations that affect fluconazole susceptibility in yeast
Source: EMBO Rep. 2026 Feb 17;27(6):1510–39. doi: 10.1038/s44319-026-00702-x (PMC13022404; doi:10.1038/s44319-026-00702-x)
Supplement: Supplementary file 16 — Source data Fig. 4 [file 44319_2026_702_MOESM16_ESM.zip]

Archive with 16 entries (10 files):
- Figure 4_SourceData/
- Figure 4_SourceData/4A/
- Figure 4_SourceData/4A/Code.txt
- Figure 4_SourceData/4A/Cycloheximide chase assay_experimental setup.png
- Figure 4_SourceData/4A/Erg3 stability.csv
- Figure 4_SourceData/4B/
- Figure 4_SourceData/4B/BDA_Erg3 mutants.csv
- Figure 4_SourceData/4B/Code.txt
- Figure 4_SourceData/4C/
- Figure 4_SourceData/4C/Images/
- Figure 4_SourceData/4C/Images/24Hours.pdf
- Figure 4_SourceData/4C/Images/48Hours.pdf
- Figure 4_SourceData/4E/
- Figure 4_SourceData/4E/Code.txt
- Figure 4_SourceData/4E/Raw data.xlsx
- Figure 4_SourceData/4E/Sterols.Analysis.csv
