# Supplementary material for: Gim3 buffers and potentiates de novo mutations that affect fluconazole susceptibility in yeast
Source: EMBO Rep. 2026 Feb 17;27(6):1510–39. doi: 10.1038/s44319-026-00702-x (PMC13022404; doi:10.1038/s44319-026-00702-x)
Supplement: Supplementary file 16 — Source data Fig. 4 [file 44319_2026_702_MOESM16_ESM.zip › Figure 4_SourceData/4A/Code.txt]

library(readxl)
library(dplyr)
library(stringr)
library(ggplot2)


dat <- Erg3.stability
find_col <- function(x, cands) {
  nm <- names(x)
  hit <- nm[tolower(nm) %in% tolower(cands)]
  if (length(hit) == 0) NA_character_ else hit[1]
}

col_strain    <- find_col(dat, c("Strain","strain","Group","group"))
col_time      <- find_col(dat, c("Time_min","time_min","Time","time","Minutes","minutes"))
col_value     <- find_col(dat, c("Normalized","normalized","Value","value","Signal","signal","ELISA","elisa"))
col_replicate <- find_col(dat, c("Replicate","replicate","Rep","rep"))

if (any(is.na(c(col_strain,col_time,col_value,col_replicate)))) {
  stop("I couldn't find one of: Strain / Time / Normalized value / Replicate in the CSV.")
}

df <- dat |>
  transmute(
    Strain     = str_squish(str_trim(.data[[col_strain]])),
    Time_min   = suppressWarnings(as.numeric(.data[[col_time]])),
    Normalized = suppressWarnings(as.numeric(.data[[col_value]])),
    Replicate  = suppressWarnings(as.integer(.data[[col_replicate]]))
  ) |>
  filter(!is.na(Strain), !is.na(Time_min), !is.na(Normalized), !is.na(Replicate))

message("Unique Strain labels detected:"); print(sort(unique(df$Strain)))

df <- df |>
  mutate(
    Background = case_when(
      str_detect(Strain, regex("WT\\s*Erg3|WT\\+?WT\\s*Erg3", ignore_case = TRUE)) ~ "WT Erg3",
      str_detect(Strain, regex("G584A", ignore_case = TRUE)) ~ "G584A",
      str_detect(Strain, regex("A865C", ignore_case = TRUE)) ~ "A865C",
      TRUE ~ "Other"
    ),
    Status = case_when(
      str_detect(Strain, regex("gim3\\s*[dΔ]", ignore_case = TRUE)) ~ "gim3Δ",
      TRUE ~ "+GIM3"
    )
  )

t0_rep <- df |>
  filter(Time_min == 0) |>
  group_by(Strain, Replicate) |>
  summarise(T0_rep = mean(Normalized, na.rm = TRUE), .groups = "drop")

df_rep <- df |>
  left_join(t0_rep, by = c("Strain","Replicate")) |>
  filter(!is.na(T0_rep)) |>
  mutate(Pct_T0 = 100 * Normalized / T0_rep)

sum_rep <- df_rep |>
  group_by(Background, Status, Strain, Time_min) |>
  summarise(
    mean_pct = mean(Pct_T0, na.rm = TRUE),
    sd_pct   = sd(Pct_T0,   na.rm = TRUE),
    n        = dplyr::n(),
    sem_pct  = sd_pct / sqrt(n),
    .groups  = "drop"
  )

# ===== 5) Style: same COLOR per background, dashed for deletion =====
bg_cols <- c(
  "WT Erg3" = "#D95F02",  # teal
  "G584A"   = "#1B9E77",  # orange
  "A865C"   = "#7570B3",  # purple
  "Other"   = "#555555"
)
lt_types <- c("+GIM3" = "solid", "gim3Δ" = "dotted")

p <- ggplot(sum_rep, aes(Time_min, mean_pct,
                         color = Background,
                         group = interaction(Background, Status))) +
  geom_line(aes(linetype = Status), linewidth = 1, lineend = "round") +
  geom_point(aes(linetype = Status), size = 2.5) +
  geom_errorbar(aes(ymin = mean_pct - sem_pct, ymax = mean_pct + sem_pct),
                width = 2, linewidth = 0.75) +
  scale_color_manual(values = bg_cols, drop = FALSE) +
  scale_linetype_manual(values = lt_types, drop = FALSE) +
  scale_x_continuous(breaks = c(0, 15, 30, 60, 120),
                     expand = expansion(mult = c(0.01, 0.04))) +
  coord_cartesian(ylim = c(0, 120)) +
  labs(x = "Time (min)",
       y = "% of replicate T0 (mean ± SEM)",
       title = "All strains — same color per background, dashed = gim3Δ",
       color = "Background", linetype = "GIM3 status") +
  theme_classic(base_size = 14) +
  theme(
    axis.title   = element_text(size = 14),
    axis.text    = element_text(size = 12, color = "black"),
    plot.title   = element_text(size = 16, face = "bold", hjust = 0),
    legend.text  = element_text(size = 11),
    panel.border = element_rect(color = "black", fill = NA, linewidth = 0.7)
  )

print(p) 


#ANOVA
library(readr)
library(dplyr)
library(stringr)
library(tidyr)
library(broom)
library(purrr)
library(emmeans)  
fn <- Erg3.stability
dat <- Erg3.stability

names(dat) <- str_trim(names(dat))
if ("Normalized " %in% names(dat)) names(dat)[names(dat)=="Normalized "] <- "Normalized"

numify <- function(x){
  x <- as.character(x)
  x <- str_replace_all(x, ",", ".")
  suppressWarnings(as.numeric(x))
}

df <- dat %>%
  transmute(
    Strain     = str_squish(str_trim(Strain)),
    Time_min   = numify(Time_min),
    Normalized = numify(Normalized),
    Replicate  = suppressWarnings(as.integer(Replicate))
  ) %>%
  filter(!is.na(Strain), !is.na(Time_min), !is.na(Normalized), !is.na(Replicate))

df <- df %>%
  mutate(
    Background = case_when(
      str_detect(Strain, regex("G584A", ignore_case=TRUE)) ~ "G584A",
      str_detect(Strain, regex("A865C", ignore_case=TRUE)) ~ "A865C",
      str_detect(Strain, regex("WT\\s*Erg\\d*", ignore_case=TRUE)) ~ "WT Erg",  # collapse WT Erg#
      TRUE ~ "Other"
    ),
    Status = ifelse(str_detect(Strain, regex("^gim3\\s*[dΔ]", ignore_case=TRUE)), "gim3Δ", "+GIM3")
  ) %>%
  filter(Background %in% c("WT Erg","G584A","A865C"),
         Status %in% c("+GIM3","gim3Δ"))

t0 <- df %>%
  filter(Time_min == 0) %>%
  group_by(Background, Status, Replicate) %>%
  summarise(T0 = mean(Normalized, na.rm = TRUE), .groups = "drop")

df_rep <- df %>%
  left_join(t0, by = c("Background","Status","Replicate")) %>%
  filter(!is.na(T0)) %>%
  mutate(Pct_T0 = 100 * Normalized / T0) %>%
  mutate(
    Background = factor(Background, levels = c("WT Erg","G584A","A865C")),
    Status     = factor(Status, levels = c("+GIM3","gim3Δ"))
  )

one_time_anova <- function(d){
  # expects columns: Pct_T0, Status
  # ANOVA (equivalent to two-sample t-test when 2 levels)
  fit <- aov(Pct_T0 ~ Status, data = d)
  aov_row <- broom::tidy(fit) %>% filter(term == "Status") %>%
    transmute(p = p.value, F = statistic, df1 = df, df2 = fit$df.residual[1])
  
  # Optional: Tukey post-hoc (redundant for 2 groups but included)
  tuk <- tryCatch({
    as.data.frame(emmeans::contrast(emmeans::emmeans(fit, ~ Status), "pairwise")) %>%
      transmute(
        contrast = contrast, estimate = estimate, SE = SE,
        t = t.ratio, p = p.value, CI95_lo = lower.CL, CI95_hi = upper.CL
      )
  }, error = function(e) NULL)
  
  list(aov = aov_row, tukey = tuk)
}

split_keys <- df_rep %>%
  group_by(Background, Time_min) %>%
  filter(n_distinct(Status) == 2) %>%
  group_split()

res_list <- lapply(split_keys, function(d){
  out <- one_time_anova(d)
  tibble(
    Background = unique(d$Background),
    Time_min   = unique(d$Time_min),
    p_ANOVA    = out$aov$p,
    F_ANOVA    = out$aov$F,
    df1        = out$aov$df1,
    df2        = out$aov$df2,
    # Tukey (gim3Δ - +GIM3), if available
    Delta_pct  = if (!is.null(out$tukey)) out$tukey$estimate[1] else NA_real_,
    SE         = if (!is.null(out$tukey)) out$tukey$SE[1]       else NA_real_,
    t_stat     = if (!is.null(out$tukey)) out$tukey$t[1]        else NA_real_,
    p_Tukey    = if (!is.null(out$tukey)) out$tukey$p[1]        else NA_real_,
    CI95_lo    = if (!is.null(out$tukey)) out$tukey$CI95_lo[1]  else NA_real_,
    CI95_hi    = if (!is.null(out$tukey)) out$tukey$CI95_hi[1]  else NA_real_
  )
})

anova_by_time <- bind_rows(res_list) %>%
  arrange(Background, Time_min) %>%
  group_by(Background) %>%
  mutate(q_ANOVA_by_bg = p.adjust(p_ANOVA, method = "BH"),
         q_Tukey_by_bg = ifelse(is.na(p_Tukey), NA_real_, p.adjust(p_Tukey, method = "BH"))) %>%
  ungroup()

print(anova_by_time)

# ---- 5) Save results ----
readr::write_csv(anova_by_time, "ANOVA_by_timepoint_per_background.csv")
cat("\nSaved: ANOVA_by_timepoint_per_background.csv\n")


#cycloheximide chase half-life

file <-Erg3.stability

dat <- Erg3.stability

num_cols <- c("Time_min","Normalized")
for (cc in num_cols) dat[[cc]] <- as.numeric(dat[[cc]])

dat <- dat[!is.na(dat$Strain) & !is.na(dat$Replicate) &
             !is.na(dat$Time_min) & !is.na(dat$Normalized) &
             dat$Normalized > 0, c("Strain","Replicate","Time_min","Normalized")]

t0 <- aggregate(Normalized ~ Strain + Replicate,
                subset(dat, Time_min == 0), mean)
names(t0)[names(t0)=="Normalized"] <- "t0_val"
dat <- merge(dat, t0, by = c("Strain","Replicate"), all.x = TRUE)
dat <- dat[!is.na(dat$t0_val) & dat$t0_val > 0, ]
dat$rel    <- dat$Normalized / dat$t0_val      # 1.0 at t0
dat$logrel <- log(dat$rel)

fit_one <- function(df) {
  df <- df[is.finite(df$logrel) & is.finite(df$Time_min), ]
  if (nrow(df) < 3) return(data.frame(n_points=nrow(df),
                                      slope_per_min=NA, slope_SE=NA,
                                      t_half_min=NA, t_half_lo=NA, t_half_hi=NA))
  m <- lm(logrel ~ Time_min, data = df)
  co <- summary(m)$coef
  slope <- unname(co["Time_min","Estimate"])
  se    <- unname(co["Time_min","Std. Error"])
  if (is.finite(slope) && slope < 0) {
    th <- log(2) / (-slope)
    se_th <- (log(2) / (slope^2)) * se   # delta method
    lo <- th - 1.96 * se_th
    hi <- th + 1.96 * se_th
  } else {
    th <- lo <- hi <- NA
  }
  data.frame(n_points = nrow(df),
             slope_per_min = slope,
             slope_SE = se,
             t_half_min = th,
             t_half_lo = lo,
             t_half_hi = hi)
}

keys <- interaction(dat$Strain, dat$Replicate, drop = TRUE)
spl  <- split(dat, keys)
res_list <- lapply(spl, fit_one)

key_df <- do.call(rbind, strsplit(names(res_list), split=".", fixed=TRUE))
colnames(key_df) <- c("Strain","Replicate")
rep_out <- cbind(key_df, do.call(rbind, res_list))
rep_out$Replicate <- as.numeric(rep_out$Replicate)

geo_mean <- function(x) exp(mean(log(x), na.rm = TRUE))
geo_ci   <- function(x) {
  x <- x[is.finite(x)]
  n <- length(x)
  if (n <= 1) return(c(NA, NA))
  m  <- mean(log(x))
  se <- stats::sd(log(x)) / sqrt(n)
  c(exp(m - 1.96*se), exp(m + 1.96*se))
}

strain_levels <- unique(rep_out$Strain)
sum_list <- lapply(strain_levels, function(s) {
  x <- rep_out$t_half_min[rep_out$Strain == s]
  gm <- if (all(is.na(x))) NA else geo_mean(x)
  ci <- if (all(is.na(x))) c(NA,NA) else geo_ci(x)
  data.frame(Strain = s,
             n = sum(is.finite(x)),
             t_half_geo_mean_min = gm,
             t_half_lo = ci[1],
             t_half_hi = ci[2])
})
strain_out <- do.call(rbind, sum_list)
strain_out <- strain_out[order(-strain_out$t_half_geo_mean_min), ]
strain_out
