# Supplementary material for: Gim3 buffers and potentiates de novo mutations that affect fluconazole susceptibility in yeast
Source: EMBO Rep. 2026 Feb 17;27(6):1510–39. doi: 10.1038/s44319-026-00702-x (PMC13022404; doi:10.1038/s44319-026-00702-x)
Supplement: Supplementary file 16 — Source data Fig. 4 [file 44319_2026_702_MOESM16_ESM.zip › Figure 4_SourceData/4A/Erg3 stability.csv]

Total protein loading_intensity	Strain	ng_HisTag	Normalized	Time_min	Replicate
135	WT+WT Erg3	8,374301676	0,062170943	0	1
152	WT+WT Erg3	8,1	0,053204764	15	1
141	WT+WT Erg3	8	0,056634662	30	1
140	WT+WT Erg3	6,1	0,043845572	60	1
140	WT+WT Erg3	5,7	0,04081162	120	1
115	WT+WT Erg3	9,183426443	0,079935122	0	2
136	WT+WT Erg3	8,8	0,064267813	15	2
136	WT+WT Erg3	7,7	0,056503824	30	2
131	WT+WT Erg3	5,9	0,045259525	60	2
137	WT+WT Erg3	5,6	0,041026687	120	2
149	WT+WT Erg3	8,8	0,058990179	0	3
147	WT+WT Erg3	8,1	0,055142044	15	3
138	WT+WT Erg3	7,4	0,053297907	30	3
140	WT+WT Erg3	5,8	0,041576534	60	3
149	WT+WT Erg3	5,5	0,036791191	120	3
126	gim3D+WT Erg3	7,569832402	0,060073267	0	1
124	gim3D+WT Erg3	6,068901304	0,048752852	15	1
111	gim3D+WT Erg3	4,551210428	0,041006329	30	1
126	gim3D+WT Erg3	4,125698324	0,032081386	60	1
129	gim3D+WT Erg3	3,000931099	0,023116626	120	1
130	gim3D+WT Erg3	6,553072626	0,05522004	0	2
119	gim3D+WT Erg3	5,938547486	0,047118615	15	2
126	gim3D+WT Erg3	5,025139665	0,038943099	30	2
129	gim3D+WT Erg3	4,228119181	0,035163414	60	2
120	gim3D+WT Erg3	4,051210428	0,039798908	120	2
102	gim3D+WT Erg3	6,518621974	0,056811619	0	3
115	gim3D+WT Erg3	5,424581006	0,04245915	15	3
128	gim3D+WT Erg3	4,675046555	0,032659061	30	3
143	gim3D+WT Erg3	4,136871508	0,029205294	60	3
142	gim3D+WT Erg3	3,867783985	0,027305603	120	3
113	WT+G584A	5,315642458	0,047043582	0	1
111	WT+G584A	4,744878957	0,04261306	15	1
96	WT+G584A	4,405027933	0,046029069	30	1
105	WT+G584A	4,270949721	0,040715264	60	1
116	WT+G584A	3,000931099	0,025873441	120	1
92	WT+G584A	4,966480447	0,053793452	0	2
108	WT+G584A	4,552141527	0,042198299	15	2
118	WT+G584A	4,375232775	0,037035559	30	2
91	WT+G584A	3,502793296	0,038388459	60	2
98	WT+G584A	4,051210428	0,041209786	120	2
145	WT+G584A	4,017690875	0,027800818	0	3
142	WT+G584A	3,864990689	0,027164107	15	3
142	WT+G584A	3,216945996	0,022718866	30	3
135	WT+G584A	2,650837989	0,019697849	60	3
128	WT+G584A	3,867783985	0,030160041	120	3
114,921	gim3D+G584A	4,551210428	0,039602948	0	1
120,492	gim3D+G584A	4,17132216	0,03461908	15	1
113,033	gim3D+G584A	3,280260708	0,029020381	30	1
95,961	gim3D+G584A	2,592178771	0,027012836	60	1
103,251	gim3D+G584A	1,016294227	0,009842948	120	1
130,528	gim3D+G584A	4,582867784	0,035110228	0	2
130,647	gim3D+G584A	3,418063315	0,026162586	15	2
115,672	gim3D+G584A	3,188081937	0,027561397	30	2
137,096	gim3D+G584A	2,704841713	0,019729545	60	2
111,307	gim3D+G584A	1,432029795	0,012865586	120	2
117,427	gim3D+G584A	4,744878957	0,040407053	0	3
105,925	gim3D+G584A	4,381750466	0,041366537	15	3
111,135	gim3D+G584A	3,088454376	0,027790115	30	3
100,374	gim3D+G584A	2,888268156	0,028775063	60	3
107,959	gim3D+G584A	1,831471136	0,016964506	120	3
129,054	WT+A865C	7,219739292	0,055943553	0	1
145,19	WT+A865C	6,640595903	0,045737282	15	1
128,998	WT+A865C	5,729981378	0,044419149	30	1
173,829	WT+A865C	5,458100559	0,031399252	60	1
178,112	WT+A865C	4,463687151	0,025061125	120	1
104,614	WT+A865C	4,789571695	0,045783277	0	2
83,192	WT+A865C	4,32867784	0,052032381	15	2
73,268	WT+A865C	4,17132216	0,056932387	30	2
127,3	WT+A865C	3,771880819	0,029629857	60	2
127,013	WT+A865C	3,080074488	0,024250073	120	2
76,753	WT+A865C	4,846368715	0,063142401	0	3
71,461	WT+A865C	4,463687151	0,062463262	15	3
76,395	WT+A865C	4,270949721	0,055906142	30	3
149,25	WT+A865C	3,938547486	0,026388928	60	3
135,619	WT+A865C	3,188081937	0,023507635	120	3
46	gim3D+A865C	4,681564246	0,102123909	0	1
44	gim3D+A865C	4,582867784	0,104928743	15	1
44	gim3D+A865C	4,289571695	0,098206729	30	1
95	gim3D+A865C	3,473929236	0,036486637	60	1
89	gim3D+A865C	3,088454376	0,034683808	120	1
38	gim3D+A865C	7,106145251	0,18934573	0	2
38	gim3D+A865C	6,648975791	0,174413089	15	2
38	gim3D+A865C	4,237430168	0,111169037	30	2
67	gim3D+A865C	3,537243948	0,052629727	60	2
77	gim3D+A865C	2,662942272	0,034668311	120	2
79	gim3D+A865C	4,534450652	0,057674069	0	3
77	gim3D+A865C	3,19273743	0,04124078	15	3
99	gim3D+A865C	2,857541899	0,028765849	30	3
94	gim3D+A865C	2,681564246	0,028538512	60	3
76	gim3D+A865C	1,570763501	0,020637256	120	3
