# Supplementary material for: Gim3 buffers and potentiates de novo mutations that affect fluconazole susceptibility in yeast
Source: EMBO Rep. 2026 Feb 17;27(6):1510–39. doi: 10.1038/s44319-026-00702-x (PMC13022404; doi:10.1038/s44319-026-00702-x)
Supplement: Supplementary file 16 — Source data Fig. 4 [file 44319_2026_702_MOESM16_ESM.zip › Figure 4_SourceData/4B/BDA_Erg3 mutants.csv]

Concentration	Replicate 1	Replicate 2	Strain
0	1,4706	1,3962	WT+WT Erg3
0,5	1,4656	1,3902	WT+WT Erg3
1	1,4646	1,4022	WT+WT Erg3
2	1,4516	1,3952	WT+WT Erg3
4	1,4346	1,3322	WT+WT Erg3
8	1,4266	1,3912	WT+WT Erg3
16	1,3776	1,3342	WT+WT Erg3
32	0,2076	0,2262	WT+WT Erg3
64	0,0746	0,1272	WT+WT Erg3
128	0,0086	0,0122	WT+WT Erg3
0	1,4346	1,4672	gim3D+WT Erg3
0,5	1,4446	1,4612	gim3D+WT Erg3
1	1,4416	1,4522	gim3D+WT Erg3
2	1,4146	1,4472	gim3D+WT Erg3
4	1,4226	1,4432	gim3D+WT Erg3
8	1,4236	1,4162	gim3D+WT Erg3
16	0,9886	1,0842	gim3D+WT Erg3
32	0,0256	0,0162	gim3D+WT Erg3
64	0,0106	0,0062	gim3D+WT Erg3
128	0,0096	0,0082	gim3D+WT Erg3
0	1,4156	1,4582	WT+G584A
0,5	1,4206	1,4532	WT+G584A
1	1,4266	1,4362	WT+G584A
2	1,4346	1,4572	WT+G584A
4	1,3596	1,3892	WT+G584A
8	1,1866	1,0872	WT+G584A
16	0,7956	0,7442	WT+G584A
32	0,6146	0,5912	WT+G584A
64	0,4356	0,4092	WT+G584A
128	0,2676	0,2922	WT+G584A
0	1,4236	1,4572	gim3D+G584A
0,5	1,4356	1,4582	gim3D+G584A
1	1,4366	1,4182	gim3D+G584A
2	1,4266	1,4512	gim3D+G584A
4	1,3896	1,4172	gim3D+G584A
8	0,8916	0,9232	gim3D+G584A
16	0,4616	0,5202	gim3D+G584A
32	0,4306	0,4782	gim3D+G584A
64	0,3496	0,4242	gim3D+G584A
128	0,3066	0,4092	gim3D+G584A
0	1,4546	1,4242	WT+A865C
0,5	1,4596	1,3892	WT+A865C
1	1,3906	1,3922	WT+A865C
2	1,4196	1,4422	WT+A865C
4	1,3736	1,3592	WT+A865C
8	1,2926	1,2932	WT+A865C
16	1,1946	1,1892	WT+A865C
32	1,0406	1,1352	WT+A865C
64	1,0706	1,1272	WT+A865C
128	0,9946	1,0192	WT+A865C
0	1,3626	1,4312	gim3D+A865C
0,5	1,3236	1,3902	gim3D+A865C
1	1,2866	1,3402	gim3D+A865C
2	1,3086	1,3672	gim3D+A865C
4	1,1636	1,2422	gim3D+A865C
8	1,0506	1,0772	gim3D+A865C
16	0,9576	1,0282	gim3D+A865C
32	0,9376	1,0202	gim3D+A865C
64	0,9176	0,9762	gim3D+A865C
128	0,8696	0,8802	gim3D+A865C
0	1,433	1,448	erg3D
0,5	1,403	1,458	erg3D
1	1,382	1,41	erg3D
2	1,363	1,398	erg3D
4	1,244	1,361	erg3D
8	1,164	1,229	erg3D
16	1,12	1,208	erg3D
32	1,092	1,114	erg3D
64	1,024	1,064	erg3D
128	1,001	1,016	erg3D
0	1,592	1,502	erg3D+gim3D
0,5	1,431	1,432	erg3D+gim3D
1	1,484	1,427	erg3D+gim3D
2	1,422	1,411	erg3D+gim3D
4	1,216	1,347	erg3D+gim3D
8	1,07	1,147	erg3D+gim3D
16	1,118	1,067	erg3D+gim3D
32	1,066	1,071	erg3D+gim3D
64	1,018	1,083	erg3D+gim3D
128	1,037	1,03	erg3D+gim3D
