# Supplementary material for: Gim3 buffers and potentiates de novo mutations that affect fluconazole susceptibility in yeast
Source: EMBO Rep. 2026 Feb 17;27(6):1510–39. doi: 10.1038/s44319-026-00702-x (PMC13022404; doi:10.1038/s44319-026-00702-x)
Supplement: Supplementary file 16 — Source data Fig. 4 [file 44319_2026_702_MOESM16_ESM.zip › Figure 4_SourceData/4B/Code.txt]

library(readr)
library(dplyr)
library(tidyr)
library(stringr)
library(ggplot2)
library(grid)    


BDA  <- BDA_Erg3.mutants

df_long <- BDA %>%
  pivot_longer(
    cols  = starts_with("Replicate"),
    names_to = "Replicate",
    values_to = "Growth"
  ) %>%
  mutate(
    Strain        = str_squish(as.character(Strain)),
    Antifungal    = if ("Antifungal" %in% names(.)) as.character(Antifungal) else "Drug",
    Concentration = suppressWarnings(as.numeric(Concentration)),
    Replicate     = str_remove(Replicate, "^Replicate\\s*") %>% as.integer(),
    Growth        = suppressWarnings(as.numeric(Growth))
  ) %>%
  filter(!is.na(Strain), !is.na(Antifungal), !is.na(Concentration),
         !is.na(Replicate), !is.na(Growth))

cat("Unique strains:\n"); print(sort(unique(df_long$Strain)))
cat("Unique antifungals:\n"); print(sort(unique(df_long$Antifungal)))
cat("Concentration range:\n"); print(range(df_long$Concentration, na.rm = TRUE))

parse_status <- function(s) {
  ifelse(
    stringr::str_detect(s, stringr::regex("\\bgim3\\s*(?:d|Δ|∆|del|deletion)\\b", ignore_case = TRUE)),
    "gim3Δ",
    "+GIM3"
  )
}

parse_background <- function(s) {
  s_clean <- stringr::str_squish(s)
  dplyr::case_when(
    stringr::str_detect(s_clean, stringr::regex("\\berg3\\s*(?:d|Δ|∆|del|deletion)\\b", ignore_case = TRUE)) ~ "erg3Δ",
    stringr::str_detect(s_clean, stringr::regex("\\bG584A\\b", ignore_case = TRUE)) ~ "G584A",
    stringr::str_detect(s_clean, stringr::regex("\\bA865C\\b", ignore_case = TRUE)) ~ "A865C",
    
    stringr::str_detect(s_clean, stringr::regex("\\bWT\\s*Erg3\\b|WT\\s*\\+?\\s*WT\\s*Erg3", ignore_case = TRUE)) ~ "WT Erg3",
    
    stringr::str_detect(s_clean, stringr::fixed("+")) ~ stringr::str_replace(s_clean, ".*\\+\\s*", ""),
    TRUE ~ s_clean
  )
}

df_long <- df_long %>%
  mutate(
    Status     = parse_status(Strain),
    Background = parse_background(Strain),
    Status     = factor(Status, levels = c("+GIM3","gim3Δ"))
  )

c0 <- df_long %>%
  filter(Concentration == 0) %>%
  group_by(Strain, Antifungal, Replicate) %>%
  summarise(C0 = mean(Growth, na.rm = TRUE), .groups = "drop")

df_pct <- df_long %>%
  left_join(c0, by = c("Strain","Antifungal","Replicate")) %>%
  filter(!is.na(C0) & C0 > 0) %>%
  mutate(Pct_C0 = 100 * Growth / C0)

sum_df <- df_pct %>%
  group_by(Strain, Antifungal, Concentration, Background, Status) %>%
  summarise(
    mean_pct = mean(Pct_C0, na.rm = TRUE),
    .groups  = "drop"
  ) %>%
  arrange(Antifungal, Concentration) %>%
  group_by(Antifungal) %>%
  mutate(
    Conc_chr = as.character(Concentration),
    Conc_f   = factor(Conc_chr, levels = unique(Conc_chr))  # equal spacing within drug
  ) %>%
  ungroup()

mic50_tbl <- sum_df %>%
  arrange(Strain, Antifungal, Concentration) %>%
  group_by(Strain, Antifungal) %>%
  summarise(
    MIC50_conc = {
      ok <- Concentration[mean_pct <= 50]
      if (length(ok)) min(ok, na.rm = TRUE) else NA_real_
    },
    .groups = "drop"
  )
cat("\nMIC50 (% of C0; first conc where mean ≤ 50%):\n"); print(mic50_tbl)

desired_order <- c(
  "WT+WT Erg3","gim3D+WT Erg3",
  "WT+G584A","gim3D+G584A",
  "WT+A865C","gim3D+A865C",
  "erg3D","erg3D+gim3D"   # <-- new strains
)
present <- unique(sum_df$Strain)
final_order <- c(intersect(desired_order, present), setdiff(present, desired_order))
sum_df <- sum_df %>% mutate(Strain = factor(Strain, levels = final_order))

df_pct_pts <- df_pct %>%
  group_by(Antifungal) %>%
  mutate(
    Conc_chr = as.character(Concentration),
    Conc_f   = factor(Conc_chr, levels = unique(Conc_chr))
  ) %>%
  ungroup() %>%
  mutate(
    Status     = parse_status(Strain),
    Background = parse_background(Strain),
    Status     = factor(Status, levels = c("+GIM3","gim3Δ")),
    Strain     = factor(Strain, levels = levels(sum_df$Strain)) # keep same order
  )

#Colors 
bg_cols <- c(
  "WT Erg3" = "#D95F02",  # orange
  "G584A"   = "#1B9E77",  # teal/green
  "A865C"   = "#7570B3",  # purple
  "erg3Δ"   = "#E7298A",  # magenta (for erg3Δ background, incl. erg3D pairs)
  "Other"   = "#555555"   # fallback if anything else appears
)

used_bg <- unique(c(as.character(sum_df$Background), as.character(df_pct_pts$Background)))
bg_cols  <- bg_cols[names(bg_cols) %in% used_bg]
missing  <- setdiff(used_bg, names(bg_cols))
if (length(missing)) bg_cols <- c(bg_cols, setNames(rep("#555555", length(missing)), missing))

lt_types <- c("+GIM3" = "solid", "gim3Δ" = "dotted")


p <- ggplot(
  sum_df,
  aes(x = Conc_f, y = mean_pct,
      color = Background, linetype = Status,
      group = interaction(Strain, Status))
) +
  geom_point(
    data = df_pct_pts,
    aes(y = Pct_C0),
    position = position_jitterdodge(jitter.width = 0.10, dodge.width = 0.60),
    alpha = 0.55, size = 1.6, shape = 16
  ) +
  geom_line(linewidth = 0.9, lineend = "round") +
  geom_point(size = 1.2, shape = 16) +
  geom_hline(yintercept = 50, linetype = "longdash", linewidth = 0.7, color = "grey30") +
  scale_color_manual(values = bg_cols, drop = FALSE) +
  scale_linetype_manual(values = c("+GIM3" = "solid", "gim3Δ" = "dotted"), drop = FALSE) +
  scale_y_continuous(limits = c(0, NA), expand = expansion(mult = c(0.02, 0.06))) +
  scale_x_discrete(drop = FALSE, name = expression(paste("Concentration (", mu, "g/mL)"))) +
  labs(
    title = "BDA dose–response (mean trend + raw replicates), normalized to each replicate's C0",
    y = "% of replicate C0", color = "Background", linetype = "GIM3 status"
  ) +
  facet_wrap(~ Antifungal, scales = "free_x", nrow = 1) +
  theme_classic(base_size = 14) +
  theme(
    axis.text       = element_text(color = "black"),
    strip.text      = element_text(face = "bold"),
    axis.title.y    = element_text(angle = 90, size = 16, color = "black"),
    axis.title.x    = element_text(size = 16, color = "black"),
    axis.text.x     = element_text(size = 16, color = "black"),
    axis.text.y     = element_text(size = 16, color = "black"),
    axis.line       = element_line(color = "black"),
    axis.ticks      = element_line(color = "black"),
    plot.title      = element_text(size = 18),
    legend.title    = element_text(size = 16, color = "black"),
    legend.text     = element_text(size = 16, color = "black"),
    legend.key.size = unit(1.5, "cm"),
    panel.border    = element_rect(colour = "black", fill = NA, size = 1)
  ) +
  guides(
    linetype = guide_legend(override.aes = list(linewidth = 1.4)),
    color    = guide_legend(override.aes = list(linewidth = 1.4))
  )

print(p)
