# Supplementary material for: Gim3 buffers and potentiates de novo mutations that affect fluconazole susceptibility in yeast
Source: EMBO Rep. 2026 Feb 17;27(6):1510–39. doi: 10.1038/s44319-026-00702-x (PMC13022404; doi:10.1038/s44319-026-00702-x)
Supplement: Supplementary file 16 — Source data Fig. 4 [file 44319_2026_702_MOESM16_ESM.zip › Figure 4_SourceData/4E/Code.txt]

llibrary(readr)
library(dplyr)
library(tidyr)
library(stringr)
library(writexl)

raw <- Sterols.Analysis
names(raw) <- str_trim(names(raw))


col_strain <- "Name"
col_722    <- "Ergosta...7.22...dienol"
col_diol   <- "X14.alpha..methylergosta.8.24.28.diene.3.6.diol"
col_ergo   <- "Ergosterol"


to_num <- function(x){
  x <- as.character(x)
  x[x %in% c("n.a.","N.A.","na","NA","")] <- NA
  x <- str_replace_all(x, ",", ".")
  suppressWarnings(as.numeric(x))
}

clean_strain <- function(x) {
  x %>%
    as.character() %>%
    str_replace_all("Δ", "del") %>%
    str_squish()
}

get_condition <- function(strain) ifelse(str_starts(strain, "FLC "), "FLC", "No FLC")

# Reference WT strain per condition (adjust to EXACT labels in your file)
ref_map <- c("No FLC" = "WT + Erg3",
             "FLC"    = "FLC WT + Erg3")

# Settings
pseudocount <- 0.01
min_n <- 3


dat_long <- raw %>%
  transmute(
    Strain = clean_strain(.data[[col_strain]]),
    `Ergosta-7,22-dienol`             = to_num(.data[[col_722]]),
    `14α-methylergosta-8,24(28)-diol` = to_num(.data[[col_diol]]),
    `Ergosterol`                      = to_num(.data[[col_ergo]])
  ) %>%
  mutate(
    Condition = get_condition(Strain),
    Replicate = row_number()
  ) %>%
  pivot_longer(
    cols = c(`Ergosta-7,22-dienol`,
             `14α-methylergosta-8,24(28)-diol`,
             `Ergosterol`),
    names_to = "Analyte",
    values_to = "Value_raw"
  )

#WT mean per Condition + Analyte

wt_means <- dat_long %>%
  mutate(ref_strain = unname(ref_map[Condition])) %>%
  filter(Strain == ref_strain) %>%
  group_by(Condition, Analyte) %>%
  summarise(
    WT_mean = mean(Value_raw, na.rm = TRUE),
    WT_n    = sum(is.finite(Value_raw)),
    .groups = "drop"
  )


#Normalize # 
dat_norm <- dat_long %>%
  left_join(wt_means, by = c("Condition", "Analyte")) %>%
  mutate(
    # plain ratio (for plotting/interpretation)
    Ratio = Value_raw / WT_mean,
    
    # pseudocount ratio (for stats)
    Ratio_pc = (Value_raw + pseudocount) / (WT_mean + pseudocount),
    
    # log-ratio used in the t-test
    log_ratio_pc = log(Ratio_pc)
  )


results_vs_WT <- dat_norm %>%
  group_by(Condition, Analyte, Strain) %>%
  summarise(
    n = sum(is.finite(log_ratio_pc)),
    log_values = list(log_ratio_pc[is.finite(log_ratio_pc)]),
    geo_mean_ratio = if (n > 0) exp(mean(unlist(log_values))) else NA_real_,
    sem_log = if (n > 1) sd(unlist(log_values)) / sqrt(n) else NA_real_,
    .groups = "drop"
  ) %>%
  rowwise() %>%
  mutate(
    ref_strain = unname(ref_map[Condition]),
    # variance check (t-test needs >0 variance)
    var_ok = if (n >= 2) (sd(unlist(log_values)) > 0) else FALSE,
    
    test_status = case_when(
      Strain == ref_strain ~ "reference (not tested)",
      n < min_n            ~ paste0("n<", min_n),
      !var_ok              ~ "constant (no variance)",
      TRUE                 ~ "ok"
    ),
    
    p.value = if (test_status == "ok") {
      t.test(unlist(log_values), mu = 0)$p.value
    } else {
      NA_real_
    }
  ) %>%
  ungroup() %>%
  mutate(
    signif = case_when(
      is.na(p.value)   ~ NA_character_,
      p.value < 1e-4   ~ "****",
      p.value < 1e-3   ~ "***",
      p.value < 1e-2   ~ "**",
      p.value < 5e-2   ~ "*",
      TRUE             ~ "n.s."
    )
  ) %>%
  arrange(Analyte, Condition, Strain) %>%
  select(Condition, Analyte, Strain, n, geo_mean_ratio, sem_log, p.value, signif, test_status)

print(results_vs_WT, n = Inf)
