# Supplementary material for: Gim3 buffers and potentiates de novo mutations that affect fluconazole susceptibility in yeast
Source: EMBO Rep. 2026 Feb 17;27(6):1510–39. doi: 10.1038/s44319-026-00702-x (PMC13022404; doi:10.1038/s44319-026-00702-x)
Supplement: Supplementary file 16 — Source data Fig. 4 [file 44319_2026_702_MOESM16_ESM.zip › Figure 4_SourceData/4E/Raw data.xlsx]

## Sheet: Sheet1
Raw data for sterol analysis	YPD raw
		Name	IS	Ergosterol	Ergosta - 7,22 - dienol	14 alpha, methylergosta-8,24(28)diene-3,6-diol
		WT + Erg3	2.06406e+06	3.03746e+06	26345.4	1253.49
		WT + Erg3	2.08673e+06	4.10263e+06	55647.7	947.362
		WT + Erg3	2.08941e+06	4.03007e+06	51025.6	496.401
		WT + Erg3del	2.8805e+06	592.504	4.59819e+06	850.855
		WT + Erg3del	2.22535e+06	579.843	3.5022e+06	0
		WT + Erg3del	2.55163e+06	628.492	4.55536e+06	0
		gim3del + erg3del	2.12394e+06	814.682	3.48104e+06	0
		gim3del + erg3del	2.13307e+06	1147.52	3.71397e+06	0
		gim3del + erg3del	2.27653e+06	1172.66	4.62681e+06	0
		WT + G584A	1.90029e+06	1.80154e+06	600728	0
		WT + G584A	1.91892e+06	2.18084e+06	734022	0
		WT + G584A	1.96593e+06	2.32678e+06	671734
		Gim3del + G584A	2.14266e+06	2.11058e+06	1.67965e+06	492.129
		Gim3del + G584A	2.2487e+06	2.01062e+06	1.55032e+06	425.699
		Gim3del + G584A	2.31875e+06	2.27041e+06	1.75598e+06	338.794
		WT + A865C	1.79373e+06	28310	2.67819e+06	0
		WT + A865C	1.95222e+06	40321.8	2.32123e+06	0
		WT + A865C	1.91362e+06	45737.1	2.20133e+06	353.392
		Gim3del + A865C	2.46053e+06	24895.7	5.74806e+06	0
		Gim3del + A865C	1.83693e+06	804.939	406316	0
		Gim3del + A865C	2.36325e+06	26435.2	4.64758e+06	0
	Fluc raw
		FLC WT + Erg3	2.09164e+06	2.89572e+06	8500.35	38905.1
		FLC WT + Erg3	1.83789e+06	2.81939e+06	8081.93	33950.1
		FLC WT + Erg3	2.3011e+06	1.45845e+06	21623.4	334114
		FLC WT + Erg3del	2.35447e+06	64.0571	101456	0
		FLC WT + Erg3del	2.16714e+06	118.918	90439	9.5391
		FLC WT + Erg3del	2.5622e+06	137.569	119515	0
		FLC gim3del + erg3del	2.03249e+06	1335.76	33106.9	0
		FLC gim3del + erg3del	2.11466e+06	70.1766	92534.2	0
		FLC gim3del + erg3del	2.31457e+06	237.818	126006	0
		FLC WT + G584A	1.98219e+06	725388	39030.3	194673
		FLC WT + G584A	1.98547e+06	1.05293e+06	45091.3	197735
		FLC WT + G584A	1.87941e+06	703688	28177.3	280122
		FLC Gim3del + G584A	2.26255e+06	1.62506e+06	981696	16619.8
		FLC Gim3del + G584A	2.18861e+06	2.05203e+06	954379	17100
		FLC Gim3del + G584A	2.01441e+06	113192	52850.5	961248
		FLC WT + A865C	1.94337e+06	3699.62	133695	0
		FLC WT + A865C	1.98569e+06	2653.87	105243	0
		FLC WT + A865C	2.00478e+06	12145.9	273444	10994.5
		FLC gim3del + A865C	2.71737e+06	24580.7	2.97321e+06	12625
		FLC gim3del + A865C	2.58641e+06	34454.3	2.40134e+06	9883.38
		FLC gim3del + A865C	2.14971e+06	468.487	88472.5	7019.44
	Normalized to IS
	YPD
		Name	IS	Ergosterol	Ergosta - 7,22 - dienol	14 alpha, methylergosta-8,24(28)diene-3,6-diol
		WT + Erg3	1	1.4716	0.0127639	0.000607293
		WT + Erg3	1	1.96606	0.0266674	0.000453993
		WT + Erg3	1	1.9288	0.024421	0.000237579
		WT + Erg3del	1	0.000205695	1.59632	0.000295385
		WT + Erg3del	1	0.000260562	1.57377	0
		WT + Erg3del	1	0.00024631	1.78527	0
		gim3del + erg3del	1	0.000383571	1.63896	0
		gim3del + erg3del	1	0.000537967	1.74114	0
		gim3del + erg3del	1	0.000515107	2.0324	0
		WT + G584A	1	0.948035	0.316124	0
		WT + G584A	1	1.13649	0.382518	0
		WT + G584A	1	1.18356	0.341688	0
		Gim3del + G584A	1	0.985026	0.783906	0.000229681
		Gim3del + G584A	1	0.894125	0.689431	0.000189309
		Gim3del + G584A	1	0.979149	0.757293	0.00014611
		WT + A865C	1	0.0157827	1.49308	0
		WT + A865C	1	0.0206543	1.18902	0
		WT + A865C	1	0.0239008	1.15035	0.000184672
		Gim3del + A865C	1	0.010118	2.33611	0
		Gim3del + A865C	1	0.000438197	0.221193	0
		Gim3del + A865C	1	0.011186	1.9666	0
	Fluc
		FLC WT + Erg3	1	1.38442	0.00406396	0.0186003
		FLC WT + Erg3	1	1.53403	0.00439739	0.0184723
		FLC WT + Erg3	1	0.633804	0.00939696	0.145197
		FLC WT + Erg3del	1	2.72066e-05	0.0430909	0
		FLC WT + Erg3del	1	5.4873e-05	0.0417319	4.40169e-06
		FLC WT + Erg3del	1	5.36917e-05	0.0466455	0
		FLC gim3del + erg3del	1	0.000657205	0.0162888	0
		FLC gim3del + erg3del	1	3.31858e-05	0.0437585	0
		FLC gim3del + erg3del	1	0.000102749	0.0544403	0
		FLC WT + G584A	1	0.365953	0.0196905	0.0982113
		FLC WT + G584A	1	0.530316	0.0227106	0.0995911
		FLC WT + G584A	1	0.374421	0.0149927	0.149048
		FLC Gim3del + G584A	1	0.718244	0.43389	0.00734563
		FLC Gim3del + G584A	1	0.937597	0.436067	0.0078132
		FLC Gim3del + G584A	1	0.0561911	0.0262362	0.477186
		FLC WT + A865C	1	0.00190371	0.0687952	0
		FLC WT + A865C	1	0.0013365	0.0530008	0
		FLC WT + A865C	1	0.00605844	0.136396	0.00548412
		FLC gim3del + A865C	1	0.00904575	1.09415	0.00464602
		FLC gim3del + A865C	1	0.0133213	0.928444	0.00382127
		FLC gim3del + A865C	1	0.000217931	0.0411556	0.0032653
Value Normalized per experiment WT
	YPD
		Name	IS	Ergosterol	Ergosta - 7,22 - dienol	14 alpha, methylergosta-8,24(28)diene-3,6-diol
		WT + Erg3	1	1	1	1
		WT + Erg3	1	1	1	1
		WT + Erg3	1	1	1	1
		WT + Erg3del	1	0.000111754	152.652	0.127971
		WT + Erg3del	1	0.000141563	150.497	0
		WT + Erg3del	1	0.00013382	170.722	0
		gim3del + WTerg3	1	0.720698	0.767691	0
		gim3del + WTerg3	1	0.854641	1.62886	0
		gim3del + WTerg3	1	0.73932	1.45509	0
		gim3del + erg3del	1	0.000208394	156.73	0
		gim3del + erg3del	1	0.000292277	166.501	0
		gim3del + erg3del	1	0.000279857	194.354	0
		WT + G584A	1	0.597636	35.8717	0
		WT + G584A	1	0.716437	43.4056	0
		WT + G584A	1	0.746107	38.7726	0
		Gim3del + G584A	1	0.550657	36.8306	0.530496
		Gim3del + G584A	1	0.499841	32.3918	0.437249
		Gim3del + G584A	1	0.547372	35.5802	0.337472
		WT + A865C	1	0.00994936	169.425	0
		WT + A865C	1	0.0130204	134.922	0
		WT + A865C	1	0.0150669	130.534	0.0967367
		Gim3del + A865C	1	0.00565625	109.758	0
		Gim3del + A865C	1	0.000244964	10.3924	0
		Gim3del + A865C	1	0.00625327	92.3978	0
	Fluc		IS	Ergosterol	Ergosta - 7,22 - dienol	14 alpha, methylergosta-8,24(28)diene-3,6-diol
		FLC WT + Erg3	1	1	1	1
		FLC WT + Erg3	1	1	1	1
		FLC WT + Erg3	1	1	1	1
		FLC WT + Erg3del	1	2.29769e-05	7.2388	0
		FLC WT + Erg3del	1	4.63421e-05	7.0105	7.24479e-05
		FLC WT + Erg3del	1	4.53444e-05	7.83594	0
		FLC gim3del + WTerg3	1	0.612128	1.33068	1.23141
		FLC gim3del + WTerg3	1	0.454422	1.57792	1.0443
		FLC gim3del + WTerg3	1	0.553024	1.87197	0.930957
		FLC gim3del + erg3del	1	0.000555032	2.73634	0
		FLC gim3del + erg3del	1	2.80265e-05	7.35095	0
		FLC gim3del + erg3del	1	8.67746e-05	9.14538	0
		FLC WT + G584A	1	0.808654	11.9094	0.44078
		FLC WT + G584A	1	1.17185	13.736	0.446973
		FLC WT + G584A	1	0.827364	9.06796	0.66894
		FLC Gim3del + G584A	1	0.606581	72.8888	0.120903
		FLC Gim3del + G584A	1	0.791832	73.2544	0.128598
		FLC Gim3del + G584A	1	0.0474552	4.4074	7.24479e-05
		FLC WT + A865C	1	0.00420667	41.6092	0
		FLC WT + A865C	1	0.00295329	32.0563	0
		FLC WT + A865C	1	0.0133874	82.4958	0.0246132
		FLC gim3del + A865C	1	0.00763944	183.805	0.0764692
		FLC gim3del + A865C	1	0.0112503	155.968	0.0628947
		FLC gim3del + A865C	1	0.00018405	6.91369	0.0537439
