# Supplementary material for: Gim3 buffers and potentiates de novo mutations that affect fluconazole susceptibility in yeast
Source: EMBO Rep. 2026 Feb 17;27(6):1510–39. doi: 10.1038/s44319-026-00702-x (PMC13022404; doi:10.1038/s44319-026-00702-x)
Supplement: Supplementary file 16 — Source data Fig. 4 [file 44319_2026_702_MOESM16_ESM.zip › Figure 4_SourceData/4E/Sterols.Analysis.csv]

Name	Ergosta - 7,22 - dienol	14 alpha, methylergosta-8,24(28)diene-3,6-diol	Ergosterol
WT + Erg3	1	0	1
WT + Erg3	1	0	1
WT + Erg3	1	0	1
gim3del + WTerg3	0,767691323	0	0,720698495
gim3del + WTerg3	1,628864232	0	0,854640779
gim3del + WTerg3	1,455091461	0	0,739319576
WT + Erg3del	153	0	0,000111754
WT + Erg3del	150	0	0,000141563
WT + Erg3del	170,7217004	0	0,00013382
gim3del + erg3del	156,7297167	0	0,000208394
gim3del + erg3del	166,500933	0	0,000292277
gim3del + erg3del	194,3535083	0	0,000279857
WT + G584A	35,87167326	0	0,597635733
WT + G584A	43,40562761	0	0,716436597
WT + G584A	38,77256916	0	0,746107383
Gim3del + G584A	36,83060017	0	0,550657428
Gim3del + G584A	32,39182864	0	0,49984144
Gim3del + G584A	35,58021694	0	0,547372309
WT + A865C	169,4251815	0	0,009949358
WT + A865C	134,9219876	0	0,013020363
WT + A865C	131	0	0,01506694
Gim3del + A865C	110	0	0,005656253
Gim3del + A865C	10	0	0,000244964
Gim3del + A865C	92,39779258	0	0,006253275
FLC WT + Erg3	1	1	1
FLC WT + Erg3	1	1	1
FLC WT + Erg3	1	1	1
FLC gim3del + WTerg3	1	1,231406046	0,612127923
FLC gim3del + WTerg3	2	1,04429866	0,45442199
FLC gim3del + WTerg3	1,871968992	0,930957176	0,553024494
FLC WT + Erg3del	7	0	2,30E-05
FLC WT + Erg3del	7	7,24E-05	4,63E-05
FLC WT + Erg3del	8	0	4,53E-05
FLC gim3del + erg3del	3	0	0
FLC gim3del + erg3del	7	0	0
FLC gim3del + erg3del	9	0	8,68E-05
FLC WT + G584A	12	0,440779751	0,808653793
FLC WT + G584A	14	0,446972552	1,171848995
FLC WT + G584A	9,06796171	0,668939659	0,827364242
FLC Gim3del + G584A	72,88876186	0,120902514	0,606580894
FLC Gim3del + G584A	73,25444003	0,128598161	0,791831702
FLC Gim3del + G584A	4,407402284	7,24E-05	0,047455234
FLC WT + A865C	41,60918075	0	0,004206669
FLC WT + A865C	32,05631577	0	0,002953285
FLC WT + A865C	82,4958353	0,024613164	0,01338745
FLC gim3del + A865C	183,8049952	0,076469233	0,007639439
FLC gim3del + A865C	155,9684677	0,062894698	0,011250256
FLC gim3del + A865C	6,913687653	0,05374387	0,00018405
