# Supplementary material for: Gim3 buffers and potentiates de novo mutations that affect fluconazole susceptibility in yeast
Source: EMBO Rep. 2026 Feb 17;27(6):1510–39. doi: 10.1038/s44319-026-00702-x (PMC13022404; doi:10.1038/s44319-026-00702-x)
Supplement: Supplementary file 17 — Source data Fig. 5 [file 44319_2026_702_MOESM17_ESM.zip]

Archive with 19 entries (13 files):
- Figure 5_SourceData/
- Figure 5_SourceData/5B/
- Figure 5_SourceData/5B/Data summary_5B.csv
- Figure 5_SourceData/5B/R code.txt
- Figure 5_SourceData/5C_to_5F/
- Figure 5_SourceData/5C_to_5F/Data/
- Figure 5_SourceData/5C_to_5F/Data/Data summary_5C_to_5F.csv
- Figure 5_SourceData/5C_to_5F/Images/
- Figure 5_SourceData/5C_to_5F/Images/30C_KO_48h.TIFF
- Figure 5_SourceData/5C_to_5F/Images/30C_WT_48h.TIFF
- Figure 5_SourceData/5C_to_5F/Images/Caspofungine_0.5ug_KO_48h.TIFF
- Figure 5_SourceData/5C_to_5F/Images/Caspofungine_0.5ug_WT_48h.TIFF
- Figure 5_SourceData/5C_to_5F/Images/Fluconazole_128ug_KO_48h.TIFF
- Figure 5_SourceData/5C_to_5F/Images/Fluconazole_128ug_WT_48h.TIFF
- Figure 5_SourceData/5C_to_5F/Images/Fluconazole_64ug_KO_48h.TIFF
- Figure 5_SourceData/5C_to_5F/Images/Fluconazole_64ug_WT_48h.TIFF
- Figure 5_SourceData/5C_to_5F/Images/README.txt
- Figure 5_SourceData/5C_to_5F/R code/
- Figure 5_SourceData/5C_to_5F/R code/R code.txt
