# Supplementary material for: Gim3 buffers and potentiates de novo mutations that affect fluconazole susceptibility in yeast
Source: EMBO Rep. 2026 Feb 17;27(6):1510–39. doi: 10.1038/s44319-026-00702-x (PMC13022404; doi:10.1038/s44319-026-00702-x)
Supplement: Supplementary file 17 — Source data Fig. 5 [file 44319_2026_702_MOESM17_ESM.zip › Figure 5_SourceData/5B/Data summary_5B.csv]

Label	Transfer	Initial.Time	Final.Time	Growth.Rate	Cumulative.Doublings	Gene	Plate
C5_WT_P1	1	26,46583333	167,6991667	0,02106056	6,96149325	WT	1
C5_WT_P1	2	169,6602778	239,7013889	0,02847581	9,86219391	WT	1
C5_WT_P1	3	241,7013889	263,7408333	0,116543033	13,1858183	WT	1
C5_WT_P1	4	310,2622222	331,7838889	0,140203723	19,89812427	WT	1
C5_WT_P1	5	333,7408333	353,7411111	0,113690677	23,01601201	WT	1
C5_WT_P1	6	400,5433333	422,5563889	0,12690672	30,00084983	WT	1
C5_WT_P1	7	424,5141667	446,7891667	0,141854087	33,80213024	WT	1
C5_WT_P1	8	448,5127778	470,5541667	0,13572485	37,48662842	WT	1
C7_WT_P1	1	26,46583333	167,6991667	0,021583668	7,114801471	WT	1
C7_WT_P1	2	169,6602778	239,7013889	0,031738665	10,2920778	WT	1
C7_WT_P1	3	241,7013889	263,7408333	0,115767534	13,59543379	WT	1
C7_WT_P1	4	310,2622222	331,7838889	0,138183868	20,13449143	WT	1
C7_WT_P1	5	333,7408333	353,7411111	0,120406163	23,43882546	WT	1
C7_WT_P1	6	400,5433333	422,5563889	0,119640585	30,10463821	WT	1
C7_WT_P1	7	424,5141667	446,7891667	0,135642294	33,89185857	WT	1
C7_WT_P1	8	448,5127778	470,5541667	0,141589277	37,8130334	WT	1
D8_WT_P1	1	26,46583333	167,6991667	0,020183182	6,833272027	WT	1
D8_WT_P1	2	169,6602778	239,7013889	0,029894032	9,171542972	WT	1
D8_WT_P1	3	241,7013889	263,7408333	0,108962941	12,30670256	WT	1
D8_WT_P1	4	310,2622222	331,7838889	0,139302531	18,93934753	WT	1
D8_WT_P1	5	333,7408333	353,7411111	0,123765757	22,31158071	WT	1
D8_WT_P1	6	400,5433333	422,5563889	0,126869325	29,02358775	WT	1
D8_WT_P1	7	424,5141667	446,7891667	0,133609163	32,79721182	WT	1
D8_WT_P1	8	448,5127778	470,5541667	0,1251116	36,33039178	WT	1
E10_WT_P1	1	26,46583333	167,6991667	0,022860142	7,13907268	WT	1
E10_WT_P1	2	169,6602778	239,7013889	0,033907495	10,39946236	WT	1
E10_WT_P1	3	241,7013889	263,7408333	0,120401815	13,75328379	WT	1
E10_WT_P1	4	310,2622222	331,7838889	0,146470774	20,91871981	WT	1
E10_WT_P1	5	333,7408333	353,7411111	0,123567085	24,28285446	WT	1
E10_WT_P1	6	400,5433333	422,5563889	0,125917041	31,11964011	WT	1
E10_WT_P1	7	424,5141667	446,7891667	0,128260132	34,79620842	WT	1
E10_WT_P1	8	448,5127778	470,5541667	0,125757613	38,34618556	WT	1
E6_WT_P1	1	26,46583333	167,6991667	0,019033803	6,850106713	WT	1
E6_WT_P1	2	169,6602778	239,7013889	0,031702842	9,663071603	WT	1
E6_WT_P1	3	241,7013889	263,7408333	0,097348402	12,66478808	WT	1
E6_WT_P1	4	310,2622222	331,7838889	0,139589327	19,40680974	WT	1
E6_WT_P1	5	333,7408333	353,7411111	0,120666728	22,71122007	WT	1
E6_WT_P1	6	400,5433333	422,5563889	0,121637505	29,58739326	WT	1
E6_WT_P1	7	424,5141667	446,7891667	0,134975936	33,37995118	WT	1
E6_WT_P1	8	448,5127778	470,5541667	0,128837323	37,0335404	WT	1
G6_WT_P1	1	26,46583333	167,6991667	0,015366637	7,047224248	WT	1
G6_WT_P1	2	169,6602778	239,7013889	0,028352329	10,16984354	WT	1
G6_WT_P1	3	241,7013889	263,7408333	0,123187516	13,61745664	WT	1
G6_WT_P1	4	310,2622222	331,7838889	0,141994841	20,66915062	WT	1
G6_WT_P1	5	333,7408333	353,7411111	0,121077913	23,96598773	WT	1
G6_WT_P1	6	400,5433333	422,5563889	0,121527163	30,84508322	WT	1
G6_WT_P1	7	424,5141667	446,7891667	0,139221582	34,64344936	WT	1
G6_WT_P1	8	448,5127778	470,5541667	0,141158135	38,43646484	WT	1
G9_WT_P1	1	26,46583333	167,6991667	0,028754646	7,733429667	WT	1
G9_WT_P1	2	169,6602778	239,7013889	0,030415275	10,72631226	WT	1
G9_WT_P1	3	241,7013889	263,7408333	0,104075017	13,76193617	WT	1
G9_WT_P1	4	310,2622222	331,7838889	0,116990974	20,10502226	WT	1
G9_WT_P1	5	333,7408333	353,7411111	0,125644514	23,49880064	WT	1
G9_WT_P1	6	400,5433333	422,5563889	0,109590206	30,17791793	WT	1
G9_WT_P1	7	424,5141667	446,7891667	0,107711306	33,65969698	WT	1
G9_WT_P1	8	448,5127778	470,5541667	0,108315045	37,00452548	WT	1
C5_WT_P2	1	26,50722222	143,785	0,030157302	7,171764203	WT	2
C5_WT_P2	2	145,6980556	201,6977778	0,041542202	10,48773074	WT	2
C5_WT_P2	3	217,8108333	239,8958333	0,104053356	13,59566087	WT	2
C5_WT_P2	4	241,8958333	263,9819444	0,101243389	16,79633433	WT	2
C5_WT_P2	5	266,4158333	287,9827778	0,125015227	20,42890471	WT	2
C5_WT_P2	6	334,785	356,8438889	0,116894145	27,23590499	WT	2
C5_WT_P2	7	358,7558333	381,0761111	0,116921753	30,80377842	WT	2
C5_WT_P2	8	382,7544444	404,8413889	0,106167466	34,03385499	WT	2
C7_WT_P2	1	26,50722222	143,785	0,028410183	7,222091133	WT	2
C7_WT_P2	2	145,6980556	201,6977778	0,038125184	10,72144492	WT	2
C7_WT_P2	3	217,8108333	239,8958333	0,096389668	13,63641899	WT	2
C7_WT_P2	4	241,8958333	263,9819444	0,077148712	16,56789987	WT	2
C7_WT_P2	5	266,4158333	287,9827778	0,095341805	19,78769518	WT	2
C7_WT_P2	6	334,785	356,8438889	0,105971624	26,9431221	WT	2
C7_WT_P2	7	358,7558333	381,0761111	0,089745402	30,06049835	WT	2
C7_WT_P2	8	382,7544444	404,8413889	0,085095999	33,13595866	WT	2
D3_WT_P2	1	26,50722222	143,785	0,011440449	6,115184295	WT	2
D3_WT_P2	2	145,6980556	201,6977778	0,044195009	8,941154895	WT	2
D3_WT_P2	3	217,8108333	239,8958333	0,109893862	12,01452151	WT	2
D3_WT_P2	4	241,8958333	263,9819444	0,070620219	14,71252904	WT	2
D3_WT_P2	5	266,4158333	287,9827778	0,080862014	17,61789216	WT	2
D3_WT_P2	6	334,785	356,8438889	0,089761285	24,24526686	WT	2
D3_WT_P2	7	358,7558333	381,0761111	0,078721934	27,15753349	WT	2
D3_WT_P2	8	382,7544444	404,8413889	0,076502857	29,96166451	WT	2
D8_WT_P2	1	26,50722222	143,785	0,008617616	4,77844223	WT	2
D8_WT_P2	2	145,6980556	201,6977778	0,00846642	5,582045017	WT	2
D8_WT_P2	3	217,8108333	239,8958333	0,106012675	9,835935237	WT	2
D8_WT_P2	4	241,8958333	263,9819444	0,076087034	12,74762682	WT	2
D8_WT_P2	5	266,4158333	287,9827778	0,091487459	15,90300727	WT	2
D8_WT_P2	6	334,785	356,8438889	0,114195834	23,19719038	WT	2
D8_WT_P2	7	358,7558333	381,0761111	0,083846425	26,19342846	WT	2
D8_WT_P2	8	382,7544444	404,8413889	0,0812894	29,13421946	WT	2
E10_WT_P2	1	26,50722222	143,785	0,023979568	7,047827251	WT	2
E10_WT_P2	2	145,6980556	201,6977778	0,039337633	10,3312812	WT	2
E10_WT_P2	3	217,8108333	239,8958333	0,096138899	13,44774137	WT	2
E10_WT_P2	4	241,8958333	263,9819444	0,100964311	16,64998409	WT	2
E10_WT_P2	5	266,4158333	287,9827778	0,129335844	20,49825927	WT	2
E10_WT_P2	6	334,785	356,8438889	0,106429129	27,31015816	WT	2
E10_WT_P2	7	358,7558333	381,0761111	0,120810806	30,96685642	WT	2
E10_WT_P2	8	382,7544444	404,8413889	0,108731316	34,30016678	WT	2
E6_WT_P2	1	26,50722222	143,785	0,00840265	4,838831669	WT	2
E6_WT_P2	2	145,6980556	201,6977778	0,064070663	8,906094896	WT	2
E6_WT_P2	3	217,8108333	239,8958333	0,102869305	11,96523873	WT	2
E6_WT_P2	4	241,8958333	263,9819444	0,077258689	14,87641123	WT	2
E6_WT_P2	5	266,4158333	287,9827778	0,095252257	18,20739867	WT	2
E6_WT_P2	6	334,785	356,8438889	0,101631596	24,90325111	WT	2
E6_WT_P2	7	358,7558333	381,0761111	0,087374362	27,93612727	WT	2
E6_WT_P2	8	382,7544444	404,8413889	0,079889512	30,82286726	WT	2
G6_WT_P2	1	26,50722222	143,785	0,029455876	7,265916379	WT	2
G6_WT_P2	2	145,6980556	201,6977778	0,037271218	10,50229303	WT	2
G6_WT_P2	3	217,8108333	239,8958333	0,090960327	13,34294769	WT	2
G6_WT_P2	4	241,8958333	263,9819444	0,086803814	16,56711574	WT	2
G6_WT_P2	5	266,4158333	287,9827778	0,078142918	19,38038942	WT	2
G6_WT_P2	6	334,785	356,8438889	0,112180561	26,11578625	WT	2
G6_WT_P2	7	358,7558333	381,0761111	0,124961124	29,73528116	WT	2
G6_WT_P2	8	382,7544444	404,8413889	0,11040423	32,99860734	WT	2
G9_WT_P2	1	26,50722222	143,785	0,024943931	7,382319949	WT	2
G9_WT_P2	2	145,6980556	201,6977778	0,03374161	10,59352863	WT	2
G9_WT_P2	3	217,8108333	239,8958333	0,099860547	13,71184125	WT	2
G9_WT_P2	4	241,8958333	263,9819444	0,096002051	16,84569699	WT	2
G9_WT_P2	5	266,4158333	287,9827778	0,117098351	20,44030045	WT	2
G9_WT_P2	6	334,785	356,8438889	0,112357304	27,09891584	WT	2
G9_WT_P2	7	358,7558333	381,0761111	0,105866798	30,55703532	WT	2
G9_WT_P2	8	382,7544444	404,8413889	0,113014352	34,04500783	WT	2
C5_WT_P3	1	26,55805556	143,8730556	0,013314334	6,845640413	WT	3
C5_WT_P3	2	145,7477778	215,8994444	0,04297451	10,65453257	WT	3
C5_WT_P3	3	217,8994444	256,0241667	0,03773516	13,12725381	WT	3
C5_WT_P3	4	257,9025	280,0238889	0,088058484	16,11925215	WT	3
C5_WT_P3	5	282,0238889	303,6272222	0,067578506	18,38628849	WT	3
C5_WT_P3	6	350,4288889	372,5536111	0,100097669	25,07317041	WT	3
C5_WT_P3	7	374,4	396,7566667	0,124371678	28,78660747	WT	3
C5_WT_P3	8	398,3983333	420,5219444	0,105751996	32,0303104	WT	3
C7_WT_P3	1	26,55805556	143,8730556	0,016572257	6,748619953	WT	3
C7_WT_P3	2	145,7477778	215,8994444	0,040560306	10,52553376	WT	3
C7_WT_P3	3	217,8994444	256,0241667	0,051321987	12,89586218	WT	3
C7_WT_P3	4	257,9025	280,0238889	0,111112894	16,20345084	WT	3
C7_WT_P3	5	282,0238889	303,6272222	0,133719367	20,25006619	WT	3
C7_WT_P3	6	350,4288889	372,5536111	0,12010132	27,31913848	WT	3
C7_WT_P3	7	374,4	396,7566667	0,135766347	31,1963374	WT	3
C7_WT_P3	8	398,3983333	420,5219444	0,117411329	34,58213169	WT	3
D3_WT_P3	1	26,55805556	143,8730556	0,011002298	6,437405312	WT	3
D3_WT_P3	2	145,7477778	215,8994444	0,032420271	9,967920029	WT	3
D3_WT_P3	3	217,8994444	256,0241667	0,051885997	12,46297556	WT	3
D3_WT_P3	4	257,9025	280,0238889	0,078174485	15,13899672	WT	3
D3_WT_P3	5	282,0238889	303,6272222	0,0831515	17,82213962	WT	3
D3_WT_P3	6	350,4288889	372,5536111	0,106793217	24,42132636	WT	3
D3_WT_P3	7	374,4	396,7566667	0,11724663	27,87425055	WT	3
D3_WT_P3	8	398,3983333	420,5219444	0,107615575	31,0413356	WT	3
D8_WT_P3	1	26,55805556	143,8730556	0,006710188	4,736352225	WT	3
D8_WT_P3	2	145,7477778	215,8994444	0,036285689	8,57392176	WT	3
D8_WT_P3	3	217,8994444	256,0241667	0,054522044	11,14494507	WT	3
D8_WT_P3	4	257,9025	280,0238889	0,039071879	12,59823494	WT	3
D8_WT_P3	5	282,0238889	303,6272222	0,090825133	15,61424726	WT	3
D8_WT_P3	6	350,4288889	372,5536111	0,091641526	22,09166825	WT	3
D8_WT_P3	7	374,4	396,7566667	0,142073326	26,23721632	WT	3
D8_WT_P3	8	398,3983333	420,5219444	0,090979544	29,2307613	WT	3
E10_WT_P3	1	26,55805556	143,8730556	0,029266556	7,116322827	WT	3
E10_WT_P3	2	145,7477778	215,8994444	0,02140185	10,53817515	WT	3
E10_WT_P3	3	217,8994444	256,0241667	0,039691466	13,21624705	WT	3
E10_WT_P3	4	257,9025	280,0238889	0,098233235	16,37034183	WT	3
E10_WT_P3	5	282,0238889	303,6272222	0,132317833	20,18715708	WT	3
E10_WT_P3	6	350,4288889	372,5536111	0,110841782	27,04672708	WT	3
E10_WT_P3	7	374,4	396,7566667	0,119290769	30,62650934	WT	3
E10_WT_P3	8	398,3983333	420,5219444	0,111891129	34,05545568	WT	3
E6_WT_P3	1	26,55805556	143,8730556	0,027797637	7,160454867	WT	3
E6_WT_P3	2	145,7477778	215,8994444	0,037249178	10,66346635	WT	3
E6_WT_P3	3	217,8994444	256,0241667	0,056456453	13,59131656	WT	3
E6_WT_P3	4	257,9025	280,0238889	0,097997333	16,70061521	WT	3
E6_WT_P3	5	282,0238889	303,6272222	0,12048759	20,55783064	WT	3
E6_WT_P3	6	350,4288889	372,5536111	0,112576412	27,56187851	WT	3
E6_WT_P3	7	374,4	396,7566667	0,124927785	31,21588266	WT	3
E6_WT_P3	8	398,3983333	420,5219444	0,111084918	34,5898575	WT	3
G6_WT_P3	1	26,55805556	143,8730556	0,02975364	7,421564653	WT	3
G6_WT_P3	2	145,7477778	215,8994444	0,023188023	10,32845525	WT	3
G6_WT_P3	3	217,8994444	256,0241667	0,0495498	12,89443465	WT	3
G6_WT_P3	4	257,9025	280,0238889	0,097868794	15,90527621	WT	3
G6_WT_P3	5	282,0238889	303,6272222	0,120065009	19,63935352	WT	3
G6_WT_P3	6	350,4288889	372,5536111	0,111436299	26,36318509	WT	3
G6_WT_P3	7	374,4	396,7566667	0,125386117	30,01935454	WT	3
G6_WT_P3	8	398,3983333	420,5219444	0,115210944	33,39402409	WT	3
G9_WT_P3	1	26,55805556	143,8730556	0,032448473	7,327977488	WT	3
G9_WT_P3	2	145,7477778	215,8994444	0,032964794	10,4465341	WT	3
G9_WT_P3	3	217,8994444	256,0241667	0,055867173	12,92570193	WT	3
G9_WT_P3	4	257,9025	280,0238889	0,083485612	15,74467594	WT	3
G9_WT_P3	5	282,0238889	303,6272222	0,060261652	17,73722014	WT	3
G9_WT_P3	6	350,4288889	372,5536111	0,100883053	24,44879409	WT	3
G9_WT_P3	7	374,4	396,7566667	0,127231509	28,19858373	WT	3
G9_WT_P3	8	398,3983333	420,5219444	0,108635216	31,47306466	WT	3
C5_WT_P4	1	26,60638889	119,9852778	0,032318341	7,212208279	WT	4
C5_WT_P4	2	121,7983333	167,9627778	0,05085767	10,42362958	WT	4
C5_WT_P4	3	169,7997222	215,9863889	0,047890315	13,9541443	WT	4
C5_WT_P4	4	217,7988889	263,9636111	0,042696862	16,83095356	WT	4
C5_WT_P4	5	265,9636111	304,1266667	0,052706858	19,67895046	WT	4
C5_WT_P4	6	305,9666667	328,1791667	0,098752627	22,70706117	WT	4
C7_WT_P4	1	26,60638889	119,9852778	0,025411217	7,03887325	WT	4
C7_WT_P4	2	121,7983333	167,9627778	0,047631754	10,30915574	WT	4
C7_WT_P4	3	169,7997222	215,9863889	0,05527142	13,68245594	WT	4
C7_WT_P4	4	217,7988889	263,9636111	0,04912448	16,85238094	WT	4
C7_WT_P4	5	265,9636111	304,1266667	0,056357551	19,97132201	WT	4
C7_WT_P4	6	305,9666667	328,1791667	0,106381744	23,23880232	WT	4
D3_WT_P4	1	26,60638889	119,9852778	0,024685176	6,999295387	WT	4
D3_WT_P4	2	121,7983333	167,9627778	0,055987218	10,35007834	WT	4
D3_WT_P4	3	169,7997222	215,9863889	0,055873729	13,68810975	WT	4
D3_WT_P4	4	217,7988889	263,9636111	0,040696687	16,09410211	WT	4
D3_WT_P4	5	265,9636111	304,1266667	0,04491871	18,90759617	WT	4
D3_WT_P4	6	305,9666667	328,1791667	0,102259117	22,09957152	WT	4
D8_WT_P4	1	26,60638889	119,9852778	0,010051875	5,402483727	WT	4
D8_WT_P4	2	121,7983333	167,9627778	0,069200348	9,39818359	WT	4
D8_WT_P4	3	169,7997222	215,9863889	0,019459688	11,1438664	WT	4
D8_WT_P4	4	217,7988889	263,9636111	0,064906368	14,85787085	WT	4
D8_WT_P4	5	265,9636111	304,1266667	0,052601899	17,83803443	WT	4
D8_WT_P4	6	305,9666667	328,1791667	0,108342918	21,16306176	WT	4
E10_WT_P4	1	26,60638889	119,9852778	0,03060944	7,213233858	WT	4
E10_WT_P4	2	121,7983333	167,9627778	0,052196845	10,60632298	WT	4
E10_WT_P4	3	169,7997222	215,9863889	0,047092439	14,05801895	WT	4
E10_WT_P4	4	217,7988889	263,9636111	0,055865691	17,51574626	WT	4
E10_WT_P4	5	265,9636111	304,1266667	0,059789764	20,38861505	WT	4
E10_WT_P4	6	305,9666667	328,1791667	0,106125677	23,59567919	WT	4
C5_WT_P5	1	26,65472222	144,2083333	0,025540583	7,177238886	WT	5
C5_WT_P5	2	145,8441667	216,0733333	0,035828175	10,59959707	WT	5
C5_WT_P5	3	218,0733333	240,3247222	0,082193413	13,42871251	WT	5
C5_WT_P5	4	242,3247222	261,2586111	0,099698998	16,15463983	WT	5
C5_WT_P5	5	263,0925	285,8341667	0,085628355	19,44180251	WT	5
C5_WT_P5	6	291,0938889	309,3133333	0,086111871	21,91414745	WT	5
C5_WT_P5	7	311,0972222	333,5116667	0,07848285	24,67344013	WT	5
C5_WT_P5	8	335,0955556	357,2772222	0,073760779	27,24557859	WT	5
D3_WT_P5	1	26,65472222	144,2083333	0,014401689	6,92581688	WT	5
D3_WT_P5	2	145,8441667	216,0733333	0,032751398	10,1388106	WT	5
D3_WT_P5	3	218,0733333	240,3247222	0,093357082	13,13722783	WT	5
D3_WT_P5	4	242,3247222	261,2586111	0,103994866	15,78911389	WT	5
D3_WT_P5	5	263,0925	285,8341667	0,112302741	19,2704825	WT	5
D3_WT_P5	6	291,0938889	309,3133333	0,121859382	22,47682698	WT	5
D3_WT_P5	7	311,0972222	333,5116667	0,140783907	26,53178067	WT	5
D3_WT_P5	8	335,0955556	357,2772222	0,1096738	29,73396952	WT	5
D8_WT_P5	1	26,65472222	144,2083333	0,020044976	6,395217551	WT	5
D8_WT_P5	2	145,8441667	216,0733333	0,044691706	10,28075883	WT	5
D8_WT_P5	3	218,0733333	240,3247222	0,125811751	14,02263433	WT	5
D8_WT_P5	4	242,3247222	261,2586111	0,107447153	16,72157359	WT	5
D8_WT_P5	5	263,0925	285,8341667	0,121747045	20,45853918	WT	5
D8_WT_P5	6	291,0938889	309,3133333	0,140067741	23,88405817	WT	5
D8_WT_P5	7	311,0972222	333,5116667	0,114260568	27,51094653	WT	5
D8_WT_P5	8	335,0955556	357,2772222	0,129002392	31,25795474	WT	5
E6_WT_P5	1	26,65472222	144,2083333	0,023405088	6,780554157	WT	5
E6_WT_P5	2	145,8441667	216,0733333	0,045034772	10,58790908	WT	5
E6_WT_P5	3	218,0733333	240,3247222	0,133783051	14,26998976	WT	5
E6_WT_P5	4	242,3247222	261,2586111	0,104645943	16,89842376	WT	5
E6_WT_P5	5	263,0925	285,8341667	0,123108372	20,63750941	WT	5
E6_WT_P5	6	291,0938889	309,3133333	0,142708868	24,07316796	WT	5
E6_WT_P5	7	311,0972222	333,5116667	0,139545568	27,9920312	WT	5
E6_WT_P5	8	335,0955556	357,2772222	0,136566461	31,92548001	WT	5
G9_WT_P5	1	26,65472222	144,2083333	0,027758034	7,086640185	WT	5
G9_WT_P5	2	145,8441667	216,0733333	0,026076699	10,38236321	WT	5
G9_WT_P5	3	218,0733333	240,3247222	0,106713927	13,73070649	WT	5
G9_WT_P5	4	242,3247222	261,2586111	0,105176848	16,29466869	WT	5
G9_WT_P5	5	263,0925	285,8341667	0,103426579	19,61075591	WT	5
G9_WT_P5	6	291,0938889	309,3133333	0,124686125	22,86085126	WT	5
G9_WT_P5	7	311,0972222	333,5116667	0,126110967	26,54553801	WT	5
G9_WT_P5	8	335,0955556	357,2772222	0,113121285	29,86895265	WT	5
C5_WT_P6	1	2,915277778	120,1588889	0,012897903	3,558420713	WT	6
C5_WT_P6	2	121,8938889	192,1355556	0,031864956	7,097749985	WT	6
C5_WT_P6	3	194,2272222	240,1872222	0,053002916	10,48644709	WT	6
C5_WT_P6	4	242,2502778	265,8916667	0,066588481	12,93162976	WT	6
C5_WT_P6	5	307,8947222	330,1844444	0,090121654	18,84939694	WT	6
C5_WT_P6	6	376,7063889	398,4438889	0,124780322	25,63881942	WT	6
C5_WT_P6	7	445,2452778	467,4983333	0,110341106	32,40150262	WT	6
C5_WT_P6	8	469,2161111	489,2111111	0,134998516	35,91142043	WT	6
C7_WT_P6	1	2,915277778	120,1588889	0,016833752	3,704261429	WT	6
C7_WT_P6	2	121,8938889	192,1355556	0,033091206	7,039378296	WT	6
C7_WT_P6	3	194,2272222	240,1872222	0,057009274	10,74878817	WT	6
C7_WT_P6	4	242,2502778	265,8916667	0,106953003	14,0726912	WT	6
C7_WT_P6	5	307,8947222	330,1844444	0,096269173	20,02129913	WT	6
C7_WT_P6	6	376,7063889	398,4438889	0,118082556	26,73555581	WT	6
C7_WT_P6	7	445,2452778	467,4983333	0,110490966	33,57671128	WT	6
C7_WT_P6	8	469,2161111	489,2111111	0,136193625	37,1219276	WT	6
E10_WT_P6	1	2,915277778	120,1588889	0,005065979	3,214642922	WT	6
E10_WT_P6	2	121,8938889	192,1355556	0,027366027	6,598983624	WT	6
E10_WT_P6	3	194,2272222	240,1872222	0,053804416	9,95227589	WT	6
E10_WT_P6	4	242,2502778	265,8916667	0,081056946	12,85457922	WT	6
E10_WT_P6	5	307,8947222	330,1844444	0,089194709	19,00041704	WT	6
E10_WT_P6	6	376,7063889	398,4438889	0,084728128	24,84317992	WT	6
E10_WT_P6	7	445,2452778	467,4983333	0,101955205	31,55699622	WT	6
E10_WT_P6	8	469,2161111	489,2111111	0,138244133	35,06175182	WT	6
F9_WT_P6	1	2,915277778	120,1588889	0,010501191	3,859256024	WT	6
F9_WT_P6	2	121,8938889	192,1355556	0,032044182	7,123157174	WT	6
F9_WT_P6	3	194,2272222	240,1872222	0,052761541	10,79300857	WT	6
F9_WT_P6	4	242,2502778	265,8916667	0,113750718	14,36959789	WT	6
F9_WT_P6	5	307,8947222	330,1844444	0,105352163	20,69399866	WT	6
F9_WT_P6	6	376,7063889	398,4438889	0,126759612	27,42410842	WT	6
F9_WT_P6	7	445,2452778	467,4983333	0,109869856	34,27682518	WT	6
F9_WT_P6	8	469,2161111	489,2111111	0,142923612	37,91936923	WT	6
D3_WT_P7	1	26,75166667	120,2452778	0,009667859	5,286256928	WT	7
D3_WT_P7	2	121,9413889	168,2241667	0,037874817	9,078130863	WT	7
D3_WT_P7	3	242,2738889	280,5719444	0,064966488	15,83544812	WT	7
D3_WT_P7	4	282,2769444	304,6052778	0,077075248	18,63239582	WT	7
D3_WT_P7	5	306,6052778	324,9183333	0,071619357	20,64230156	WT	7
D3_WT_P7	6	326,6052778	347,6155556	0,106267064	23,25320085	WT	7
D3_WT_P7	7	349,6155556	367,9388889	0,080715076	25,52756326	WT	7
D3_WT_P7	8	369,6191667	392,0227778	0,081878986	28,44553402	WT	7
D8_WT_P7	1	26,75166667	120,2452778	0,025681996	6,56750946	WT	7
D8_WT_P7	2	121,9413889	168,2241667	0,031228334	9,631154722	WT	7
D8_WT_P7	3	242,2738889	280,5719444	0,06653601	16,10545381	WT	7
D8_WT_P7	4	282,2769444	304,6052778	0,082578022	19,04690162	WT	7
D8_WT_P7	5	306,6052778	324,9183333	0,092678626	21,59122214	WT	7
D8_WT_P7	6	326,6052778	347,6155556	0,09744893	23,96923378	WT	7
D8_WT_P7	7	349,6155556	367,9388889	0,079448227	26,16122055	WT	7
D8_WT_P7	8	369,6191667	392,0227778	0,082475607	29,02017667	WT	7
E10_WT_P7	1	26,75166667	120,2452778	0,020810381	6,872729042	WT	7
E10_WT_P7	2	121,9413889	168,2241667	0,055753495	10,421428	WT	7
E10_WT_P7	3	242,2738889	280,5719444	0,050521611	16,95857448	WT	7
E10_WT_P7	4	282,2769444	304,6052778	0,103294348	20,25299101	WT	7
E10_WT_P7	5	306,6052778	324,9183333	0,101209367	22,75028619	WT	7
E10_WT_P7	6	326,6052778	347,6155556	0,110994518	26,40453399	WT	7
E10_WT_P7	7	349,6155556	367,9388889	0,123216633	29,5634565	WT	7
E10_WT_P7	8	369,6191667	392,0227778	0,119387193	33,10952998	WT	7
E6_WT_P7	1	26,75166667	120,2452778	0,008832176	4,754734354	WT	7
E6_WT_P7	2	121,9413889	168,2241667	0,047266436	8,304291518	WT	7
E6_WT_P7	3	242,2738889	280,5719444	0,037745612	15,10621796	WT	7
E6_WT_P7	4	282,2769444	304,6052778	0,051022682	16,92724781	WT	7
E6_WT_P7	5	306,6052778	324,9183333	0,035020311	17,98754832	WT	7
E6_WT_P7	6	326,6052778	347,6155556	0,063197173	20,49307636	WT	7
E6_WT_P7	7	349,6155556	367,9388889	0,145353309	24,16619149	WT	7
E6_WT_P7	8	369,6191667	392,0227778	0,119753184	27,78470655	WT	7
F9_WT_P7	1	26,75166667	120,2452778	0,034789301	7,019273242	WT	7
F9_WT_P7	2	121,9413889	168,2241667	0,041383939	10,5717331	WT	7
F9_WT_P7	3	242,2738889	280,5719444	0,037061702	17,02833286	WT	7
F9_WT_P7	4	282,2769444	304,6052778	0,102578439	20,40718279	WT	7
F9_WT_P7	5	306,6052778	324,9183333	0,066920416	22,58679035	WT	7
F9_WT_P7	6	326,6052778	347,6155556	0,111476638	26,07972371	WT	7
F9_WT_P7	7	349,6155556	367,9388889	0,102607863	28,93807316	WT	7
F9_WT_P7	8	369,6191667	392,0227778	0,098362909	32,33849356	WT	7
G6_WT_P7	1	26,75166667	120,2452778	0,034716142	7,326961461	WT	7
G6_WT_P7	2	121,9413889	168,2241667	0,057628175	10,90936372	WT	7
G6_WT_P7	3	242,2738889	280,5719444	0,049111574	18,43367446	WT	7
G6_WT_P7	4	282,2769444	304,6052778	0,072929959	21,19889251	WT	7
G6_WT_P7	5	306,6052778	324,9183333	0,063985893	23,05030261	WT	7
G6_WT_P7	6	326,6052778	347,6155556	0,127660023	26,35571562	WT	7
G6_WT_P7	7	349,6155556	367,9388889	0,083753811	28,74475791	WT	7
G6_WT_P7	8	369,6191667	392,0227778	0,083344309	31,82086089	WT	7
C5_WT_P9	1	26,84833333	168,5291667	0,014933394	6,815903782	WT	9
C5_WT_P9	2	170,0394444	270,0358333	0,018625271	9,306007096	WT	9
C5_WT_P9	3	272,0358333	316,0272222	0,049943271	12,49682944	WT	9
C5_WT_P9	4	324,0322222	366,4325	0,049378844	15,51203185	WT	9
C5_WT_P9	5	368,5536111	390,405	0,109372105	19,03477895	WT	9
C5_WT_P9	6	437,2066667	459,5566667	0,104400986	25,69516711	WT	9
C5_WT_P9	7	461,1777778	483,6547222	0,122122429	29,29077685	WT	9
C5_WT_P9	8	485,1275	507,3847222	0,108397276	32,54385554	WT	9
D3_WT_P9	1	26,84833333	168,5291667	0,021235904	7,031240558	WT	9
D3_WT_P9	2	170,0394444	270,0358333	0,018519336	9,541956724	WT	9
D3_WT_P9	3	272,0358333	316,0272222	0,052051059	12,69211847	WT	9
D3_WT_P9	4	324,0322222	366,4325	0,055197306	15,59743149	WT	9
D3_WT_P9	5	368,5536111	390,405	0,069961445	17,94320632	WT	9
D3_WT_P9	6	437,2066667	459,5566667	0,096567721	24,47856381	WT	9
D3_WT_P9	7	461,1777778	483,6547222	0,119550564	27,97074071	WT	9
D3_WT_P9	8	485,1275	507,3847222	0,103842336	31,07507737	WT	9
D8_WT_P9	1	26,84833333	168,5291667	0,010997581	6,621019668	WT	9
D8_WT_P9	2	170,0394444	270,0358333	0,025614214	9,847885566	WT	9
D8_WT_P9	3	272,0358333	316,0272222	0,068211206	13,56969894	WT	9
D8_WT_P9	4	324,0322222	366,4325	0,05338041	16,95089298	WT	9
D8_WT_P9	5	368,5536111	390,405	0,137865122	20,81258175	WT	9
D8_WT_P9	6	437,2066667	459,5566667	0,110417585	27,69241866	WT	9
D8_WT_P9	7	461,1777778	483,6547222	0,139732376	31,55422136	WT	9
D8_WT_P9	8	485,1275	507,3847222	0,061331522	33,62950949	WT	9
E10_WT_P9	1	26,84833333	168,5291667	0,019067039	6,784757982	WT	9
E10_WT_P9	2	170,0394444	270,0358333	0,02339732	10,03362261	WT	9
E10_WT_P9	3	272,0358333	316,0272222	0,059008449	13,72259281	WT	9
E10_WT_P9	4	324,0322222	366,4325	0,059610736	17,13043993	WT	9
E10_WT_P9	5	368,5536111	390,405	0,138533024	20,94685893	WT	9
E10_WT_P9	6	437,2066667	459,5566667	0,115424729	27,75093233	WT	9
E10_WT_P9	7	461,1777778	483,6547222	0,12495907	31,40002517	WT	9
E10_WT_P9	8	485,1275	507,3847222	0,120978586	34,93361928	WT	9
E6_WT_P9	1	26,84833333	168,5291667	0,0029227	4,154577037	WT	9
E6_WT_P9	2	170,0394444	270,0358333	0,024566118	7,158179274	WT	9
E6_WT_P9	3	272,0358333	316,0272222	0,052480049	10,90476456	WT	9
E6_WT_P9	4	324,0322222	366,4325	0,044463918	13,8924563	WT	9
E6_WT_P9	5	368,5536111	390,405	0,090256427	16,88168183	WT	9
E6_WT_P9	6	437,2066667	459,5566667	0,066576371	22,41221304	WT	9
E6_WT_P9	7	461,1777778	483,6547222	0,07810524	25,08421611	WT	9
E6_WT_P9	8	485,1275	507,3847222	0,090517241	28,19151012	WT	9
F9_WT_P9	1	26,84833333	168,5291667	0,02412155	7,296958217	WT	9
F9_WT_P9	2	170,0394444	270,0358333	0,0133574	10,35127373	WT	9
F9_WT_P9	3	272,0358333	316,0272222	0,057664975	13,90822186	WT	9
F9_WT_P9	4	324,0322222	366,4325	0,055346584	17,13543666	WT	9
F9_WT_P9	5	368,5536111	390,405	0,128837335	20,87192761	WT	9
F9_WT_P9	6	437,2066667	459,5566667	0,112926881	27,65493334	WT	9
F9_WT_P9	7	461,1777778	483,6547222	0,122657679	31,25484618	WT	9
F9_WT_P9	8	485,1275	507,3847222	0,108099463	34,44100628	WT	9
C5_WT_P10	1	26,89666667	120,6455556	0,034258032	7,116580391	WT	10
C5_WT_P10	2	122,0861111	168,6222222	0,035694801	10,22620488	WT	10
C5_WT_P10	3	170,0877778	216,5166667	0,050099063	13,80381793	WT	10
C5_WT_P10	4	218,1708333	266,0836111	0,037153137	16,49715659	WT	10
C5_WT_P10	5	268,0836111	306,4713889	0,051525711	18,89082044	WT	10
C5_WT_P10	6	308,0869444	330,5175	0,095535867	22,0841772	WT	10
C5_WT_P10	7	332,5175	374,9844444	0,047783049	25,00119748	WT	10
C5_WT_P10	8	376,9844444	420,6452778	0,061759043	28,40690918	WT	10
C7_WT_P10	1	26,89666667	120,6455556	0,034201549	7,111898559	WT	10
C7_WT_P10	2	122,0861111	168,6222222	0,0502177	10,60375165	WT	10
C7_WT_P10	3	170,0877778	216,5166667	0,053467787	14,06913254	WT	10
C7_WT_P10	4	218,1708333	266,0836111	0,044351934	17,51169034	WT	10
C7_WT_P10	5	268,0836111	306,4713889	0,035762392	20,08725414	WT	10
C7_WT_P10	6	308,0869444	330,5175	0,09989729	23,23268458	WT	10
C7_WT_P10	7	332,5175	374,9844444	0,045415369	26,20646706	WT	10
C7_WT_P10	8	376,9844444	420,6452778	0,063833217	29,63751688	WT	10
D3_WT_P10	1	26,89666667	120,6455556	0,006941799	4,939919844	WT	10
D3_WT_P10	2	122,0861111	168,6222222	0,066616304	8,895484286	WT	10
D3_WT_P10	3	170,0877778	216,5166667	0,02976741	11,55417718	WT	10
D3_WT_P10	4	218,1708333	266,0836111	0,039916203	14,69940174	WT	10
D3_WT_P10	5	268,0836111	306,4713889	0,051786044	17,09987461	WT	10
D3_WT_P10	6	308,0869444	330,5175	0,084600753	20,02070439	WT	10
D3_WT_P10	7	332,5175	374,9844444	0,050843157	22,91786976	WT	10
D3_WT_P10	8	376,9844444	420,6452778	0,062402081	26,27028822	WT	10
E6_WT_P10	1	26,89666667	120,6455556	0,034231557	7,225891657	WT	10
E6_WT_P10	2	122,0861111	168,6222222	0,047489633	10,71585764	WT	10
E6_WT_P10	3	170,0877778	216,5166667	0,054144976	14,23554243	WT	10
E6_WT_P10	4	218,1708333	266,0836111	0,037896083	17,13600675	WT	10
E6_WT_P10	5	268,0836111	306,4713889	0,044447064	19,73408475	WT	10
E6_WT_P10	6	308,0869444	330,5175	0,101694542	22,89285689	WT	10
E6_WT_P10	7	332,5175	374,9844444	0,04779799	25,88966156	WT	10
E6_WT_P10	8	376,9844444	420,6452778	0,066235375	29,34909317	WT	10
F9_WT_P10	1	26,89666667	120,6455556	0,035389723	7,3642389	WT	10
F9_WT_P10	2	122,0861111	168,6222222	0,052129173	10,78635092	WT	10
F9_WT_P10	3	170,0877778	216,5166667	0,055463676	14,41179249	WT	10
F9_WT_P10	4	218,1708333	266,0836111	0,045287918	17,86465146	WT	10
F9_WT_P10	5	268,0836111	306,4713889	0,05006197	20,58806073	WT	10
F9_WT_P10	6	308,0869444	330,5175	0,107781766	23,83522106	WT	10
F9_WT_P10	7	332,5175	374,9844444	0,049122938	26,89361285	WT	10
F9_WT_P10	8	376,9844444	420,6452778	0,071582613	30,76319029	WT	10
G6_WT_P10	1	26,89666667	120,6455556	0,03705696	7,200124499	WT	10
G6_WT_P10	2	122,0861111	168,6222222	0,058777023	10,70935967	WT	10
G6_WT_P10	3	170,0877778	216,5166667	0,05115251	14,12191789	WT	10
G6_WT_P10	4	218,1708333	266,0836111	0,039083156	17,1492385	WT	10
G6_WT_P10	5	268,0836111	306,4713889	0,034654629	19,64183698	WT	10
G6_WT_P10	6	308,0869444	330,5175	0,077148925	22,50260118	WT	10
G6_WT_P10	7	332,5175	374,9844444	0,044620217	26,11009589	WT	10
G6_WT_P10	8	376,9844444	420,6452778	0,078255153	30,17965394	WT	10
C7_WT_P11	1	26,945	120,7322222	0,033772806	7,194327161	WT	11
C7_WT_P11	2	122,1341667	168,715	0,049169812	10,56611577	WT	11
C7_WT_P11	3	170,1358333	216,6038889	0,053500572	14,01943427	WT	11
C7_WT_P11	4	218,2186111	239,0294444	0,0359575	15,19149501	WT	11
C7_WT_P11	5	240,6358333	270,1322222	0,065677992	18,04853706	WT	11
C7_WT_P11	6	272,1322222	286,5327778	0,127997384	20,57492902	WT	11
C7_WT_P11	7	288,1286111	310,5644444	0,103813781	23,78477619	WT	11
C7_WT_P11	8	312,1358333	334,6069444	0,109143951	27,14967432	WT	11
D10_WT_P11	1	26,945	120,7322222	0,017644397	6,865564064	WT	11
D10_WT_P11	2	122,1341667	168,715	0,04709204	10,23479787	WT	11
D10_WT_P11	3	170,1358333	216,6038889	0,019695185	12,19934904	WT	11
D10_WT_P11	4	218,2186111	239,0294444	0,044187372	13,51223199	WT	11
D10_WT_P11	5	240,6358333	270,1322222	0,09449176	17,08496819	WT	11
D10_WT_P11	6	272,1322222	286,5327778	0,101468647	19,19085936	WT	11
D10_WT_P11	7	288,1286111	310,5644444	0,110774924	22,56843548	WT	11
D10_WT_P11	8	312,1358333	334,6069444	0,079902104	25,37075482	WT	11
D3_WT_P11	1	26,945	120,7322222	0,019911677	7,278068899	WT	11
D3_WT_P11	2	122,1341667	168,715	0,049895957	10,53536694	WT	11
D3_WT_P11	3	170,1358333	216,6038889	0,019476241	12,48230569	WT	11
D3_WT_P11	4	218,2186111	239,0294444	0,068801656	14,43886643	WT	11
D3_WT_P11	5	240,6358333	270,1322222	0,070437277	17,4410911	WT	11
D3_WT_P11	6	272,1322222	286,5327778	0,090403666	19,32701933	WT	11
D3_WT_P11	7	288,1286111	310,5644444	0,108118848	22,61550094	WT	11
D3_WT_P11	8	312,1358333	334,6069444	0,099583836	25,91908944	WT	11
D8_WT_P11	1	26,945	120,7322222	0,016784885	6,926187515	WT	11
D8_WT_P11	2	122,1341667	168,715	0,043836386	10,49074381	WT	11
D8_WT_P11	3	170,1358333	216,6038889	0,015210347	12,16881571	WT	11
D8_WT_P11	4	218,2186111	239,0294444	0,039393531	13,31819333	WT	11
D8_WT_P11	5	240,6358333	270,1322222	0,090626033	16,93463407	WT	11
D8_WT_P11	6	272,1322222	286,5327778	0,046579768	17,9196319	WT	11
D8_WT_P11	7	288,1286111	310,5644444	0,106728313	21,39150063	WT	11
D8_WT_P11	8	312,1358333	334,6069444	0,114580744	24,84310425	WT	11
F9_WT_P11	1	26,945	120,7322222	0,033003594	7,333868978	WT	11
F9_WT_P11	2	122,1341667	168,715	0,056623339	10,96391937	WT	11
F9_WT_P11	3	170,1358333	216,6038889	0,038319456	14,35022138	WT	11
F9_WT_P11	4	218,2186111	239,0294444	0,079930331	16,83626885	WT	11
F9_WT_P11	5	240,6358333	270,1322222	0,074141248	19,67396194	WT	11
F9_WT_P11	6	272,1322222	286,5327778	0,0821421	21,434496	WT	11
F9_WT_P11	7	288,1286111	310,5644444	0,109307048	24,8908743	WT	11
F9_WT_P11	8	312,1358333	334,6069444	0,102220201	28,20526872	WT	11
C5_WT_P12	1	26,99305556	120,8252778	0,032688196	7,110398198	WT	12
C5_WT_P12	2	122,8252778	169,0341667	0,046187227	10,40510482	WT	12
C5_WT_P12	3	171,0341667	209,5119444	0,047881019	13,19981831	WT	12
C5_WT_P12	4	211,5119444	254,0925	0,046091201	16,00251687	WT	12
C5_WT_P12	5	256,0925	299,8288889	0,064821075	19,46465016	WT	12
C5_WT_P12	6	300,8947222	323,3580556	0,108844346	22,72966804	WT	12
C5_WT_P12	7	324,8652778	347,4780556	0,110950248	26,17373808	WT	12
C5_WT_P12	8	348,8152778	371,2233333	0,10470419	29,34366308	WT	12
C7_WT_P12	1	26,99305556	120,8252778	0,031347424	6,998678434	WT	12
C7_WT_P12	2	122,8252778	169,0341667	0,04290015	10,2156108	WT	12
C7_WT_P12	3	171,0341667	209,5119444	0,061235362	13,15154992	WT	12
C7_WT_P12	4	211,5119444	254,0925	0,051897564	16,05926233	WT	12
C7_WT_P12	5	256,0925	299,8288889	0,06077731	19,51162537	WT	12
C7_WT_P12	6	300,8947222	323,3580556	0,109902076	22,84209857	WT	12
C7_WT_P12	7	324,8652778	347,4780556	0,112739851	26,32126641	WT	12
C7_WT_P12	8	348,8152778	371,2233333	0,105005737	29,51269248	WT	12
D10_WT_P12	1	26,99305556	120,8252778	0,012937947	6,501596305	WT	12
D10_WT_P12	2	122,8252778	169,0341667	0,040380188	9,5979647	WT	12
D10_WT_P12	3	171,0341667	209,5119444	0,058288879	12,53403267	WT	12
D10_WT_P12	4	211,5119444	254,0925	0,05058228	15,2955839	WT	12
D10_WT_P12	5	256,0925	299,8288889	0,055602491	18,70565359	WT	12
D10_WT_P12	6	300,8947222	323,3580556	0,106475361	22,02062893	WT	12
D10_WT_P12	7	324,8652778	347,4780556	0,113471536	25,46855472	WT	12
D10_WT_P12	8	348,8152778	371,2233333	0,101450913	28,63436361	WT	12
D3_WT_P12	1	26,99305556	120,8252778	0,017230067	6,908880769	WT	12
D3_WT_P12	2	122,8252778	169,0341667	0,03011344	9,479865492	WT	12
D3_WT_P12	3	171,0341667	209,5119444	0,057362759	12,52124142	WT	12
D3_WT_P12	4	211,5119444	254,0925	0,050950569	15,26895866	WT	12
D3_WT_P12	5	256,0925	299,8288889	0,051281641	18,59230047	WT	12
D3_WT_P12	6	300,8947222	323,3580556	0,109593097	21,89467577	WT	12
D3_WT_P12	7	324,8652778	347,4780556	0,110477267	25,3180059	WT	12
D3_WT_P12	8	348,8152778	371,2233333	0,104857172	28,49214315	WT	12
D8_WT_P12	1	26,99305556	120,8252778	0,019975304	6,772926912	WT	12
D8_WT_P12	2	122,8252778	169,0341667	0,041022617	9,896309328	WT	12
D8_WT_P12	3	171,0341667	209,5119444	0,063243818	12,93378403	WT	12
D8_WT_P12	4	211,5119444	254,0925	0,049986099	15,83435394	WT	12
D8_WT_P12	5	256,0925	299,8288889	0,061862877	19,23133274	WT	12
D8_WT_P12	6	300,8947222	323,3580556	0,106112539	22,52271177	WT	12
D8_WT_P12	7	324,8652778	347,4780556	0,114697886	25,98743284	WT	12
D8_WT_P12	8	348,8152778	371,2233333	0,106198856	29,23679231	WT	12
E6_WT_P12	1	26,99305556	120,8252778	0,011783565	5,679114277	WT	12
E6_WT_P12	2	122,8252778	169,0341667	0,03940161	8,789672652	WT	12
E6_WT_P12	3	171,0341667	209,5119444	0,061451375	11,71691631	WT	12
E6_WT_P12	4	211,5119444	254,0925	0,047595008	14,5225809	WT	12
E6_WT_P12	5	256,0925	299,8288889	0,051538468	18,02644938	WT	12
E6_WT_P12	6	300,8947222	323,3580556	0,112641562	21,35834186	WT	12
E6_WT_P12	7	324,8652778	347,4780556	0,115541276	24,78996482	WT	12
E6_WT_P12	8	348,8152778	371,2233333	0,107673676	27,99941818	WT	12
F9_WT_P12	1	26,99305556	120,8252778	0,034031802	7,218353124	WT	12
F9_WT_P12	2	122,8252778	169,0341667	0,04312017	10,43613776	WT	12
F9_WT_P12	3	171,0341667	209,5119444	0,061166972	13,21665107	WT	12
F9_WT_P12	4	211,5119444	254,0925	0,061454611	16,77607848	WT	12
F9_WT_P12	5	256,0925	299,8288889	0,064311335	20,29964044	WT	12
F9_WT_P12	6	300,8947222	323,3580556	0,112070594	23,62156853	WT	12
F9_WT_P12	7	324,8652778	347,4780556	0,113243048	27,05611419	WT	12
F9_WT_P12	8	348,8152778	371,2233333	0,105742649	30,27234833	WT	12
G6_WT_P12	1	26,99305556	120,8252778	0,035310199	7,133956894	WT	12
G6_WT_P12	2	122,8252778	169,0341667	0,046720367	10,35204918	WT	12
G6_WT_P12	3	171,0341667	209,5119444	0,068176848	13,46218109	WT	12
G6_WT_P12	4	211,5119444	254,0925	0,052070625	16,33665021	WT	12
G6_WT_P12	5	256,0925	299,8288889	0,06149603	19,73468129	WT	12
G6_WT_P12	6	300,8947222	323,3580556	0,106596034	23,04382323	WT	12
G6_WT_P12	7	324,8652778	347,4780556	0,123659497	26,65952518	WT	12
G6_WT_P12	8	348,8152778	371,2233333	0,118790139	30,17594153	WT	12
C6_WT_P13	1	27,04138889	144,9152778	0,025455409	7,075010818	WT	13
C6_WT_P13	2	146,2263889	192,8388889	0,042213543	10,28323234	WT	13
C6_WT_P13	3	194,5622222	240,8105556	0,053228639	14,01482658	WT	13
C6_WT_P13	4	242,5872222	266,2275	0,076521082	16,56614624	WT	13
C6_WT_P13	5	364,3702778	387,0080556	0,055749475	22,28627069	WT	13
C6_WT_P13	6	388,3680556	408,3580556	0,112568054	25,34155313	WT	13
C6_WT_P13	7	410,3580556	428,9866667	0,095278595	27,79389919	WT	13
C6_WT_P13	8	430,9866667	455,7502778	0,042249409	29,52490323	WT	13
F3_WT_P13	1	27,04138889	144,9152778	0,023726602	7,108643442	WT	13
F3_WT_P13	2	146,2263889	192,8388889	0,013897569	8,455565916	WT	13
F3_WT_P13	3	194,5622222	240,8105556	0,012126861	9,59529068	WT	13
F3_WT_P13	4	242,5872222	266,2275	0,113740847	12,84321819	WT	13
F3_WT_P13	5	364,3702778	387,0080556	0,097285835	19,49270415	WT	13
F3_WT_P13	6	388,3680556	408,3580556	0,113967241	22,74148458	WT	13
F3_WT_P13	7	410,3580556	428,9866667	0,087701929	25,00817601	WT	13
F3_WT_P13	8	430,9866667	455,7502778	0,102241268	28,36743514	WT	13
F6_WT_P13	1	27,04138889	144,9152778	0,023791277	7,252181283	WT	13
F6_WT_P13	2	146,2263889	192,8388889	0,017098523	8,814862336	WT	13
F6_WT_P13	3	194,5622222	240,8105556	0,061494335	12,98923324	WT	13
F6_WT_P13	4	242,5872222	266,2275	0,105000417	16,04498722	WT	13
F6_WT_P13	5	364,3702778	387,0080556	0,101277105	22,69384364	WT	13
F6_WT_P13	6	388,3680556	408,3580556	0,128336147	26,18948379	WT	13
F6_WT_P13	7	410,3580556	428,9866667	0,086549289	28,40981375	WT	13
F6_WT_P13	8	430,9866667	455,7502778	0,080444496	31,52875482	WT	13
C3_WT_P14	1	27,87527778	127,8713889	0,003445386	4,570296361	WT	14
C3_WT_P14	2	129,8713889	168,4386111	0,049678539	6,957319485	WT	14
C3_WT_P14	3	169,8755556	192,5519444	0,039497732	8,426433657	WT	14
C3_WT_P14	4	239,0741667	261,1652778	0,036008992	12,45307053	WT	14
C3_WT_P14	5	307,9672222	330,5419444	0,058293071	17,77860086	WT	14
C3_WT_P14	6	331,9808333	354,6277778	0,126636935	21,69234513	WT	14
C3_WT_P14	7	355,8880556	378,3719444	0,113015262	25,05309247	WT	14
C3_WT_P14	8	428,3	449,7088889	0,123589591	31,89988691	WT	14
C6_WT_P14	1	27,87527778	127,8713889	0,028536036	6,058638455	WT	14
C6_WT_P14	2	129,8713889	168,4386111	0,033820232	8,439393523	WT	14
C6_WT_P14	3	169,8755556	192,5519444	0,096631741	11,83320365	WT	14
C6_WT_P14	4	239,0741667	261,1652778	0,102960108	18,19583555	WT	14
C6_WT_P14	5	307,9672222	330,5419444	0,111777405	25,03550606	WT	14
C6_WT_P14	6	331,9808333	354,6277778	0,119421251	28,5206645	WT	14
C6_WT_P14	7	355,8880556	378,3719444	0,11736663	31,95735366	WT	14
C6_WT_P14	8	428,3	449,7088889	0,126799375	38,93627547	WT	14
C9_WT_P14	1	27,87527778	127,8713889	0,003940413	4,259154203	WT	14
C9_WT_P14	2	129,8713889	168,4386111	0,041765594	6,55919918	WT	14
C9_WT_P14	3	169,8755556	192,5519444	0,04841113	8,40468923	WT	14
C9_WT_P14	4	239,0741667	261,1652778	0,080840882	14,18483098	WT	14
C9_WT_P14	5	307,9672222	330,5419444	0,103962397	20,83015855	WT	14
C9_WT_P14	6	331,9808333	354,6277778	0,112434375	24,25348868	WT	14
C9_WT_P14	7	355,8880556	378,3719444	0,108881699	27,50713551	WT	14
C9_WT_P14	8	428,3	449,7088889	0,111511504	33,9868787	WT	14
F3_WT_P14	1	27,87527778	127,8713889	0,014096835	5,752359602	WT	14
F3_WT_P14	2	129,8713889	168,4386111	0,059391603	8,865279173	WT	14
F3_WT_P14	3	169,8755556	192,5519444	0,074000871	11,5905134	WT	14
F3_WT_P14	4	239,0741667	261,1652778	0,090127215	17,47743268	WT	14
F3_WT_P14	5	307,9672222	330,5419444	0,088916162	24,20669392	WT	14
F3_WT_P14	6	331,9808333	354,6277778	0,08268818	27,2651106	WT	14
F3_WT_P14	7	355,8880556	378,3719444	0,080556906	30,27718344	WT	14
F3_WT_P14	8	428,3	449,7088889	0,114352468	36,23933805	WT	14
C3_WT_P15	1	26,24777778	49,09444444	0,046715074	6,371471667	WT	15
C3_WT_P15	2	51,09444444	151,0911111	1,36E-05	6,647681462	WT	15
C3_WT_P15	3	153,0911111	247,8408333	0,01939278	10,19095806	WT	15
C3_WT_P15	4	249,2325	271,9772222	0,034970219	11,51288615	WT	15
C3_WT_P15	5	273,9772222	292,6247222	0,022565803	12,16408235	WT	15
C3_WT_P15	6	296,6247222	340,5716667	0,049173605	16,41578015	WT	15
C3_WT_P15	7	341,4666667	364,0394444	0,079957236	19,17117645	WT	15
C3_WT_P15	8	365,4436111	388,125	0,129166656	22,93056334	WT	15
C9_WT_P15	1	26,24777778	49,09444444	0,049150712	6,584248044	WT	15
C9_WT_P15	2	51,09444444	151,0911111	0,021867349	9,718438834	WT	15
C9_WT_P15	3	153,0911111	247,8408333	0,017378716	13,00811801	WT	15
C9_WT_P15	4	249,2325	271,9772222	0,08534667	16,12811779	WT	15
C9_WT_P15	5	273,9772222	292,6247222	0,093992046	18,67011419	WT	15
C9_WT_P15	6	296,6247222	340,5716667	0,0616445	25,37587637	WT	15
C9_WT_P15	7	341,4666667	364,0394444	0,105739331	28,62941749	WT	15
C9_WT_P15	8	365,4436111	388,125	0,113296405	32,02237682	WT	15
