# Supplementary material for: Gim3 buffers and potentiates de novo mutations that affect fluconazole susceptibility in yeast
Source: EMBO Rep. 2026 Feb 17;27(6):1510–39. doi: 10.1038/s44319-026-00702-x (PMC13022404; doi:10.1038/s44319-026-00702-x)
Supplement: Supplementary file 17 — Source data Fig. 5 [file 44319_2026_702_MOESM17_ESM.zip › Figure 5_SourceData/5B/R code.txt]

# Required libraries
library(ggplot2)
library(dplyr)
library(forcats) # for fct_relevel
df_filtered<-Data.summary_5B
# Assuming 'df_filtered' is the cleaned data frame

df_filtered$Gene <- fct_relevel(df_filtered$Gene, "WT")

# Filter df for rows where Transfer is in 1 through 8
df_filtered <- df_filtered %>% filter(Transfer %in% 1:8)

df_avg <- df_filtered %>%
  group_by(Transfer) %>%
  summarize(AverageGrowthRate = mean(Growth.Rate, na.rm = TRUE))

#Plot
line_plot <- ggplot(df_filtered, aes(x = Transfer, y = Growth.Rate, group = Label)) +
  geom_smooth(aes(group = Label), method = "loess", se = FALSE, color = "grey", size = 0.5, linetype = "solid") +
  geom_line(data = df_avg, aes(x = Transfer, y = AverageGrowthRate, group = 1), color = "black", size = 1, inherit.aes = FALSE) +
  scale_color_brewer(palette = "Set1") +
  theme_minimal() +
  theme(
    plot.title = element_text(size = 20, face = "bold"),
    plot.subtitle = element_text(size = 14, face = "italic"),
    axis.title = element_text(size = 14),
    axis.text = element_text(size = 12),
    legend.title = element_text(size = 12),
    legend.text = element_text(size = 10)
  ) +
  scale_x_continuous(breaks = 1:8, limits = c(1, 8)) # Ensure x-axis starts at 1 and ends at 8

print(line_plot)

#Statistical test 
df_focus <- df_filtered %>% filter(Transfer %in% c(1, 8))

df_means <- df_focus %>%
  group_by(Transfer) %>%
  summarise(MeanGrowthRate = mean(Growth.Rate, na.rm = TRUE), .groups = 'drop')

t_test_results <- t.test(Growth.Rate ~ Transfer, data = df_focus)

print(t_test_results)

p <- ggplot(df_focus, aes(x = factor(Transfer), y = Growth.Rate)) +
  geom_boxplot(aes(fill = factor(Transfer)), 
               position = position_dodge(0.8),
               show.legend = TRUE) +
  scale_fill_manual(values = c("1" = "darkgrey", "8" = "darkorange")) +
  geom_point(position = position_jitterdodge(dodge.width = 0.8), 
             aes(color = factor(Transfer)), 
             alpha = 0.5, size = 2, show.legend = FALSE) +
  scale_color_manual(values = c("1" = "black", "8" = "black")) +
  geom_line(data = df_means, aes(x = factor(Transfer), y = MeanGrowthRate, group = 1), 
            color = "black", size = 1.5) +
  geom_point(data = df_means, aes(x = factor(Transfer), y = MeanGrowthRate), 
             color = "black", size = 3)
p
mid_y <- max(df_focus$Growth.Rate, na.rm = TRUE) * 1.1  # Adjust to make sure it fits within the plot
p_value_label <- sprintf("p = %.3f", t_test_results$p.value)

p <- p + geom_segment(aes(x = 0.8, xend = 2.2, y = mid_y, yend = mid_y), 
                      color = "black", linetype = "dashed") +
  geom_text(aes(x = 1.5, y = mid_y, label = p_value_label), vjust = -1)

p <- p + expand_limits(y = mid_y * 1.1) +
  labs(title = "Growth Rate at Transfers 1 and 8", x = "Transfer", y = "Growth Rate") +
  theme_minimal()

print(p)
