# Supplementary material for: Gim3 buffers and potentiates de novo mutations that affect fluconazole susceptibility in yeast
Source: EMBO Rep. 2026 Feb 17;27(6):1510–39. doi: 10.1038/s44319-026-00702-x (PMC13022404; doi:10.1038/s44319-026-00702-x)
Supplement: Supplementary file 17 — Source data Fig. 5 [file 44319_2026_702_MOESM17_ESM.zip › Figure 5_SourceData/5C_to_5F/Data/Data summary_5C_to_5F.csv]

ID	Row	Column	30C_WT_48h	30C_KO_48h	Caspofungine_0.5ug_WT_48h	Caspofungine_0.5ug_KO_48h	Fluconazole_64ug_WT_48h	Fluconazole_64ug_KO_48h	Fluconazole_128ug_WT_48h	Fluconazole_128ug_KO_48h
B1	5	1	NA	2530	634	0	3485	3590	2248	2734
B1	5	2	NA	2108	541	0	2792	2672	1734	1990
B1	5	3	1333	1846	241	0	2546	2290	1820	1788
B1	5	4	1337	1754	280	0	2261	2119	1954	1890
B1	6	1	NA	2471	607	0	3385	3338	2655	2676
B1	6	2	NA	2116	309	0	2586	2446	2316	1853
B1	6	3	1619	1850	244	0	2311	2168	2079	1802
B1	6	4	1609	1697	221	0	2121	1922	1898	1783
B1	7	1	1489	2583	590	0	3513	3374	2257	2584
B1	7	2	NA	2042	365	0	2839	2501	1624	1943
B1	7	3	1199	1824	233	0	2270	2157	1974	1771
B1	7	4	1153	1688	199	0	2146	1989	2035	1727
B1	8	1	2539	2523	336	0	3363	3269	2485	2829
B1	8	2	NA	2021	249	0	2497	2381	2455	1938
B1	8	3	1169	1853	180	0	2176	2073	2182	1887
B1	8	4	1148	1646	128	0	1976	1862	1843	1742
B10	5	37	1006	1228	0	0	1280	1548	813	756
B10	5	38	977	1204	0	0	1350	1468	829	672
B10	5	39	907	1168	0	0	1333	1422	638	677
B10	5	40	NA	1187	0	0	1221	1477	685	616
B10	6	37	1183	993	0	0	1429	1562	1041	882
B10	6	38	1115	1172	0	0	1501	1506	1102	846
B10	6	39	1001	1220	0	0	1323	1452	936	836
B10	6	40	NA	1306	0	0	1420	1488	900	746
B10	7	37	1044	1088	0	0	1455	1456	795	991
B10	7	38	1194	1117	0	0	1523	1451	1012	1022
B10	7	39	NA	1154	0	0	1301	1384	964	887
B10	7	40	NA	1256	0	0	1415	1454	843	841
B10	8	37	1183	1133	0	0	1364	1640	1012	1247
B10	8	38	1261	1160	0	0	1432	1510	1000	1183
B10	8	39	1122	1098	0	0	1259	1431	1086	1012
B10	8	40	1202	1177	0	0	1341	1320	1112	1025
B11	5	41	1313	NA	0	0	1340	1124	1665	1198
B11	5	42	1365	NA	0	0	1479	1090	1451	1310
B11	5	43	1226	NA	0	0	1556	1155	1070	1238
B11	5	44	1420	NA	0	0	1455	1346	1921	1814
B11	6	41	1491	1059	0	0	1539	1165	1607	1557
B11	6	42	1395	1189	0	0	1321	1273	1496	1349
B11	6	43	1401	1028	0	0	1268	1117	1634	1484
B11	6	44	NA	1154	0	0	1463	1247	1718	1869
B11	7	41	1487	NA	0	0	1554	1225	1782	1626
B11	7	42	1420	NA	0	0	1446	1454	1616	1540
B11	7	43	1380	1260	0	0	1226	1406	1798	1846
B11	7	44	1457	1263	0	0	1383	1571	2346	2172
B11	8	41	1536	1339	0	0	1512	1401	1879	1951
B11	8	42	NA	1194	0	0	1399	1376	1599	1716
B11	8	43	1547	1405	0	0	1462	1314	1703	1920
B11	8	44	1536	1358	0	0	1412	1407	1890	2046
B12	5	45	1183	1654	0	0	1552	1701	550	487
B12	5	46	1062	1709	0	0	1861	1981	973	670
B12	5	47	1801	2087	0	0	2291	2248	1172	864
B12	5	48	2955	2826	0	0	3452	3367	1213	1446
B12	6	45	1294	1645	0	0	1600	1634	679	537
B12	6	46	1152	1688	0	0	1689	1805	824	700
B12	6	47	1879	2058	0	0	2073	2162	1095	969
B12	6	48	2947	2784	0	0	3100	3041	1606	1577
B12	7	45	1318	1574	0	0	1441	1688	842	607
B12	7	46	1168	1711	0	0	1723	1835	1249	781
B12	7	47	2014	2010	0	0	2297	2214	1164	1050
B12	7	48	3391	2734	0	0	3304	3187	1014	1656
B12	8	45	1179	1623	0	0	1468	1597	674	733
B12	8	46	1196	1707	0	0	1483	1618	831	733
B12	8	47	2319	1977	0	0	2015	2169	1083	1041
B12	8	48	3806	2667	0	0	2937	2907	1536	1448
B2	5	5	1654	1915	0	177	2033	2027	1674	1352
B2	5	6	1582	1868	0	142	2024	2039	1660	1289
B2	5	7	1453	1779	0	116	1909	2014	1357	1201
B2	5	8	1353	1759	0	283	1873	2057	1525	1264
B2	6	5	1416	1838	0	145	2058	1929	1787	1264
B2	6	6	1509	1751	0	167	1773	1872	1437	1220
B2	6	7	1394	1781	0	263	1890	1908	1551	1235
B2	6	8	1423	1765	0	283	1720	1924	1450	1113
B2	7	5	1385	1724	0	196	1935	1865	1668	1180
B2	7	6	1553	1629	0	180	1908	1858	1634	1272
B2	7	7	1325	1624	0	24	1922	1626	1395	1142
B2	7	8	1236	1624	0	18	1894	1595	1520	1113
B2	8	5	1080	1626	0	103	1873	1836	1816	1226
B2	8	6	1389	1648	0	63	1765	1730	1510	1161
B2	8	7	1391	1589	0	41	1834	1659	1530	1094
B2	8	8	1367	1646	0	NA	1661	1728	1487	857
B3	5	9	1122	1645	0	0	1968	1807	1718	1856
B3	5	10	1359	1680	0	0	2057	1920	1737	1949
B3	5	11	1338	1780	0	0	1964	2030	1821	2064
B3	5	12	1490	1748	0	0	2084	2050	1830	2135
B3	6	9	1197	1533	0	0	1862	1768	1888	1823
B3	6	10	1528	1619	0	0	1950	1746	1669	1593
B3	6	11	1418	1669	0	0	1997	1849	1753	1590
B3	6	12	1568	1659	0	0	2053	1751	1698	1541
B3	7	9	1188	1340	0	0	2069	1594	1700	1639
B3	7	10	1234	1494	0	0	1938	1725	1766	1666
B3	7	11	1358	1548	0	0	1977	1818	1751	1543
B3	7	12	1572	1510	0	0	2114	1830	1899	1548
B3	8	9	1247	1416	0	0	1905	1609	1760	1552
B3	8	10	1347	1532	0	0	1862	1602	1546	1455
B3	8	11	1352	1571	0	0	1892	1623	1745	1520
B3	8	12	1579	1516	0	0	1891	1645	1711	1573
B4	5	13	985	1365	0	0	1669	1727	1142	1054
B4	5	14	1073	1486	0	0	1667	1688	1263	1436
B4	5	15	970	1474	0	0	1601	1528	1257	1157
B4	5	16	953	1348	0	0	1607	1441	1267	1289
B4	6	13	874	1359	0	0	1513	1568	1238	1099
B4	6	14	1057	1401	0	0	1337	1639	1258	1175
B4	6	15	998	1382	0	0	1600	1482	1336	1231
B4	6	16	1038	1321	0	0	1439	1399	1382	1239
B4	7	13	904	1301	0	0	1468	1474	1281	1182
B4	7	14	926	1286	0	0	1505	1465	1375	1308
B4	7	15	1006	1314	0	0	1382	1429	1297	1354
B4	7	16	829	1289	0	0	1356	1336	1329	1019
B4	8	13	849	1086	0	0	1446	1364	1440	1269
B4	8	14	843	1204	0	0	1398	1465	1515	1138
B4	8	15	862	1259	0	0	1423	1444	1573	1455
B4	8	16	975	1429	0	0	1200	1390	1625	1642
B5	5	17	1621	1467	0	0	2068	1679	1721	1439
B5	5	18	1581	1311	0	0	2065	1734	1889	1394
B5	5	19	1526	1381	0	0	2006	1486	1793	1231
B5	5	20	1595	1412	0	0	2096	1517	1956	1466
B5	6	17	1578	1565	0	0	1949	1622	1785	1333
B5	6	18	1516	1488	0	0	1832	1494	1520	1205
B5	6	19	1532	1430	0	0	2012	1487	1760	1337
B5	6	20	1596	1415	0	0	1957	1321	1504	1503
B5	7	17	1496	1561	0	0	1891	1566	1550	1413
B5	7	18	1480	1529	0	0	1883	1656	1542	1441
B5	7	19	1459	1383	0	0	1815	1492	1614	1521
B5	7	20	1489	1307	0	0	1975	1597	1552	1690
B5	8	17	1518	1624	0	0	1952	1659	1611	1484
B5	8	18	1473	1526	0	0	1760	1556	1366	1208
B5	8	19	1467	1449	0	0	1820	1555	1595	1553
B5	8	20	1504	1376	0	0	1846	1337	1334	1247
B6	5	21	984	1677	0	0	1434	1966	1145	850
B6	5	22	1026	1744	0	0	1509	2075	1220	777
B6	5	23	1224	1781	0	0	1453	2069	1124	624
B6	5	24	1310	1718	0	0	1400	1943	1094	668
B6	6	21	1015	1678	0	0	1442	1816	1413	811
B6	6	22	1140	1649	0	0	1341	1735	1463	698
B6	6	23	1322	1601	0	0	1437	1769	1270	650
B6	6	24	1151	1559	0	0	1248	1700	1261	664
B6	7	21	850	1635	0	0	1414	1830	1082	724
B6	7	22	852	1547	0	0	1444	1757	1364	704
B6	7	23	913	1499	0	0	1345	1713	1277	583
B6	7	24	934	1540	0	0	1385	1651	1227	603
B6	8	21	866	1605	0	0	1397	1648	1418	685
B6	8	22	1015	1554	0	0	1309	1506	1488	779
B6	8	23	903	1567	0	0	1528	1463	1442	674
B6	8	24	908	1520	0	0	1355	1566	1459	877
B7	5	25	1186	2044	0	0	1404	1716	808	351
B7	5	26	1106	1898	0	0	1489	1635	827	295
B7	5	27	1115	1835	0	0	1354	1553	839	297
B7	5	28	1022	1854	0	0	1343	1530	757	269
B7	6	25	1322	1915	0	0	1649	1596	1119	287
B7	6	26	1270	1798	0	0	1504	1463	1092	291
B7	6	27	1167	1764	0	0	1398	1501	962	404
B7	6	28	1256	1804	0	0	1396	1406	1078	231
B7	7	25	1600	1852	0	0	1585	1590	1051	417
B7	7	26	1277	1756	0	0	1632	1572	1013	393
B7	7	27	1024	1774	0	0	1512	1551	950	373
B7	7	28	978	1833	0	0	1491	1437	1006	376
B7	8	25	1271	2022	0	0	1675	1515	1146	305
B7	8	26	1360	1940	0	0	1709	1526	1010	269
B7	8	27	1082	1956	0	0	1583	1559	965	363
B7	8	28	1088	1944	0	0	1443	1487	897	288
B8	5	29	944	1450	0	0	1354	1844	573	1112
B8	5	30	1048	1517	0	0	1326	1895	579	919
B8	5	31	894	1523	0	0	1504	2036	495	1004
B8	5	32	1012	1650	0	0	1484	2141	626	1012
B8	6	29	1174	1376	0	0	1441	1664	707	1107
B8	6	30	1256	1411	0	0	1404	1701	688	948
B8	6	31	1030	1598	0	0	1515	1762	611	992
B8	6	32	1208	1656	0	0	1571	1859	673	1099
B8	7	29	1125	1427	0	0	1503	1692	615	1036
B8	7	30	1040	1479	0	0	1366	1636	734	1015
B8	7	31	1118	1407	0	0	1402	1700	570	1091
B8	7	32	1313	1619	0	0	1447	1991	617	1343
B8	8	29	995	1367	0	0	1288	1472	567	842
B8	8	30	1161	1405	0	0	1183	1483	618	875
B8	8	31	974	1427	0	0	1177	1597	422	799
B8	8	32	1033	1502	0	0	1267	1961	497	933
B9	5	33	783	1008	0	0	1192	1161	816	346
B9	5	34	769	1241	0	0	1272	1457	872	318
B9	5	35	817	1492	0	0	1384	1365	882	433
B9	5	36	786	1594	0	0	1361	1378	853	303
B9	6	33	884	1401	0	0	1196	1325	984	353
B9	6	34	1050	1481	0	0	1296	1365	1117	364
B9	6	35	925	1600	0	0	1380	1403	1006	447
B9	6	36	1124	1663	0	0	1399	1552	1042	495
B9	7	33	891	1343	0	0	1352	1281	1009	566
B9	7	34	1002	1530	0	0	1422	1411	912	496
B9	7	35	906	1659	0	0	1367	1507	1005	435
B9	7	36	882	1542	0	0	1319	1422	1011	481
B9	8	33	963	1424	0	0	1209	1366	886	369
B9	8	34	1211	1580	0	0	1212	1590	1087	639
B9	8	35	975	1582	0	0	1166	1654	990	823
B9	8	36	1165	1616	0	0	1371	1582	1076	637
C1	9	1	2648	2638	2056	0	3414	3064	2023	2042
C1	9	2	1466	2045	1759	0	2614	2362	1691	1522
C1	9	3	2011	1821	1694	0	2254	1924	1468	1249
C1	9	4	1570	1570	1874	0	2186	1679	1548	1212
C1	10	1	2506	2753	1724	0	3241	3017	2257	2151
C1	10	2	1450	2241	1420	0	2230	2249	1562	1533
C1	10	3	1126	2099	1414	0	2170	1949	1769	1412
C1	10	4	1072	1871	1644	0	1919	1697	1294	1227
C1	11	1	2362	2767	1700	0	3376	2877	2005	2168
C1	11	2	1881	2254	1464	0	2377	2200	1855	1718
C1	11	3	1696	1952	1325	0	2209	1835	1632	1223
C1	11	4	1649	1840	1538	0	2013	1716	1508	1246
C1	12	1	2395	2941	1649	0	3284	2964	2226	2063
C1	12	2	1883	2279	1359	0	2235	2110	1497	1605
C1	12	3	1630	2235	1313	0	2103	1888	1542	1244
C1	12	4	1606	2020	1513	0	1765	1708	1196	1048
C10	9	37	1417	1451	0	0	1678	1725	1195	435
C10	9	38	1683	1528	0	0	1709	1558	1226	423
C10	9	39	1494	1529	0	0	1582	1553	1092	545
C10	9	40	1506	1568	0	0	1639	1542	1128	606
C10	10	37	1609	1589	0	0	1709	1763	1212	488
C10	10	38	1698	1534	0	0	1715	1585	1068	441
C10	10	39	1596	1502	0	0	1662	1514	1054	514
C10	10	40	1417	1513	0	0	1591	1541	995	580
C10	11	37	1305	1517	0	0	1560	1698	1075	493
C10	11	38	1356	1559	0	0	1646	1541	1107	446
C10	11	39	1570	1471	0	0	1622	1606	1288	565
C10	11	40	1606	1525	0	0	1607	1578	1115	612
C10	12	37	1429	1628	0	0	1658	1669	1177	444
C10	12	38	1693	1629	0	0	1774	1579	1207	470
C10	12	39	1811	1529	0	0	1815	1588	1173	610
C10	12	40	1524	1563	0	0	1535	1553	1257	667
C11	9	41	1398	1175	0	0	1641	1461	1747	1494
C11	9	42	1362	1392	0	0	1647	1384	1700	1260
C11	9	43	1515	1210	0	0	1576	1348	1725	1115
C11	9	44	1551	1335	0	0	1701	1474	1889	1432
C11	10	41	1671	1394	0	0	1507	1144	1745	1511
C11	10	42	1520	1177	0	0	1467	1394	1580	1283
C11	10	43	1459	1361	0	0	1619	1416	1682	1163
C11	10	44	1528	1253	0	0	1440	1371	1691	1343
C11	11	41	1500	1068	0	0	1684	1412	1894	1513
C11	11	42	1536	1175	0	0	1624	1353	1814	1498
C11	11	43	1518	934	0	0	1648	1182	1750	1345
C11	11	44	1559	1074	0	0	1666	1239	1775	1920
C11	12	41	1673	1359	0	0	1753	1322	2068	1475
C11	12	42	1568	1062	0	0	1514	1401	1781	1725
C11	12	43	1591	1230	0	0	1554	1336	1808	1424
C11	12	44	1619	1238	0	0	1509	1283	1779	1612
C2	9	5	1320	1796	0	0	1616	1961	1417	1582
C2	9	6	1282	1770	0	0	1657	1969	1471	1525
C2	9	7	1076	1708	0	0	1585	1960	1292	1545
C2	9	8	999	1777	0	0	1625	1978	1352	1697
C2	10	5	1390	1795	0	0	1671	1993	1518	1509
C2	10	6	1265	1737	0	0	1513	1898	1393	1431
C2	10	7	994	1728	0	0	1543	1888	1361	1471
C2	10	8	1042	1796	0	0	1515	1909	1431	1486
C2	11	5	890	1743	0	0	1610	2000	1508	1603
C2	11	6	919	1722	0	0	1663	1794	1498	1613
C2	11	7	980	1720	0	0	1659	1955	1177	1612
C2	11	8	817	1827	0	0	1286	1984	1276	1627
C2	12	5	1136	1957	0	0	1424	1938	1508	1619
C2	12	6	1094	1891	0	0	1480	1950	1377	1645
C2	12	7	883	1973	0	0	1391	2064	1130	1689
C2	12	8	820	1908	0	0	1229	2031	1283	1615
C3	9	9	1525	1299	0	0	1905	1687	949	877
C3	9	10	1478	1506	0	0	2002	1742	1028	1070
C3	9	11	1451	1304	0	0	1784	1556	1013	1051
C3	9	12	1563	1409	0	0	1938	1638	1121	1111
C3	10	9	1485	1386	0	0	1966	1618	1242	958
C3	10	10	1511	1470	0	0	1838	1519	1011	1081
C3	10	11	1505	1476	0	0	2005	1661	1142	1079
C3	10	12	1712	1333	0	0	1882	1436	1110	1230
C3	11	9	1461	1395	0	0	1766	1352	1021	1012
C3	11	10	1568	1353	0	0	1955	1462	1048	1120
C3	11	11	1570	1407	0	0	1829	1566	1066	1093
C3	11	12	1718	1511	0	0	1956	1545	1133	1260
C3	12	9	1554	1450	0	0	2116	1449	1145	960
C3	12	10	1724	1396	0	0	1999	1461	966	1080
C3	12	11	1746	1440	0	0	2112	1654	1187	1085
C3	12	12	1838	1522	0	0	2029	1441	1029	1230
C4	9	13	1113	1454	0	0	1703	1432	813	611
C4	9	14	1191	1550	0	0	1774	1577	894	678
C4	9	15	1244	1503	0	0	1783	1664	734	734
C4	9	16	1293	1423	0	0	1604	1582	797	743
C4	10	13	1241	1410	0	0	1693	1391	929	522
C4	10	14	1247	1427	0	0	1613	1416	928	693
C4	10	15	1265	1439	0	0	1748	1474	1041	790
C4	10	16	1161	1421	0	0	1446	1505	830	759
C4	11	13	1305	1352	0	0	1569	1435	999	682
C4	11	14	1188	1463	0	0	1829	1455	1037	832
C4	11	15	1034	1469	0	0	1646	1419	948	885
C4	11	16	1091	1486	0	0	1550	1644	761	826
C4	12	13	1269	1523	0	0	1664	1465	1029	778
C4	12	14	1471	1534	0	0	1589	1554	1101	807
C4	12	15	1055	1554	0	0	1651	1471	1019	845
C4	12	16	1087	1541	0	0	1428	1439	911	831
C5	9	17	1439	1271	0	0	1831	1471	1209	1072
C5	9	18	1415	1285	0	0	1910	1280	1233	1026
C5	9	19	1505	1170	0	0	1678	1198	1111	1243
C5	9	20	1557	1062	0	0	1890	1173	1180	1221
C5	10	17	1537	1393	0	0	1957	1332	1286	1262
C5	10	18	1563	1321	0	0	1598	1209	1157	1022
C5	10	19	1490	1164	0	0	1730	1207	1420	1029
C5	10	20	1591	1051	0	0	1633	1146	1159	1294
C5	11	17	1572	1305	0	0	1829	1424	1283	1233
C5	11	18	1496	1039	0	0	1769	1387	1285	1205
C5	11	19	1449	1166	0	0	1824	1230	1131	1143
C5	11	20	1489	1023	0	0	1775	1119	1218	1367
C5	12	17	1693	1141	0	0	1908	1474	1407	1535
C5	12	18	1636	1285	0	0	1620	1450	1231	1344
C5	12	19	1666	1072	0	0	1872	1265	1382	1117
C5	12	20	1675	1257	0	0	1743	1266	1176	1141
C6	9	21	1228	2023	0	0	1509	2275	1091	1309
C6	9	22	1311	1912	0	0	1654	2057	1302	1524
C6	9	23	1192	1825	0	0	1653	2075	1205	1080
C6	9	24	1322	1949	0	0	1624	2158	1175	1015
C6	10	21	1206	1995	0	0	1652	2097	1516	1131
C6	10	22	1337	1847	0	0	1448	1840	1246	1199
C6	10	23	1228	1835	0	0	1641	1899	1398	884
C6	10	24	1367	1898	0	0	1546	1985	1302	784
C6	11	21	1568	2022	0	0	1379	2219	1085	1195
C6	11	22	1616	1875	0	0	1580	2010	1525	1095
C6	11	23	1261	1767	0	0	1483	2000	977	1394
C6	11	24	1360	1963	0	0	1624	2207	1246	1239
C6	12	21	1867	2076	0	0	1655	2224	1507	1285
C6	12	22	1681	1886	0	0	1517	1980	1439	782
C6	12	23	1357	1916	0	0	1691	2077	1192	1508
C6	12	24	1440	2018	0	0	1604	2179	1100	819
C8	9	29	3662	2851	0	0	4695	4047	5486	6204
C8	9	30	3361	2794	0	0	4209	3686	4853	4815
C8	9	31	3263	2745	0	0	4154	3575	4784	4800
C8	9	32	3698	3212	0	0	4700	4540	5484	5893
C8	10	29	3243	2884	0	0	4212	3674	4297	5088
C8	10	30	2911	2563	0	0	3601	3271	3658	3976
C8	10	31	2860	2639	0	0	3605	3338	3702	3963
C8	10	32	3452	3159	0	0	4164	4136	4292	5253
C8	11	29	3186	3013	0	0	4299	3768	4422	5107
C8	11	30	2810	2742	0	0	3673	3308	3740	4110
C8	11	31	2830	2673	0	0	3550	3330	3758	3783
C8	11	32	3335	3096	0	0	4238	4121	4805	5072
C8	12	29	3495	3341	0	0	4679	4065	4854	5311
C8	12	30	3291	3016	0	0	4215	3616	3919	4309
C8	12	31	3234	3062	0	0	4136	3751	4287	4407
C8	12	32	3542	3270	0	0	4517	4262	4539	5231
C9	9	33	918	774	0	0	NA	203	1094	0
C9	9	34	1007	1097	0	0	1540	245	1294	0
C9	9	35	1094	979	0	0	1364	292	1334	0
C9	9	36	1169	1129	0	0	1489	274	1452	0
C9	10	33	836	928	0	0	1183	215	1014	0
C9	10	34	1097	1373	0	0	1255	278	1269	0
C9	10	35	1103	1201	0	0	1421	311	1353	0
C9	10	36	1091	1311	0	0	1361	276	1447	0
C9	11	33	838	910	0	0	1234	195	NA	0
C9	11	34	879	919	0	0	1366	298	1089	0
C9	11	35	886	1007	0	0	1330	283	1023	0
C9	11	36	905	1153	0	0	1523	301	1288	0
C9	12	33	760	795	0	0	1191	215	NA	0
C9	12	34	901	912	0	0	1300	256	1155	0
C9	12	35	914	1137	0	0	1322	274	1143	0
C9	12	36	1139	1243	0	0	1337	333	1367	0
D1	13	1	2397	2284	1447	1209	3473	3225	2844	3236
D1	13	2	1756	1886	1210	1680	2388	2291	2397	2354
D1	13	3	1652	1583	1141	1617	1998	2044	2069	2055
D1	13	4	1499	1587	1277	1730	1907	1844	1988	2208
D1	14	1	2401	2169	1400	1572	3287	3134	2955	3070
D1	14	2	1630	1912	1111	1488	2190	2110	2138	2200
D1	14	3	1507	1737	1076	1397	2059	1918	1786	1979
D1	14	4	1319	1527	1198	1528	1653	1694	1594	2017
D1	15	1	1666	2517	1490	NA	3381	3108	2935	2871
D1	15	2	1861	2005	1247	1550	2376	2276	2172	2260
D1	15	3	1079	1696	1127	1418	1987	1971	1748	1951
D1	15	4	1176	1631	1282	1582	1638	1903	1619	1982
D1	16	1	2314	2232	1515	1792	3170	3232	3002	2920
D1	16	2	1649	1852	1364	1667	2164	2200	2021	2250
D1	16	3	1473	1801	1269	1660	1804	2023	1736	2025
D1	16	4	1240	1515	1250	1637	1543	1724	1440	1926
D10	13	37	444	791	0	0	815	1270	792	1317
D10	13	38	675	869	0	0	917	1229	1159	1127
D10	13	39	253	1082	0	0	937	1153	849	1341
D10	13	40	631	1216	0	0	1018	1173	1079	1462
D10	14	37	654	814	0	0	1069	1090	1028	1334
D10	14	38	852	807	0	0	1170	1214	1079	1358
D10	14	39	721	1209	0	0	1180	1178	1194	1363
D10	14	40	693	1288	0	0	1084	1145	1317	1209
D10	15	37	479	883	0	0	965	1067	596	1311
D10	15	38	606	1283	0	0	937	1187	1117	1298
D10	15	39	663	1107	0	0	932	1150	1100	1646
D10	15	40	639	961	0	0	958	1171	1184	1529
D10	16	37	336	1058	0	0	1053	1046	1204	1476
D10	16	38	749	1062	0	0	1153	1138	1372	1344
D10	16	39	729	1052	0	0	1142	1184	1228	1502
D10	16	40	697	966	0	0	1102	1076	1379	1687
D11	13	41	1502	1517	0	0	2011	1735	925	1240
D11	13	42	1441	1517	0	0	1890	1618	945	1369
D11	13	43	1371	1412	0	0	1535	1681	943	1209
D11	13	44	1393	1526	0	0	1797	1570	1023	1224
D11	14	41	1827	1604	0	0	1879	1647	1205	1400
D11	14	42	1691	1534	0	0	1581	1552	947	1111
D11	14	43	1527	1528	0	0	1994	1565	1173	1282
D11	14	44	1615	1496	0	0	1732	1488	1092	1166
D11	15	41	NA	1432	0	0	1735	1561	1046	1057
D11	15	42	1593	1441	0	0	1699	1522	1021	1104
D11	15	43	NA	1313	0	0	1765	1538	877	1198
D11	15	44	NA	1370	0	0	1855	1523	941	1241
D11	16	41	1934	1549	0	0	1966	1547	1143	1055
D11	16	42	1848	1421	0	0	1904	1419	1218	1076
D11	16	43	1383	1414	0	0	2047	1449	1147	1139
D11	16	44	1446	1440	0	0	1806	1437	1139	1140
D2	13	5	1505	1097	0	0	2045	1178	1000	422
D2	13	6	1534	1250	0	0	1986	1209	996	521
D2	13	7	1464	NA	0	0	1929	1139	998	507
D2	13	8	1678	NA	0	0	2149	1171	1159	444
D2	14	5	1253	1402	0	0	1898	1429	1022	599
D2	14	6	1504	1542	0	0	1732	1298	904	647
D2	14	7	1547	924	0	0	1898	1304	1125	506
D2	14	8	1623	1143	0	0	1852	1266	934	562
D2	15	5	1092	578	0	0	1715	1255	809	489
D2	15	6	1134	907	0	0	1661	1261	842	586
D2	15	7	1052	647	0	0	1562	971	820	389
D2	15	8	1451	669	0	0	1682	1140	786	449
D2	16	5	1099	777	0	0	1628	1162	712	436
D2	16	6	1068	988	0	0	1397	1080	703	500
D2	16	7	1059	604	0	0	1479	962	657	334
D2	16	8	1277	761	0	0	1564	932	743	326
D3	13	9	489	1042	0	0	NA	1322	1199	1449
D3	13	10	392	918	0	0	1239	1273	1007	1398
D3	13	11	647	907	0	0	1395	1277	1099	1232
D3	13	12	602	1004	0	0	1344	1359	1120	1331
D3	14	9	433	1347	0	0	1235	1431	1007	1292
D3	14	10	493	1213	0	0	1236	1297	1008	1123
D3	14	11	700	1334	0	0	1430	1337	998	1571
D3	14	12	825	1286	0	0	1076	1359	1245	1683
D3	15	9	502	878	0	0	924	1298	927	1022
D3	15	10	447	1254	0	0	875	1368	790	1396
D3	15	11	366	1056	0	0	767	1221	792	1010
D3	15	12	520	1137	0	0	964	1337	995	1180
D3	16	9	463	1128	0	0	917	1256	646	857
D3	16	10	413	1065	0	0	878	1242	823	769
D3	16	11	361	1179	0	0	1206	1206	791	1186
D3	16	12	480	1280	0	0	859	1122	1041	1516
D4	13	13	872	1309	2064	1477	1605	1333	1013	243
D4	13	14	722	1216	2287	1642	1495	1372	1062	242
D4	13	15	958	1042	837	1181	1570	1447	1036	380
D4	13	16	1047	1367	1100	1502	1298	1522	NA	348
D4	14	13	838	1136	2358	1479	1564	1419	943	212
D4	14	14	906	1565	1954	1466	1490	1484	1096	318
D4	14	15	1234	1182	1027	1346	1401	1542	NA	431
D4	14	16	1036	1581	1564	1389	1489	1624	NA	450
D4	15	13	1793	1181	711	968	1333	1247	928	153
D4	15	14	1734	1480	834	949	1710	1456	908	233
D4	15	15	NA	1153	565	1134	1169	1409	873	161
D4	15	16	NA	1570	1082	1347	1161	1502	985	231
D4	16	13	1301	1148	1443	1460	1360	1435	894	203
D4	16	14	1170	1452	1247	1336	1273	1522	1036	256
D4	16	15	NA	1318	1041	1300	1119	1546	1022	382
D4	16	16	NA	1584	1258	1415	1160	1658	1045	242
D5	13	17	1209	1034	0	0	1676	1106	866	809
D5	13	18	1197	1103	0	0	1804	1396	723	719
D5	13	19	NA	668	0	0	1566	1143	651	742
D5	13	20	1394	589	0	0	1884	1190	710	804
D5	14	17	1495	1083	0	0	1580	1251	788	1003
D5	14	18	1345	1287	0	0	1582	1406	797	805
D5	14	19	1422	790	0	0	1880	1243	819	821
D5	14	20	1585	863	0	0	1650	1113	916	870
D5	15	17	NA	724	0	0	1744	1208	808	841
D5	15	18	1263	957	0	0	1694	1245	815	816
D5	15	19	1086	740	0	0	1751	1205	943	700
D5	15	20	1445	869	0	0	1896	1157	1016	844
D5	16	17	1122	1002	0	0	1593	1205	840	884
D5	16	18	1223	1068	0	0	1467	1137	777	891
D5	16	19	1368	796	0	0	1789	1080	887	787
D5	16	20	1359	817	0	0	1728	1296	873	742
D6	13	21	687	1685	0	0	935	1486	793	81
D6	13	22	603	1551	0	0	1567	1429	716	87
D6	13	23	666	1632	0	0	1012	1230	496	48
D6	13	24	739	1659	0	0	1296	1331	590	82
D6	14	21	524	1798	0	0	1190	1561	925	147
D6	14	22	592	1685	0	0	NA	1528	NA	121
D6	14	23	984	1621	0	0	1323	1399	719	116
D6	14	24	711	1706	0	0	1278	1398	940	137
D6	15	21	625	1577	0	0	1210	1545	848	174
D6	15	22	868	1707	0	0	1293	1500	NA	149
D6	15	23	633	1685	0	0	1349	1189	919	88
D6	15	24	620	1731	0	0	1385	1276	697	69
D6	16	21	817	1750	0	0	1196	1482	NA	197
D6	16	22	NA	1706	0	0	1370	1500	NA	212
D6	16	23	800	1711	0	0	1386	1224	1055	72
D6	16	24	992	1498	0	0	1613	1280	842	89
D7	13	25	3266	2562	1828	1212	2385	1880	2511	2653
D7	13	26	2930	2451	1620	1169	2122	1832	2269	2407
D7	13	27	2857	2405	1658	1097	2117	1801	2113	2202
D7	13	28	2976	2399	1819	1167	2062	1828	2100	2148
D7	14	25	3042	2484	1679	1269	2363	1876	2516	2499
D7	14	26	2651	2315	1554	1119	2068	1798	1948	2112
D7	14	27	2536	2216	1463	955	2028	1802	2083	2089
D7	14	28	2784	2357	1702	946	2200	1834	2061	2124
D7	15	25	3029	2437	1608	1160	2316	1907	2282	2316
D7	15	26	2648	2311	1443	1116	2158	1816	2214	2187
D7	15	27	2545	2235	1475	880	2000	1838	2071	2167
D7	15	28	2778	2349	1625	1000	1954	1884	2242	2141
D7	16	25	3317	2516	1603	1102	2315	1914	2767	2640
D7	16	26	3001	2363	1543	1077	2335	1906	2376	2346
D7	16	27	2889	2295	1553	1084	2091	1832	2432	2311
D7	16	28	3013	2426	1779	935	2415	1904	2380	2335
D8	13	29	272	517	0	534	788	882	433	823
D8	13	30	427	628	0	785	907	764	553	885
D8	13	31	263	615	0	540	843	937	629	749
D8	13	32	336	682	0	412	875	928	538	893
D8	14	29	426	907	0	919	870	970	763	964
D8	14	30	442	878	0	880	927	1064	1198	973
D8	14	31	431	918	0	915	997	1114	823	1085
D8	14	32	581	935	0	809	865	1086	868	987
D8	15	29	883	927	0	483	1169	1052	743	1211
D8	15	30	490	914	0	1058	1311	1161	821	1254
D8	15	31	527	927	0	305	1031	1041	783	1224
D8	15	32	460	919	0	724	1031	1125	806	1058
D8	16	29	NA	961	0	1161	1307	1083	1076	1246
D8	16	30	573	829	0	1448	939	1279	1148	1436
D8	16	31	533	926	0	1154	996	1231	1128	1327
D8	16	32	509	1030	0	968	841	1138	1147	1221
D9	13	33	2865	2705	1871	1933	1963	1997	1998	1880
D9	13	34	2811	2573	1723	1814	1963	2088	2064	1912
D9	13	35	2828	2703	1693	1772	1916	2127	2103	1959
D9	13	36	3111	2886	1854	1985	1983	2174	2289	2038
D9	14	33	2717	2552	1641	1600	1989	1867	2086	1820
D9	14	34	2479	2483	1565	1547	1965	1877	1854	1785
D9	14	35	2525	2455	1471	1556	1939	1831	2098	1881
D9	14	36	2948	2790	1825	1806	2333	1983	2193	1996
D9	15	33	2735	2561	1642	1615	1937	1859	2136	1876
D9	15	34	2438	2335	1451	1493	1782	1784	2040	1847
D9	15	35	2465	2397	1363	1479	1738	1824	1981	1833
D9	15	36	2853	2596	1609	1665	1889	1968	2276	1923
D9	16	33	2792	2570	1752	1660	2021	1878	2412	2074
D9	16	34	2503	2450	1705	1678	1959	1801	2098	2001
D9	16	35	2449	2393	1595	1534	1927	1808	2319	2000
D9	16	36	2823	2745	1809	1749	2217	1920	2383	2110
E1	17	1	2672	2703	0	0	4194	3188	2845	2185
E1	17	2	1734	1828	0	0	3592	2249	1819	1696
E1	17	3	1136	1050	0	0	1991	1512	1417	1005
E1	17	4	1100	1034	0	0	1503	1286	1351	768
E1	18	1	2623	2631	0	0	3621	3166	2608	2495
E1	18	2	1839	1875	0	0	2238	2295	1644	1710
E1	18	3	1261	1617	0	0	1952	1693	1417	1194
E1	18	4	1076	1451	0	0	1582	1271	1076	1012
E1	19	1	3043	2505	0	0	3455	3013	2744	2247
E1	19	2	2300	1798	0	0	2421	1940	1819	1956
E1	19	3	1072	1069	0	0	1829	1412	1299	1039
E1	19	4	NA	NA	0	0	1478	1038	1065	765
E1	20	1	2601	2438	0	0	3175	2931	2343	2372
E1	20	2	2007	1825	0	0	1967	1803	1475	1546
E1	20	3	749	912	0	0	1770	1221	1151	1068
E1	20	4	916	801	0	0	1322	1041	942	836
E10	17	37	954	894	1116	490	1107	1066	723	280
E10	17	38	983	1011	1073	621	1345	1174	835	518
E10	17	39	1165	1140	1585	959	1324	1107	861	11
E10	17	40	1116	1274	1578	632	1428	1180	795	572
E10	18	37	1115	1055	1114	774	1283	1169	831	478
E10	18	38	1131	983	1192	1058	1377	1256	803	686
E10	18	39	1152	1217	1261	1215	1460	1263	835	576
E10	18	40	1225	1261	1488	1368	1347	1269	812	597
E10	19	37	904	1054	1058	857	1148	1120	460	497
E10	19	38	1036	1114	981	963	1302	1337	702	699
E10	19	39	1006	1322	1002	1320	1401	1451	732	675
E10	19	40	1165	1134	1370	1075	1285	1342	579	595
E10	20	37	863	1213	946	1115	1327	1327	739	605
E10	20	38	1036	1292	984	1428	1169	1567	802	775
E10	20	39	1025	1418	1039	1473	1559	1659	770	763
E10	20	40	1109	1588	1199	1779	1454	1424	787	760
E11	17	41	1332	1461	0	0	1587	1508	1311	1476
E11	17	42	1583	1353	0	0	1685	1390	1272	1202
E11	17	43	1598	1447	0	0	1553	1518	1198	1223
E11	17	44	1602	1565	0	0	1763	1483	1209	1389
E11	18	41	1526	1470	0	0	1893	1543	1394	1573
E11	18	42	1747	1316	0	0	1644	1450	1209	1341
E11	18	43	1651	1429	0	0	1758	1404	1260	1290
E11	18	44	1774	1451	0	0	1616	1389	1195	1360
E11	19	41	NA	1563	0	0	1536	1641	1230	1559
E11	19	42	NA	1572	0	0	1681	1353	1236	1229
E11	19	43	1521	1521	0	0	1597	1484	1116	1333
E11	19	44	1721	1523	0	0	1620	1467	1140	1390
E11	20	41	1461	1634	0	0	1852	1730	1300	1690
E11	20	42	1622	1529	0	0	1636	1473	1137	1431
E11	20	43	1818	1601	0	0	1813	1527	1183	1354
E11	20	44	1521	1561	0	0	1694	1519	1134	1486
E2	17	5	3474	3786	0	0	4651	4398	4517	4787
E2	17	6	3308	3478	0	0	4095	3904	3891	4294
E2	17	7	3111	3501	0	0	4214	3731	4060	4269
E2	17	8	3203	3545	0	0	4226	3716	4118	4335
E2	18	5	3231	3422	0	0	4113	3963	3668	4262
E2	18	6	2794	2978	0	0	3485	3228	3292	3644
E2	18	7	2631	3015	0	0	3506	3339	3336	3613
E2	18	8	2708	3051	0	0	3464	3111	3376	3510
E2	19	5	3019	3391	0	0	4040	3759	4008	4277
E2	19	6	2627	2947	0	0	3663	3304	3435	3748
E2	19	7	2386	2934	0	0	3470	3274	3299	3751
E2	19	8	2582	3118	0	0	3540	3327	3293	3703
E2	20	5	3153	3476	0	0	4151	3986	3929	4658
E2	20	6	2863	3115	0	0	3711	3453	3611	4238
E2	20	7	2768	3249	0	0	3830	3599	3585	4415
E2	20	8	2726	3266	0	0	3677	3558	3702	4523
E3	17	9	2758	2341	0	0	3623	2847	2954	3133
E3	17	10	2999	2599	0	0	3701	2970	3182	3319
E3	17	11	3096	2768	0	0	3800	3057	3111	3439
E3	17	12	3269	2982	0	0	3979	3227	3779	4212
E3	18	9	2403	2383	0	0	3073	2538	2484	2766
E3	18	10	2608	2508	0	0	3051	2521	2576	2671
E3	18	11	2647	2646	0	0	3319	2812	2752	3038
E3	18	12	2844	2773	0	0	3470	2899	3169	3605
E3	19	9	2149	2452	0	0	3066	2671	2347	2775
E3	19	10	2297	2662	0	0	3140	2809	2594	3071
E3	19	11	2344	2815	0	0	3074	2806	2455	3109
E3	19	12	2713	3053	0	0	3552	3113	3251	3811
E3	20	9	2173	2692	0	0	3136	3089	2494	3342
E3	20	10	2251	2746	0	0	3104	3050	2485	3382
E3	20	11	2369	3086	0	0	3284	3240	2527	3843
E3	20	12	2720	3126	0	0	3420	3213	3039	4120
E4	17	13	1348	1056	0	877	1534	1117	754	535
E4	17	14	1444	1123	0	968	1850	1349	927	793
E4	17	15	1424	1047	0	775	1789	1261	1036	780
E4	17	16	1486	1194	0	1009	1805	1371	1031	923
E4	18	13	1268	1242	0	1233	1406	1194	712	695
E4	18	14	1387	1170	0	1228	1596	1291	861	714
E4	18	15	1042	1146	0	1034	1616	1211	896	897
E4	18	16	1234	1116	0	1070	1611	1340	932	857
E4	19	13	875	901	0	674	1329	1078	720	421
E4	19	14	943	1240	0	478	1585	1288	940	630
E4	19	15	1012	1213	0	937	1430	1176	869	1074
E4	19	16	1079	1178	0	829	1732	1282	1115	715
E4	20	13	836	1281	0	1030	1415	1118	824	650
E4	20	14	944	1463	0	1308	1449	1227	955	807
E4	20	15	1054	1290	0	1026	1493	1353	1036	1151
E4	20	16	1178	1172	0	1015	1564	1321	1050	1078
E5	17	17	1367	1221	1198	897	1819	1464	1173	910
E5	17	18	1088	990	1228	1179	1752	1573	1212	1036
E5	17	19	1487	1237	1234	1129	1819	1448	1152	728
E5	17	20	1664	1137	1333	888	2028	1369	1446	856
E5	18	17	1382	1250	1202	1177	1783	1351	1262	1056
E5	18	18	1351	1063	1095	1111	1646	1458	1385	1082
E5	18	19	1549	1385	1138	847	1634	1367	1295	928
E5	18	20	1665	1009	1205	646	1943	1358	1643	826
E5	19	17	1073	1120	1015	1022	1714	1391	934	881
E5	19	18	1096	1139	1010	1078	1726	1446	1079	993
E5	19	19	1042	1209	996	806	1636	1453	1127	841
E5	19	20	1629	1172	1113	711	1853	1249	1242	777
E5	20	17	1056	1317	1168	1336	1661	1403	1073	1311
E5	20	18	1099	1106	1103	1245	1739	1367	1428	1020
E5	20	19	1581	1302	975	1081	1771	1402	1344	936
E5	20	20	1419	1190	1133	847	1890	1229	1490	805
E6	17	21	1122	1365	1044	2167	1463	1720	378	1755
E6	17	22	1182	1457	1171	2023	1549	1564	365	1460
E6	17	23	1173	1379	1161	1873	1542	1595	509	1428
E6	17	24	974	1449	1377	2037	1641	1466	722	1602
E6	18	21	1140	1536	1093	1866	828	1572	397	1707
E6	18	22	1232	1650	1187	1709	558	1552	367	1480
E6	18	23	1159	1304	1085	1575	1626	1398	312	1344
E6	18	24	1114	1293	1386	1852	1582	1379	491	1530
E6	19	21	366	1416	NA	1566	1122	1515	815	1541
E6	19	22	221	1277	NA	1486	1143	1464	1004	1417
E6	19	23	773	1349	871	1453	956	1431	1038	1143
E6	19	24	939	1351	972	1751	1338	1537	1122	1494
E6	20	21	NA	1325	NA	1610	1200	1528	876	1494
E6	20	22	484	1321	NA	1605	820	1446	1069	1627
E6	20	23	798	1184	831	1540	1220	1435	363	1361
E6	20	24	848	1217	993	1737	1702	1472	454	1552
E7	17	25	262	1083	0	0	561	1040	493	193
E7	17	26	349	1107	0	0	626	1212	409	80
E7	17	27	347	1284	0	0	544	1302	508	180
E7	17	28	274	1249	0	0	623	1384	297	202
E7	18	25	131	1153	0	0	787	1112	251	233
E7	18	26	435	1005	0	0	538	1241	550	153
E7	18	27	694	1471	0	0	798	1287	645	317
E7	18	28	482	1404	0	0	695	1447	524	292
E7	19	25	264	1144	0	0	498	1139	548	183
E7	19	26	23	1145	0	0	525	1200	618	262
E7	19	27	384	1256	0	0	1059	1316	345	287
E7	19	28	413	1251	0	0	995	1441	315	258
E7	20	25	106	NA	0	0	634	1014	350	238
E7	20	26	116	1159	0	0	595	1108	628	177
E7	20	27	53	1137	0	0	561	1343	165	315
E7	20	28	112	1280	0	0	656	1341	141	410
E8	17	29	1296	690	0	0	1492	984	1105	726
E8	17	30	1215	789	0	0	1712	893	1132	431
E8	17	31	1092	790	0	0	1521	1060	1232	1078
E8	17	32	905	734	0	0	1435	821	1131	1123
E8	18	29	1705	1032	0	0	1927	999	1378	542
E8	18	30	1553	1037	0	0	1647	1049	1361	1252
E8	18	31	1062	1124	0	0	1571	1079	1301	1187
E8	18	32	1026	819	0	0	1378	1049	1349	766
E8	19	29	1327	749	0	0	1672	990	1159	548
E8	19	30	1213	692	0	0	1641	941	1128	468
E8	19	31	1120	966	0	0	1499	1002	1185	1009
E8	19	32	896	728	0	0	1180	1017	1173	893
E8	20	29	1265	829	0	0	1842	873	1353	575
E8	20	30	1341	853	0	0	1685	790	1420	1171
E8	20	31	1102	942	0	0	1535	1014	1397	992
E8	20	32	1218	886	0	0	1385	874	1403	1406
E9	17	33	2265	2101	176	0	1975	1694	471	424
E9	17	34	2074	1934	13	0	1902	1528	488	399
E9	17	35	2033	1924	76	0	1742	1574	587	467
E9	17	36	2487	2075	400	0	2127	1689	452	448
E9	18	33	2218	2115	182	0	1998	1626	427	580
E9	18	34	2144	1946	55	0	1632	1518	733	504
E9	18	35	2121	1912	39	0	1889	1585	463	588
E9	18	36	2435	2193	117	0	2013	1624	673	536
E9	19	33	2201	2043	249	0	1949	1678	690	534
E9	19	34	1920	1879	54	0	1861	1510	719	471
E9	19	35	1859	1971	9	0	1569	1545	403	466
E9	19	36	2122	2236	56	0	1904	1652	352	542
E9	20	33	2256	2133	402	0	2208	1621	561	536
E9	20	34	2020	1993	332	0	1913	1428	684	483
E9	20	35	1875	2050	66	0	1883	1480	362	487
E9	20	36	2329	2377	67	0	1870	1670	441	562
F1	21	1	4323	4666	260	0	6186	5900	6131	5591
F1	21	2	3402	3631	114	0	4557	4465	4520	4312
F1	21	3	3089	3440	28	0	4050	4095	4080	4305
F1	21	4	3092	3387	12	0	3992	3893	3933	4546
F1	22	1	4055	4335	188	0	5736	5340	5820	5583
F1	22	2	3196	3318	77	0	4042	3746	4005	4153
F1	22	3	2918	3122	47	0	3650	3615	3496	3955
F1	22	4	2990	3150	13	0	3746	3519	3726	4431
F1	23	1	4008	4223	214	0	5846	5292	5701	5615
F1	23	2	3154	3338	139	0	4218	3943	4258	4253
F1	23	3	2857	3124	37	0	3805	3582	3902	4016
F1	23	4	3073	3209	51	0	3898	3577	4000	4731
F1	24	1	4276	4290	197	0	6019	5460	6783	6440
F1	24	2	3409	3306	98	0	4291	3793	4823	4956
F1	24	3	3221	3142	105	0	4031	3642	4368	4857
F1	24	4	3359	3168	28	0	4104	3570	4371	5469
F10	21	37	2609	882	1482	0	1974	215	2183	188
F10	21	38	2770	1081	1501	0	2052	159	2189	165
F10	21	39	2894	1008	1618	0	2120	340	2228	399
F10	21	40	3320	1019	1984	0	2380	401	2280	339
F10	22	37	2368	829	1359	0	1898	263	1994	217
F10	22	38	2454	961	1391	0	1851	249	1830	433
F10	22	39	2666	912	1430	0	1953	346	2011	422
F10	22	40	3184	998	1867	0	2165	323	2162	649
F10	23	37	2435	809	1344	0	1898	285	1899	183
F10	23	38	2535	1000	1248	0	1900	379	1931	489
F10	23	39	2686	872	1392	0	1948	203	2000	375
F10	23	40	3166	939	1573	0	2134	308	2084	488
F10	24	37	2781	843	1437	0	2030	259	2117	311
F10	24	38	2857	1006	1436	0	1968	222	2059	367
F10	24	39	2980	1028	1379	0	2096	190	2098	510
F10	24	40	3531	954	1832	0	2224	199	2357	347
F11	21	41	NA	1178	0	0	1140	1259	839	1079
F11	21	42	NA	1040	0	0	1165	1092	959	1145
F11	21	43	1123	1002	0	0	1148	1030	930	969
F11	21	44	960	1050	0	0	1208	1016	987	1041
F11	22	41	828	1257	0	0	1163	1285	899	1595
F11	22	42	NA	1129	0	0	1255	1137	907	1215
F11	22	43	1304	1100	0	0	1312	1107	983	1133
F11	22	44	1149	1001	0	0	1193	1043	946	1135
F11	23	41	NA	1210	0	0	1126	1305	702	1338
F11	23	42	889	1046	0	0	1251	1185	871	1236
F11	23	43	1038	1002	0	0	1290	1055	889	978
F11	23	44	1328	1019	0	0	1256	963	928	1035
F11	24	41	947	1228	0	0	1239	1277	835	1411
F11	24	42	1135	1168	0	0	1169	1184	821	1258
F11	24	43	1309	1147	0	0	1350	1088	931	1090
F11	24	44	1479	1155	0	0	1209	1134	835	1053
F12	21	45	1842	1397	0	0	1889	1486	1313	1332
F12	21	46	1818	1578	0	0	1802	1510	1489	1603
F12	21	47	2145	1796	0	0	2399	1966	1797	1983
F12	21	48	3240	2574	0	0	3557	3048	3015	2996
F12	22	45	1834	1612	0	0	1659	1407	1194	1432
F12	22	46	1285	1610	0	0	1810	1397	1252	1283
F12	22	47	2340	1862	0	0	2329	1922	1930	1862
F12	22	48	3149	2503	0	0	3157	2758	2595	2475
F12	23	45	1260	1403	0	0	1657	1472	1558	1258
F12	23	46	1722	1641	0	0	1801	1522	1267	1437
F12	23	47	1472	1866	0	0	2302	1977	1794	1872
F12	23	48	3213	2545	0	0	3471	3011	2678	2660
F12	24	45	1374	1560	0	0	1810	1397	1256	1360
F12	24	46	1350	1625	0	0	1751	1353	1235	1349
F12	24	47	1751	1827	0	0	2282	1791	1833	1678
F12	24	48	3344	2560	0	0	3290	2659	2473	2375
F2	21	5	799	1133	114	295	1356	1048	742	265
F2	21	6	995	1259	105	352	1478	1145	843	313
F2	21	7	732	1369	1	283	1345	1443	784	358
F2	21	8	687	1579	33	381	1314	1428	752	450
F2	22	5	863	1442	89	492	1540	1302	903	515
F2	22	6	1047	1467	124	430	1574	1370	1008	533
F2	22	7	830	1671	136	457	1528	1414	1011	620
F2	22	8	825	1739	110	468	1417	1607	794	676
F2	23	5	981	1351	164	342	1651	1343	912	480
F2	23	6	1070	1452	119	386	1613	1485	1044	599
F2	23	7	1019	1564	125	391	1506	1606	855	777
F2	23	8	941	1798	31	506	1554	1701	883	674
F2	24	5	1047	1544	151	492	1518	1393	1091	780
F2	24	6	1297	1635	148	455	1719	1393	1184	657
F2	24	7	1036	1753	185	530	1582	1621	1134	1058
F2	24	8	1205	1834	195	384	1675	1659	1032	1048
F3	21	9	2592	605	2093	0	2093	652	1883	24
F3	21	10	2464	834	1808	0	2071	513	1867	358
F3	21	11	2569	553	1889	0	2203	598	1924	10
F3	21	12	3120	132	2086	0	2368	549	2235	400
F3	22	9	2713	NA	1681	0	2181	746	1972	382
F3	22	10	2518	840	1756	0	2120	719	1845	515
F3	22	11	2584	974	1498	0	2214	928	2024	408
F3	22	12	3152	1010	1878	0	2428	675	2268	588
F3	23	9	2943	831	1699	0	2210	848	2173	471
F3	23	10	2719	709	1514	0	2351	844	2029	661
F3	23	11	2812	869	1514	0	2332	694	2191	507
F3	23	12	3256	888	1791	0	2456	738	2338	381
F3	24	9	3595	714	1793	0	2360	705	2466	427
F3	24	10	3286	628	1692	0	2446	793	2338	475
F3	24	11	3461	879	1694	0	2482	705	2457	509
F3	24	12	3864	556	1907	0	2550	578	2473	707
F4	21	13	987	1420	0	0	1620	1339	790	975
F4	21	14	1148	1303	0	0	1776	1537	939	1084
F4	21	15	1563	1319	0	0	1763	1304	1048	851
F4	21	16	1555	1364	0	0	1919	1351	1206	1216
F4	22	13	973	1580	0	0	1641	1504	975	999
F4	22	14	1159	1639	0	0	1793	1474	1028	1009
F4	22	15	1530	1642	0	0	1961	1457	1243	1019
F4	22	16	1775	1582	0	0	1979	1376	1211	1079
F4	23	13	1030	1359	0	0	1651	1623	742	904
F4	23	14	1159	1368	0	0	1865	1444	1072	1041
F4	23	15	1471	1364	0	0	1758	1369	1148	1125
F4	23	16	1735	1359	0	0	2033	1377	1318	1234
F4	24	13	1443	1398	0	0	1818	1457	1130	1069
F4	24	14	1639	1283	0	0	1911	1484	1247	1001
F4	24	15	1717	1517	0	0	2014	1486	1404	1206
F4	24	16	1885	1395	0	0	2041	1462	1447	1273
F5	21	17	1042	1289	1056	557	1159	1262	760	191
F5	21	18	834	1214	1005	864	1445	1180	873	404
F5	21	19	807	1158	1086	470	1339	1166	1034	370
F5	21	20	763	914	1161	370	1473	1061	1021	179
F5	22	17	825	1259	1261	895	1373	1343	975	545
F5	22	18	910	1490	1235	810	1392	1374	1252	707
F5	22	19	781	1064	1197	920	1461	1191	1240	463
F5	22	20	790	984	1167	733	1531	1169	1184	550
F5	23	17	811	1065	1047	1034	1578	1321	715	0
F5	23	18	907	1259	952	1261	1450	1427	1109	395
F5	23	19	826	643	771	435	1290	1164	998	59
F5	23	20	769	870	829	417	1364	1049	1121	39
F5	24	17	807	1120	1141	1241	1372	1399	1132	474
F5	24	18	968	1474	1228	1181	1437	1272	1277	421
F5	24	19	765	1003	1043	768	1321	1359	1265	336
F5	24	20	736	930	1066	731	1345	1225	1220	365
F6	21	21	4046	3942	1001	771	1841	1432	708	802
F6	21	22	3651	3511	971	762	1756	1417	625	717
F6	21	23	3446	3340	1171	702	1847	1345	649	728
F6	21	24	3624	3485	827	756	1800	1366	595	753
F6	22	21	3487	3627	1084	829	1694	1444	583	734
F6	22	22	2971	2975	1055	795	1558	1271	470	745
F6	22	23	2886	2945	1052	870	1654	1273	542	746
F6	22	24	2982	2976	963	809	1606	1246	417	703
F6	23	21	3498	3571	965	813	1646	1454	635	751
F6	23	22	2977	3053	913	778	1668	1395	628	768
F6	23	23	2894	2948	956	759	1636	1355	567	737
F6	23	24	2881	3030	950	815	1587	1352	533	732
F6	24	21	3825	3856	1262	1102	1620	1453	602	800
F6	24	22	3332	3284	1397	1109	1492	1247	537	765
F6	24	23	3292	3237	1329	879	1566	1331	621	788
F6	24	24	3276	3350	1109	1017	1453	1223	417	747
F7	21	25	3230	2598	2191	1356	2895	2136	3181	2843
F7	21	26	3266	2689	2140	1363	2963	2069	2996	2692
F7	21	27	3386	2779	2166	1477	2909	2137	2945	2862
F7	21	28	3689	3216	2368	1580	3019	2343	3154	3142
F7	22	25	2606	2451	1993	1278	2647	2110	3039	2676
F7	22	26	2759	2527	1852	1276	2565	2033	2471	2453
F7	22	27	2885	2607	1912	1327	2610	2097	2597	2598
F7	22	28	3278	2932	2058	1320	2773	2050	2786	2875
F7	23	25	2533	2343	1955	1357	2469	1944	2778	2593
F7	23	26	2614	2466	1741	1290	2385	1963	2372	2299
F7	23	27	2755	2644	1792	1333	2376	1989	2309	2423
F7	23	28	3117	2945	2010	1394	2791	2108	2789	2761
F7	24	25	2839	2646	2268	1469	2732	2126	3187	2920
F7	24	26	2970	2759	2128	1425	2619	2086	2725	2648
F7	24	27	3074	2848	2164	1506	2718	2098	2769	2756
F7	24	28	3514	3121	2273	1499	2744	2109	3020	2935
F8	21	29	809	1314	924	1153	1273	1318	783	127
F8	21	30	831	1447	1020	1379	1245	1311	715	202
F8	21	31	820	1303	986	1379	1103	1407	777	215
F8	21	32	747	1200	1101	1359	1215	1287	805	234
F8	22	29	798	1261	857	1172	1312	1220	872	211
F8	22	30	1001	1493	1068	1407	1318	1285	876	332
F8	22	31	849	1389	994	1142	1254	1297	974	296
F8	22	32	866	1440	1050	1295	1297	1271	928	292
F8	23	29	957	1041	708	816	1319	1065	668	223
F8	23	30	1390	1127	866	1180	1416	1157	674	334
F8	23	31	813	1291	829	1166	1330	1161	904	199
F8	23	32	846	1338	749	1253	1227	1156	740	267
F8	24	29	1006	1253	911	1169	1290	1153	889	214
F8	24	30	1396	1462	1067	1127	1466	1199	964	341
F8	24	31	823	1407	970	1292	1169	1210	910	229
F8	24	32	832	1464	1055	1303	1394	1219	847	297
F9	21	33	2746	2615	1541	1776	2021	1937	2320	3015
F9	21	34	2357	2381	1536	1663	1853	1812	2282	2785
F9	21	35	2312	2344	1441	1621	1815	1857	2224	2797
F9	21	36	2320	2567	1409	1647	1778	1970	2157	2954
F9	22	33	2670	2459	1444	1443	1995	1898	2227	2706
F9	22	34	2323	2490	1349	1465	1829	1834	1926	2410
F9	22	35	2228	2295	1286	1409	1761	1810	1988	2392
F9	22	36	2239	2766	1290	1634	1723	1992	1908	2722
F9	23	33	2794	2511	1458	1430	2052	1801	2143	2664
F9	23	34	2439	2336	1359	1360	1781	1749	1978	2397
F9	23	35	2374	2305	1297	1275	1809	1795	1919	2405
F9	23	36	2265	2571	1186	1381	1778	1939	1874	2587
F9	24	33	2939	2539	1628	1486	2075	1862	2284	2684
F9	24	34	2669	2567	1523	1621	1860	1805	2095	2492
F9	24	35	2600	2492	1445	1358	1840	1771	2124	2516
F9	24	36	2592	2766	1425	1454	1865	1933	2015	2779
G1	25	1	2330	3354	2429	2254	3187	2780	1481	982
G1	25	2	1464	2547	1951	1857	2197	2053	1190	797
G1	25	3	NA	2248	1603	1812	1812	1733	1080	841
G1	25	4	1271	2255	1672	2008	1728	1820	964	900
G1	26	1	2543	3457	2054	1911	3148	2813	1705	977
G1	26	2	1726	2533	1670	1540	2042	2053	1019	819
G1	26	3	1478	2268	1430	1530	2215	1815	1090	880
G1	26	4	1361	2334	1565	1809	1896	1829	707	912
G1	27	1	3398	3569	1946	1816	3291	2855	1922	900
G1	27	2	2511	2613	1622	1526	2326	2064	1533	781
G1	27	3	1971	2324	1593	1497	2022	1911	1051	902
G1	27	4	1799	2438	1890	1805	1973	1937	957	968
G1	28	1	3723	3844	2131	2080	3283	3044	2026	913
G1	28	2	2751	2940	1738	1800	2547	2163	1265	890
G1	28	3	1842	2659	1958	1783	2387	2045	988	985
G1	28	4	2240	2671	2074	2053	1981	2092	874	964
G10	25	37	NA	2170	653	1399	1088	1802	680	675
G10	25	38	839	2207	691	1162	1251	1916	773	825
G10	25	39	891	2025	748	1479	1173	1933	732	620
G10	25	40	1050	2197	1050	1466	1323	1964	782	782
G10	26	37	944	2005	1033	1097	1283	1689	840	751
G10	26	38	NA	1889	901	1074	1334	1626	894	682
G10	26	39	1198	1982	1080	1073	1420	1622	745	736
G10	26	40	1096	2038	1218	1079	1453	1578	953	638
G10	27	37	1294	1330	649	846	1416	1389	678	316
G10	27	38	1217	1499	649	1216	1245	1353	848	655
G10	27	39	1061	1268	843	NA	1340	1419	949	668
G10	27	40	1112	1581	1178	680	1370	1529	876	627
G10	28	37	1311	1800	720	944	1342	1486	691	748
G10	28	38	1512	1820	762	735	1320	1370	741	659
G10	28	39	1034	1758	953	894	1282	1413	750	506
G10	28	40	1425	1807	1081	1226	1220	1413	739	404
G11	25	41	NA	954	0	0	1166	997	1180	1425
G11	25	42	709	997	0	0	1302	1162	1160	1379
G11	25	43	NA	900	0	0	1228	991	1221	1213
G11	25	44	734	989	0	0	1281	1037	1273	1114
G11	26	41	672	1079	0	0	1246	944	1099	1505
G11	26	42	791	1132	0	0	1346	1112	1245	1365
G11	26	43	814	1118	0	0	1330	1090	1322	1144
G11	26	44	953	1205	0	0	1227	1070	959	1120
G11	27	41	NA	806	0	0	1107	832	1008	1077
G11	27	42	850	924	0	0	1225	852	1173	1041
G11	27	43	NA	830	0	0	1099	906	884	858
G11	27	44	945	910	0	0	1300	953	1001	892
G11	28	41	NA	916	0	0	1150	761	1014	955
G11	28	42	NA	1006	0	0	1023	883	836	980
G11	28	43	901	960	0	0	1117	938	897	894
G11	28	44	NA	1145	0	0	1049	928	753	948
G12	25	45	2151	1789	0	0	1809	1749	1873	2093
G12	25	46	1135	1783	0	0	1755	1764	1690	2151
G12	25	47	1210	2180	0	0	2097	2218	1976	2607
G12	25	48	3009	2791	0	0	3312	3031	2958	3464
G12	26	45	2102	1761	0	0	1672	1654	1708	2048
G12	26	46	2044	1754	0	0	1593	1640	1639	2042
G12	26	47	1240	2070	0	0	2052	2122	1744	2388
G12	26	48	3269	2879	0	0	3397	2861	3109	3240
G12	27	45	2012	1651	0	0	1674	1650	1481	1836
G12	27	46	1955	1599	0	0	1881	1681	1369	1935
G12	27	47	1963	2012	0	0	2125	2104	1333	2334
G12	27	48	2535	2944	0	0	3259	2902	2107	3185
G12	28	45	1820	1553	0	0	1614	1575	1493	1908
G12	28	46	1887	1646	0	0	1734	1530	1527	1957
G12	28	47	1909	2001	0	0	2135	2212	1999	2243
G12	28	48	2758	2968	0	0	2987	3002	2097	3254
G2	25	5	1428	974	377	0	1916	1113	1065	461
G2	25	6	1448	1231	384	0	1935	1142	1023	471
G2	25	7	1637	997	268	0	2004	1250	1174	488
G2	25	8	1654	1124	257	0	2000	1280	1012	497
G2	26	5	1562	1109	432	0	2043	1335	1090	720
G2	26	6	1627	1547	330	0	1928	1308	1084	517
G2	26	7	1670	1308	386	0	2075	1346	1181	850
G2	26	8	1759	1328	306	0	2040	1248	1173	608
G2	27	5	1600	1040	454	0	2140	1279	1345	725
G2	27	6	1678	1479	448	0	2140	1435	1306	785
G2	27	7	1721	1336	383	0	2176	1053	1300	595
G2	27	8	1762	1283	389	0	2241	1011	1449	548
G2	28	5	1649	1528	520	0	2422	1567	1425	868
G2	28	6	1913	1626	516	0	2188	1560	1176	814
G2	28	7	1707	1502	526	0	2343	1402	1422	853
G2	28	8	1749	1543	458	0	2277	1242	1277	712
G3	25	9	618	2059	738	1922	1016	1883	364	1641
G3	25	10	NA	1929	565	1790	1190	1809	572	1592
G3	25	11	621	2056	765	1787	1141	1895	581	1580
G3	25	12	652	2000	676	1964	1197	1849	592	1572
G3	26	9	651	1945	964	1735	1352	1720	730	1584
G3	26	10	763	1837	969	1480	1323	1576	848	1334
G3	26	11	702	1797	588	1557	1342	1706	833	1467
G3	26	12	762	1820	786	1731	1336	1617	786	1501
G3	27	9	691	1841	794	1664	1251	1775	774	1681
G3	27	10	703	1818	550	1520	1286	1648	703	1543
G3	27	11	706	1772	920	1480	1368	1692	769	1386
G3	27	12	733	1797	967	1774	1321	1741	749	1565
G3	28	9	776	2005	1279	1920	1439	1993	849	1744
G3	28	10	788	1986	1230	1719	1427	1806	795	1598
G3	28	11	770	1973	761	1778	1518	1856	867	1635
G3	28	12	919	1959	996	1804	1458	1778	819	1519
G4	25	13	779	1660	0	0	1442	1331	715	609
G4	25	14	769	1803	0	0	1531	1326	979	751
G4	25	15	1361	1603	0	0	1213	1370	889	834
G4	25	16	1290	1809	0	0	1516	1279	1143	1024
G4	26	13	855	1691	0	0	1646	1273	1159	749
G4	26	14	881	1779	0	0	1537	1343	1044	814
G4	26	15	1528	1761	0	0	1602	1325	1224	954
G4	26	16	1265	1767	0	0	1535	1332	1310	1055
G4	27	13	915	1695	0	0	1653	1235	1090	629
G4	27	14	997	1753	0	0	1616	1240	992	730
G4	27	15	934	1748	0	0	1436	1461	1186	739
G4	27	16	798	1687	0	0	1516	1351	1231	846
G4	28	13	1085	1995	0	0	1700	1384	933	1072
G4	28	14	1132	1953	0	0	1627	1412	845	1076
G4	28	15	1016	1942	0	0	1544	1431	1242	1105
G4	28	16	985	1856	0	0	1587	1448	1226	962
G5	25	17	1321	1274	0	0	1252	943	521	0
G5	25	18	1396	1270	0	0	1493	995	549	0
G5	25	19	1227	1141	0	0	1387	1073	574	0
G5	25	20	1139	1120	0	0	1382	1028	510	0
G5	26	17	1335	1489	0	0	1597	1064	342	0
G5	26	18	1642	1480	0	0	1689	1093	640	0
G5	26	19	1241	1220	0	0	1490	917	597	0
G5	26	20	1497	1248	0	0	1503	965	517	0
G5	27	17	1463	1124	0	0	1435	939	588	0
G5	27	18	1287	1264	0	0	1428	942	626	0
G5	27	19	1385	1094	0	0	1396	928	583	0
G5	27	20	1269	973	0	0	1402	857	501	0
G5	28	17	1346	1340	0	0	1605	972	404	0
G5	28	18	1488	1331	0	0	1641	981	378	0
G5	28	19	1263	1141	0	0	1396	898	488	0
G5	28	20	1354	1168	0	0	1342	889	553	0
G6	25	21	1015	1880	0	0	1623	1229	766	299
G6	25	22	1068	1782	0	0	1677	1219	802	321
G6	25	23	1107	1739	0	0	1689	1125	788	259
G6	25	24	1253	1849	0	0	1821	1133	846	272
G6	26	21	1277	1992	0	0	1801	1347	1079	407
G6	26	22	1561	1834	0	0	1848	1272	1054	389
G6	26	23	1294	1867	0	0	1798	1207	924	323
G6	26	24	1466	1932	0	0	1970	1181	895	412
G6	27	21	1493	2107	0	0	1927	1314	819	502
G6	27	22	1418	1964	0	0	1887	1265	1084	460
G6	27	23	1378	1954	0	0	1850	1268	884	438
G6	27	24	1543	2021	0	0	1897	1246	922	425
G6	28	21	1542	2332	0	0	2062	1321	1109	527
G6	28	22	1810	2271	0	0	1962	1214	989	521
G6	28	23	1562	2307	0	0	1922	1276	997	498
G6	28	24	1826	2270	0	0	2004	1239	919	466
G7	25	25	697	1113	0	0	1210	1182	645	445
G7	25	26	760	1180	0	0	1299	1142	837	412
G7	25	27	776	1265	0	0	1190	1295	604	487
G7	25	28	772	1167	0	0	1235	1266	871	528
G7	26	25	822	1281	0	0	1145	1301	1025	560
G7	26	26	917	1452	0	0	1463	1197	973	499
G7	26	27	826	1250	0	0	1376	1292	995	498
G7	26	28	733	1509	0	0	1420	1271	894	480
G7	27	25	777	1113	0	0	1234	1346	935	424
G7	27	26	974	1264	0	0	1328	1298	999	446
G7	27	27	857	1346	0	0	1235	1296	884	437
G7	27	28	777	1580	0	0	1206	1554	698	457
G7	28	25	876	1601	0	0	1355	1498	889	480
G7	28	26	924	1593	0	0	1364	1402	890	514
G7	28	27	757	1375	0	0	1227	1554	753	545
G7	28	28	740	1586	0	0	1329	1488	730	399
G8	25	29	1054	956	0	0	1354	1063	1189	1484
G8	25	30	1012	1134	0	0	1493	1183	1212	1531
G8	25	31	957	1077	0	0	1449	1150	1148	1432
G8	25	32	925	957	0	0	1289	1212	1323	1376
G8	26	29	1014	1186	0	0	1402	1138	1267	1638
G8	26	30	1185	1215	0	0	1569	1147	1285	1475
G8	26	31	900	1091	0	0	1528	1120	1268	1355
G8	26	32	1057	1144	0	0	1507	1104	1324	1515
G8	27	29	993	1062	0	0	1395	1092	1114	1257
G8	27	30	983	1155	0	0	1408	1000	1133	1155
G8	27	31	1005	1196	0	0	1278	1112	914	1117
G8	27	32	1014	1217	0	0	1156	1066	1136	1306
G8	28	29	913	1087	0	0	1342	970	1000	1307
G8	28	30	1002	1088	0	0	1433	944	1064	1193
G8	28	31	912	1160	0	0	1372	1010	1089	1266
G8	28	32	961	1125	0	0	1397	1030	1049	1200
G9	25	33	1444	1172	0	0	1678	1086	832	473
G9	25	34	1441	940	0	0	1657	1156	832	509
G9	25	35	1018	1122	0	0	1690	1281	796	546
G9	25	36	1259	1275	0	0	1666	1562	821	730
G9	26	33	1538	1237	0	0	1718	1288	957	732
G9	26	34	1645	1389	0	0	1769	1409	1032	783
G9	26	35	1402	1346	0	0	1682	1557	981	851
G9	26	36	1372	1462	0	0	1801	1433	1006	930
G9	27	33	1407	1061	0	0	1691	1052	635	691
G9	27	34	1328	1087	0	0	1624	1027	748	578
G9	27	35	1401	1190	0	0	1685	984	693	525
G9	27	36	1301	948	0	0	1720	1146	777	691
G9	28	33	1413	1205	0	0	1660	1288	737	602
G9	28	34	1474	1161	0	0	1766	1306	862	667
G9	28	35	1370	1067	0	0	1647	1340	681	631
G9	28	36	1409	1072	0	0	1752	1256	723	692
H1	29	1	2108	2110	0	0	3663	2749	3554	3343
H1	29	2	1557	1376	0	0	3007	1926	2393	2711
H1	29	3	1236	1215	0	0	2039	1647	2218	2468
H1	29	4	1346	1261	0	0	1865	1623	2047	2542
H1	30	1	2358	2604	0	0	4266	2985	3656	3268
H1	30	2	1154	2081	0	0	2556	2080	2197	2055
H1	30	3	1409	1898	0	0	1902	2038	2058	1940
H1	30	4	1593	1820	0	0	1715	1830	1830	2152
H1	31	1	3313	2760	0	0	4428	3555	1480	3464
H1	31	2	2877	2251	0	0	3345	2806	2422	2703
H1	31	3	2666	2147	0	0	2473	2306	2037	1720
H1	31	4	2084	2093	0	0	2403	2279	2605	2627
H1	32	1	4952	3124	0	0	3826	3816	1889	4298
H1	32	2	3306	2854	0	0	3054	3323	3634	3625
H1	32	3	3277	2647	0	0	3156	3175	3256	3734
H1	32	4	3181	2536	0	0	2904	2889	2862	1843
H10	29	37	2671	2407	1817	1122	2156	1780	2379	2363
H10	29	38	2684	2428	1762	1166	2133	1749	2379	2397
H10	29	39	2756	2420	1769	1193	2134	1741	2319	2350
H10	29	40	2751	2487	2057	1333	2064	1719	2314	2339
H10	30	37	2441	2368	1557	1213	2149	1773	2216	2210
H10	30	38	2424	2314	1526	1207	2063	1724	2085	2181
H10	30	39	2461	2383	1658	1206	2108	1745	2077	2162
H10	30	40	2423	2393	1925	1350	1913	1634	2013	2104
H10	31	37	2554	2632	1576	1356	2253	1928	2396	2284
H10	31	38	2507	2645	1605	1288	2183	1878	2336	2244
H10	31	39	2552	2686	1692	1370	2186	1870	2235	2180
H10	31	40	2552	2623	2016	1472	2071	1762	2175	2102
H10	32	37	3605	3305	2026	1553	2910	2396	2997	2850
H10	32	38	3664	3297	2107	1588	2839	2354	3002	2735
H10	32	39	3600	3417	2230	1687	2829	2334	2930	2683
H10	32	40	3619	3458	2452	1922	2817	2251	3069	2254
H11	29	41	2993	2715	62	9	3642	2862	3679	4004
H11	29	42	3060	2691	65	30	3491	2812	3577	3727
H11	29	43	2805	2751	161	194	3360	2768	3642	3539
H11	29	44	2884	2806	34	12	3610	2904	3791	3756
H11	30	41	2657	2617	53	13	3428	2885	3357	3583
H11	30	42	2719	2609	80	18	3117	2522	3159	3397
H11	30	43	2617	2654	72	69	3204	2663	3164	3311
H11	30	44	2612	2764	13	0	3281	2761	3238	3569
H11	31	41	2868	3142	63	121	3799	3093	3752	3534
H11	31	42	2743	3045	40	88	3681	2901	3360	3623
H11	31	43	2770	3171	61	77	3540	2912	3091	3586
H11	31	44	2880	3300	24	61	3882	3126	3557	4335
H11	32	41	4462	3684	181	558	5279	4175	5327	5650
H11	32	42	4444	3709	163	705	4908	3877	4148	NA
H11	32	43	4262	3732	136	391	5111	3827	5125	5644
H11	32	44	4162	3903	195	237	5155	3826	5151	NA
H12	29	45	2626	2493	2264	1867	1868	1377	1702	1735
H12	29	46	2646	2527	2008	1654	1955	1389	1797	1672
H12	29	47	2791	2760	2002	1747	2101	1458	1981	1799
H12	29	48	3845	3486	2457	2018	2783	1880	2689	2186
H12	30	45	2379	2427	2067	1701	1777	1353	1653	1608
H12	30	46	2662	2639	1832	1545	1893	1388	1768	1703
H12	30	47	2736	2803	1705	1433	2166	1517	1944	1889
H12	30	48	3981	3480	2233	1838	2943	2101	2738	2600
H12	31	45	2507	2641	2021	1720	1993	1345	1721	1602
H12	31	46	2614	2785	1707	1349	2117	1491	1849	1795
H12	31	47	3120	2977	1825	1429	2292	1699	2073	1975
H12	31	48	3956	3720	2149	1688	3030	2201	2693	2289
H12	32	45	3647	3182	2366	1871	2610	1742	2258	2267
H12	32	46	3593	3433	2058	1634	2842	1931	2208	2118
H12	32	47	3937	3595	2117	1587	3012	2127	2639	2541
H12	32	48	4928	4322	2479	1984	3694	2574	3347	2940
H2	29	5	746	1045	0	0	1478	1266	1455	1786
H2	29	6	671	1275	0	0	1617	1252	1315	1814
H2	29	7	612	1233	0	0	1472	1093	1345	1470
H2	29	8	682	1228	0	0	1256	1437	1453	1525
H2	30	5	1004	1602	0	0	1884	1849	1646	1697
H2	30	6	1137	1364	0	0	1520	1781	1303	2059
H2	30	7	1106	1726	0	0	1585	1704	1685	1561
H2	30	8	1098	1722	0	0	1498	1641	1410	1860
H2	31	5	1286	2114	0	0	2282	2097	1981	1446
H2	31	6	848	2065	0	0	2231	1977	1432	2308
H2	31	7	1245	1978	0	0	1843	2114	1920	1197
H2	31	8	1051	2004	0	0	1729	2079	1913	2216
H2	32	5	1501	2663	0	0	3044	2797	2293	3197
H2	32	6	1377	2662	0	0	2719	2785	2783	981
H2	32	7	1873	2556	0	0	2777	2815	2076	1211
H2	32	8	1310	2722	0	0	2300	2697	2619	1091
H6	29	21	894	529	0	0	1414	883	1338	437
H6	29	22	1017	708	0	0	1526	1046	1473	727
H6	29	23	943	656	0	0	1463	1103	1173	526
H6	29	24	956	603	0	0	1546	848	1128	317
H6	30	21	1002	823	0	0	1656	1027	1576	887
H6	30	22	1229	1108	0	0	1755	1200	1524	925
H6	30	23	1154	1104	0	0	1855	1165	1419	807
H6	30	24	1191	1107	0	0	1906	1243	1305	1001
H6	31	21	1656	1658	0	0	2039	1533	2062	1156
H6	31	22	1847	1774	0	0	2178	1952	1948	1316
H6	31	23	1611	1383	0	0	2090	2079	1490	1435
H6	31	24	1562	1572	0	0	2161	1694	1509	918
H6	32	21	2097	2293	0	0	3094	2242	2690	2264
H6	32	22	2184	2558	0	0	3102	2765	2372	1941
H6	32	23	1996	2378	0	0	3362	2874	2190	2205
H6	32	24	2208	2384	0	0	3099	2849	2068	1791
H7	29	25	3054	2473	2479	1868	2265	1773	2341	2292
H7	29	26	2894	2373	2140	1688	2222	1719	2112	2041
H7	29	27	2812	2333	2034	1608	2134	1664	2102	1900
H7	29	28	2792	2283	1957	1661	2138	1603	1963	1772
H7	30	25	2936	2699	2170	1743	2248	1727	2240	2196
H7	30	26	2681	2456	1868	1491	2040	1728	1871	1915
H7	30	27	2559	2333	1740	1457	2054	1632	1920	1794
H7	30	28	2523	2248	1637	1381	2017	1602	1675	1682
H7	31	25	3066	2837	2199	1788	2394	1809	2338	2254
H7	31	26	2806	2642	1850	1540	2188	1750	2139	2013
H7	31	27	2706	2497	1699	1457	2177	1706	2064	1839
H7	31	28	2642	2408	1660	1417	2154	1642	1926	1718
H7	32	25	3864	3638	2580	1974	2806	2078	2753	2658
H7	32	26	3630	3480	2280	1825	2893	2138	2594	2381
H7	32	27	3560	3320	2120	1627	2832	2050	2504	2282
H7	32	28	3473	3271	2057	1696	2709	2081	2328	2171
H8	29	29	3140	2891	2100	1479	2486	2124	2618	2458
H8	29	30	3118	2850	2089	1505	2450	2025	2603	2348
H8	29	31	3058	2814	2077	1521	2379	1990	2514	2270
H8	29	32	2981	2817	2161	1673	2376	2008	2540	2325
H8	30	29	2854	2730	1799	1328	2445	2036	2540	2467
H8	30	30	2768	2701	1733	1284	2362	1940	2303	2259
H8	30	31	2768	2650	1748	1332	2392	1977	2290	2236
H8	30	32	2752	2648	1827	1384	2403	1939	2426	2281
H8	31	29	2877	2994	1771	1420	2658	2167	2661	2515
H8	31	30	2829	2956	1709	1434	2493	2096	2450	2401
H8	31	31	2797	2913	1698	1389	2477	2070	2464	2273
H8	31	32	2841	2911	1818	1502	2489	2036	2478	2348
H8	32	29	3900	3967	2014	1592	3343	2780	3374	3199
H8	32	30	3805	3835	2039	1635	3256	2613	3214	2999
H8	32	31	3875	3765	1945	1739	3190	2610	3140	2966
H8	32	32	3837	3761	2205	1762	3285	2622	3197	3054
H9	29	33	2523	2368	1333	949	2009	1790	2156	2123
H9	29	34	2557	2492	1334	1130	2000	1806	2164	2210
H9	29	35	2552	2462	1300	840	2036	1760	2117	2241
H9	29	36	2520	2399	1267	907	2014	1762	2053	2233
H9	30	33	2316	2338	1124	1089	2052	1761	1934	2091
H9	30	34	2370	2362	1175	1127	1934	1702	1823	2080
H9	30	35	2348	2401	1134	966	2030	1723	1951	2108
H9	30	36	2316	2290	1122	872	1898	1677	1752	2118
H9	31	33	2245	2455	997	827	2054	1771	2093	2071
H9	31	34	2410	2583	1130	939	2157	1829	2140	2115
H9	31	35	2465	2560	1141	1001	2173	1852	2125	2159
H9	31	36	2314	2571	1087	868	2132	1809	2077	2135
H9	32	33	3262	3179	1483	1135	2892	2376	2762	2623
H9	32	34	3324	3212	1490	1086	2914	2353	2559	2511
H9	32	35	3380	3152	1562	1228	2955	2374	2737	2631
H9	32	36	3349	3187	1507	1063	2789	2294	2453	2490
