# Supplementary material for: Gim3 buffers and potentiates de novo mutations that affect fluconazole susceptibility in yeast
Source: EMBO Rep. 2026 Feb 17;27(6):1510–39. doi: 10.1038/s44319-026-00702-x (PMC13022404; doi:10.1038/s44319-026-00702-x)
Supplement: Supplementary file 17 — Source data Fig. 5 [file 44319_2026_702_MOESM17_ESM.zip › Figure 5_SourceData/5C_to_5F/Images/README.txt]

Plates were analysed using the SGA online tool http://sgatools.ccbr.utoronto.ca/
