# Supplementary material for: Gim3 buffers and potentiates de novo mutations that affect fluconazole susceptibility in yeast
Source: EMBO Rep. 2026 Feb 17;27(6):1510–39. doi: 10.1038/s44319-026-00702-x (PMC13022404; doi:10.1038/s44319-026-00702-x)
Supplement: Supplementary file 17 — Source data Fig. 5 [file 44319_2026_702_MOESM17_ESM.zip › Figure 5_SourceData/5C_to_5F/R code/R code.txt]

# Load necessary libraries
library(readxl)
library(dplyr)
library(tidyr)
library(ggplot2)

# Load the data from the Excel file
data <- Data.summary_5C_to_5F
data <- data %>%
  mutate(across(-ID, ~ as.numeric(as.character(.)), .names = "numeric_{col}"))
data
# Convert columns to numeric if they are not already
data <- data %>%
  mutate(
    numeric_WT = as.numeric(`Caspofungine_0.5ug_WT_48h`),
    numeric_KO = as.numeric(`Caspofungine_0.5ug_KO_48h`)
  )%>%
  filter(!ID %in% remove_ids)

# Check for any non-numeric values that may have been converted to NA
sum(is.na(data$numeric_WT))
sum(is.na(data$numeric_KO))

# Prepare data for analysis with raw values
data_long_casp <- data %>%
  pivot_longer(cols = c("numeric_WT", "numeric_KO"), names_to = "Condition", values_to = "Value") %>%
  mutate(Condition = ifelse(grepl("WT", Condition), "WT", "KO"))

# Perform Wilcoxon signed-rank test for each ID and determine significance
results <- data_long_casp %>%
  group_by(ID) %>%
  summarise(
    wt_values = list(Value[Condition == "WT"]),
    ko_values = list(Value[Condition == "KO"]),
    p_value = ifelse(length(unlist(wt_values)) > 0 & length(unlist(ko_values)) > 0,
                     wilcox.test(unlist(wt_values), unlist(ko_values), paired = TRUE, exact = FALSE)$p.value,
                     NA),
    wt_median = median(unlist(wt_values), na.rm = TRUE),
    ko_median = median(unlist(ko_values), na.rm = TRUE)
  ) %>%
  ungroup() %>%
  mutate(
    PairColor = case_when(
      !is.na(p_value) & p_value < 0.05 & ko_median < wt_median ~ "red",
      !is.na(p_value) & p_value < 0.05 & ko_median > wt_median ~ "blue",
      TRUE ~ "grey"
    )
  )

# Get the median value for ID F6 in the WT condition
median_F6_WT <- results %>% filter(ID == "F6") %>% pull(wt_median)

# Prepare data for plotting using median values
data_long_casp_plot <- results %>%
  pivot_longer(cols = c("wt_median", "ko_median"), names_to = "Condition", values_to = "Value") %>%
  mutate(Condition = ifelse(grepl("wt_median", Condition), "WT", "KO"))

# Ensure WT is on the left and KO is on the right
data_long_casp_plot$Condition <- factor(data_long_casp_plot$Condition, levels = c("WT", "KO"))

# Calculate mean and standard deviation of the medians for error bars
stats <- results %>%
  summarise(
    wt_mean = mean(wt_median, na.rm = TRUE),
    ko_mean = mean(ko_median, na.rm = TRUE),
    wt_sd = sd(wt_median, na.rm = TRUE),
    ko_sd = sd(ko_median, na.rm = TRUE)
  )

# Prepare data for plotting using median values
data_long_casp_plot <- results %>%
  pivot_longer(cols = c("wt_median", "ko_median"), names_to = "Condition", values_to = "Value") %>%
  mutate(Condition = ifelse(grepl("wt_median", Condition), "WT", "KO"))

# Ensure WT is on the left and KO is on the right
data_long_casp_plot$Condition <- factor(data_long_casp_plot$Condition, levels = c("WT", "KO"))

# Define colors for the error bars
color_metric1 <- "black"
color_metric2 <- "black"
dodge_width <- 0.5

# Plotting
plot1 <- ggplot(data = data_long_casp_plot, aes(x = Condition, y = Value, group = ID)) +
  geom_line(aes(color = PairColor), size = 0.5, alpha = 0.7) +
  geom_point(aes(color = PairColor), size = 3, alpha = 0.7, shape = 21, stroke = 1, fill = "white")+
  geom_errorbar(aes(x = 0.8, 
                    ymin = stats$wt_mean - stats$wt_sd, 
                    ymax = stats$wt_mean + stats$wt_sd), 
                width = 0.1, color = color_metric1, size = 1) +
  geom_errorbar(aes(x = 2.2, 
                    ymin = stats$ko_mean - stats$ko_sd, 
                    ymax = stats$ko_mean + stats$ko_sd), 
                width = 0.1, color = color_metric2, size = 1) +
  geom_point(aes(x = 0.8, y = stats$wt_mean), 
             fill = color_metric1, size = 3.5, shape = 21) +
  geom_point(aes(x = 2.2, y = stats$ko_mean), 
             fill = color_metric2, size = 3.5, shape = 21) +
  geom_point(aes(x = "WT", y = median_F6_WT), color = "red", size = 4) +
  scale_color_manual(values = c("red" = "darkorange", "blue" = "darkgreen", "grey" = "darkgrey")) +
  labs(title = "Comparison of WT and KO Conditions (Caspofungine 0.5ug) using Wilcoxon Signed-Rank Test",
       x = "Condition",
       y = "Median Value") +
  ylim(-1000, 3000) + 
  theme(
    text = element_text(size = 12, color = "#333333"), # Changed font family to default
    plot.title = element_text(size = 18, face = "bold", color = "#2a475e"),
    axis.title.x = element_text(size = 16, color = "black"),
    axis.title.y = element_text(size = 16, angle = 90, color = "black"),
    axis.text.x = element_text(size = 16, color = "black"),
    axis.text.y = element_text(size = 16, color = "black"),
    axis.line = element_line(color = "black"),
    axis.ticks = element_line(color = "black"),
    legend.position = "none",
    panel.grid.major.y = element_line(linetype = "dashed", color = "#b4aea9"),
    panel.grid.minor = element_blank(),
    panel.grid.major.x = element_blank(),
    panel.border = element_rect(colour = "black", fill = NA, size = 1),
    panel.background = element_rect(fill = "white", color = "white"),
    plot.background = element_rect(fill = "white", color = "white")
  )

print(plot1)


-----------------------------------------------------------------------------------
  
  # Convert columns to numeric if they are not already
  data1 <- data %>%
  mutate(
    numeric_WT = as.numeric(`numeric_Fluconazole_128ug_WT_48h`),
    numeric_KO = as.numeric(`numeric_Fluconazole_128ug_KO_48h`)
  )

# Check for any non-numeric values that may have been converted to NA
sum(is.na(data1$numeric_WT))
sum(is.na(data1$numeric_KO))

# Prepare data for analysis with raw values
data1 <- data1 %>%
  pivot_longer(cols = c("numeric_WT", "numeric_KO"), names_to = "Condition", values_to = "Value") %>%
  mutate(Condition = ifelse(grepl("WT", Condition), "WT", "KO"))

# Perform Wilcoxon signed-rank test for each ID and determine significance
results1 <- data1 %>%
  group_by(ID) %>%
  summarise(
    wt_values = list(Value[Condition == "WT"]),
    ko_values = list(Value[Condition == "KO"]),
    p_value = ifelse(length(unlist(wt_values)) > 0 & length(unlist(ko_values)) > 0,
                     wilcox.test(unlist(wt_values), unlist(ko_values), paired = FALSE, exact = FALSE)$p.value,
                     NA),
    wt_median = median(unlist(wt_values), na.rm = TRUE),
    ko_median = median(unlist(ko_values), na.rm = TRUE)
  ) %>%
  ungroup() %>%
  mutate(
    PairColor = case_when(
      !is.na(p_value) & p_value < 0.05 & ko_median < wt_median ~ "red",
      !is.na(p_value) & p_value < 0.05 & ko_median > wt_median ~ "blue",
      TRUE ~ "grey"
    )
  )

# Get the median value for ID F6 in the WT condition
median_F6_WT1 <- results1 %>% filter(ID == "F6") %>% pull(wt_median)

# Prepare data for plotting using median values
data1 <- results1 %>%
  pivot_longer(cols = c("wt_median", "ko_median"), names_to = "Condition", values_to = "Value") %>%
  mutate(Condition = ifelse(grepl("wt_median", Condition), "WT", "KO"))

# Ensure WT is on the left and KO is on the right
data1$Condition <- factor(data1$Condition, levels = c("WT", "KO"))

# Calculate mean and standard deviation of the medians for error bars
stats1 <- results1 %>%
  summarise(
    wt_mean = mean(wt_median, na.rm = TRUE),
    ko_mean = mean(ko_median, na.rm = TRUE),
    wt_sd = sd(wt_median, na.rm = TRUE),
    ko_sd = sd(ko_median, na.rm = TRUE)
  )

# Define colors for the error bars
color_metric1 <- "black"
color_metric2 <- "black"
dodge_width <- 0.5

# Plotting
plot2 <- ggplot(data = data1, aes(x = Condition, y = Value, group = ID)) +
  geom_line(aes(color = PairColor), size = 0.5, alpha = 0.7) +
  geom_point(aes(color = PairColor), size = 3, alpha = 0.7, shape = 21, stroke = 1, fill = "white")+
  geom_errorbar(aes(x = 0.8, 
                    ymin = stats1$wt_mean - stats1$wt_sd, 
                    ymax = stats1$wt_mean + stats1$wt_sd), 
                width = 0.1, color = color_metric1, size = 1) +
  geom_errorbar(aes(x = 2.2, 
                    ymin = stats1$ko_mean - stats1$ko_sd, 
                    ymax = stats1$ko_mean + stats1$ko_sd), 
                width = 0.1, color = color_metric2, size = 1) +
  geom_point(aes(x = 0.8, y = stats1$wt_mean), 
             fill = color_metric1, size = 3.5, shape = 21) +
  geom_point(aes(x = 2.2, y = stats1$ko_mean), 
             fill = color_metric2, size = 3.5, shape = 21) +
  geom_point(aes(x = "WT", y = median_F6_WT1), color = "red", size = 4) +
  scale_color_manual(values = c("red" = "darkorange", "blue" = "darkgreen", "grey" = "darkgrey")) +
  labs(title = "Comparison of WT and KO Conditions (Fluconazole 32ug) using Wilcoxon Signed-Rank Test",
       x = "Condition",
       y = "Median Value") +
  ylim(-1000, 3500) + 
  theme(
    text = element_text(size = 12, color = "#333333"), # Changed font family to default
    plot.title = element_text(size = 18, face = "bold", color = "#2a475e"),
    axis.title.x = element_text(size = 16, color = "black"),
    axis.title.y = element_text(size = 16, angle = 90, color = "black"),
    axis.text.x = element_text(size = 16, color = "black"),
    axis.text.y = element_text(size = 16, color = "black"),
    axis.line = element_line(color = "black"),
    axis.ticks = element_line(color = "black"),
    legend.position = "none",
    panel.grid.major.y = element_line(linetype = "dashed", color = "#b4aea9"),
    panel.grid.minor = element_blank(),
    panel.grid.major.x = element_blank(),
    panel.border = element_rect(colour = "black", fill = NA, size = 1),
    panel.background = element_rect(fill = "white", color = "white"),
    plot.background = element_rect(fill = "white", color = "white")
  )

print(plot2)

____________________________________________________________________________________

# Convert columns to numeric if they are not already
# Load necessary libraries
library(readxl)
library(dplyr)
library(tidyr)
library(ggplot2)

# Load the data from the Excel file

# Convert columns to numeric if they are not already
data2 <- data %>%
  mutate(
    numeric_WT = as.numeric(`numeric_Fluconazole_64ug_WT_48h`),
    numeric_KO = as.numeric(`numeric_Fluconazole_64ug_KO_48h`)
  )

# Check for any non-numeric values that may have been converted to NA
sum(is.na(data2$numeric_WT))
sum(is.na(data2$numeric_KO))

# Prepare data for analysis with raw values
data2 <- data2 %>%
  pivot_longer(cols = c("numeric_WT", "numeric_KO"), names_to = "Condition", values_to = "Value") %>%
  mutate(Condition = ifelse(grepl("WT", Condition), "WT", "KO"))

# Perform Wilcoxon signed-rank test for each ID and determine significance
results2 <- data2 %>%
  group_by(ID) %>%
  filter(sum(!is.na(Value[Condition == "WT"])) > 0 & sum(!is.na(Value[Condition == "KO"])) > 0) %>%
  summarise(
    wt_values = list(Value[Condition == "WT"]),
    ko_values = list(Value[Condition == "KO"]),
    p_value = ifelse(length(unlist(wt_values)) > 0 & length(unlist(ko_values)) > 0,
                     wilcox.test(unlist(wt_values), unlist(ko_values), paired = FALSE, exact = FALSE)$p.value,
                     NA),
    wt_median = median(unlist(wt_values), na.rm = TRUE),
    ko_median = median(unlist(ko_values), na.rm = TRUE)
  ) %>%
  ungroup() %>%
  mutate(
    PairColor = case_when(
      !is.na(p_value) & p_value < 0.05 & ko_median < wt_median ~ "red",
      !is.na(p_value) & p_value < 0.05 & ko_median > wt_median ~ "blue",
      TRUE ~ "grey"
    )
  )


# Get the median value for ID F6 in the WT condition
median_F6_WT2 <- results2 %>% filter(ID == "F6") %>% pull(wt_median)

# Prepare data for plotting using median values
data2 <- results2 %>%
  pivot_longer(cols = c("wt_median", "ko_median"), names_to = "Condition", values_to = "Value") %>%
  mutate(Condition = ifelse(grepl("wt_median", Condition), "WT", "KO"))

# Ensure WT is on the left and KO is on the right
data2$Condition <- factor(data2$Condition, levels = c("WT", "KO"))

# Calculate mean and standard deviation of the medians for error bars
stats2 <- results2 %>%
  summarise(
    wt_mean = mean(wt_median, na.rm = TRUE),
    ko_mean = mean(ko_median, na.rm = TRUE),
    wt_sd = sd(wt_median, na.rm = TRUE),
    ko_sd = sd(ko_median, na.rm = TRUE)
  )

# Define colors for the error bars
color_metric1 <- "black"
color_metric2 <- "black"
dodge_width <- 0.5

# Plotting
plot3 <- ggplot(data = data2, aes(x = Condition, y = Value, group = ID)) +
  geom_line(aes(color = PairColor), size = 0.5, alpha = 0.7) +
  geom_point(aes(color = PairColor), size = 3, alpha = 0.7, shape = 21, stroke = 1, fill = "white")+
  geom_errorbar(aes(x = 0.8, 
                    ymin = stats2$wt_mean - stats2$wt_sd, 
                    ymax = stats2$wt_mean + stats2$wt_sd), 
                width = 0.1, color = color_metric1, size = 1) +
  geom_errorbar(aes(x = 2.2, 
                    ymin = stats2$ko_mean - stats2$ko_sd, 
                    ymax = stats2$ko_mean + stats2$ko_sd), 
                width = 0.1, color = color_metric2, size = 1) +
  geom_point(aes(x = 0.8, y = stats2$wt_mean), 
             fill = color_metric1, size = 3.5, shape = 21) +
  geom_point(aes(x = 2.2, y = stats2$ko_mean), 
             fill = color_metric2, size = 3.5, shape = 21) +
  geom_point(aes(x = "WT", y = median_F6_WT2), color = "red", size = 4) +
  scale_color_manual(values = c("red" = "darkorange", "blue" = "darkgreen", "grey" = "darkgrey")) +
  labs(title = "Comparison of WT and KO Conditions (Fluconazole 128ug) using Wilcoxon Signed-Rank Test",
       x = "Condition",
       y = "Median Value") +
  ylim(-1000, 3000) + 
  theme(
    text = element_text(size = 12, color = "#333333"), # Changed font family to default
    plot.title = element_text(size = 18, face = "bold", color = "#2a475e"),
    axis.title.x = element_text(size = 16, color = "black"),
    axis.title.y = element_text(size = 16, angle = 90, color = "black"),
    axis.text.x = element_text(size = 16, color = "black"),
    axis.text.y = element_text(size = 16, color = "black"),
    axis.line = element_line(color = "black"),
    axis.ticks = element_line(color = "black"),
    legend.position = "none",
    panel.grid.major.y = element_line(linetype = "dashed", color = "#b4aea9"),
    panel.grid.minor = element_blank(),
    panel.grid.major.x = element_blank(),
    panel.border = element_rect(colour = "black", fill = NA, size = 1),
    panel.background = element_rect(fill = "white", color = "white"),
    plot.background = element_rect(fill = "white", color = "white")
  )

print(plot3)

__________________________________________________________________________________

# Convert columns to numeric if they are not already
# Load necessary libraries
library(readxl)
library(dplyr)
library(tidyr)
library(ggplot2)


# Convert columns to numeric if they are not already
data3 <- data %>%
  mutate(
    numeric_WT = as.numeric(`X30C_WT_48h`),
    numeric_KO = as.numeric(`X30C_KO_48h`)
  )

# Check for any non-numeric values that may have been converted to NA
sum(is.na(data3$numeric_WT))
sum(is.na(data3$numeric_KO))

# Prepare data for analysis with raw values
data_long_30C <- data3 %>%
  pivot_longer(cols = c("numeric_WT", "numeric_KO"), names_to = "Condition", values_to = "Value") %>%
  mutate(Condition = ifelse(grepl("WT", Condition), "WT", "KO"))

# Perform Wilcoxon signed-rank test for each ID and determine significance
results3 <- data_long_30C %>%
  group_by(ID) %>%
  summarise(
    wt_values = list(Value[Condition == "WT"]),
    ko_values = list(Value[Condition == "KO"]),
    p_value = ifelse(length(unlist(wt_values)) > 0 & length(unlist(ko_values)) > 0,
                     wilcox.test(unlist(wt_values), unlist(ko_values), paired = TRUE, exact = FALSE)$p.value,
                     NA),
    wt_median = median(unlist(wt_values), na.rm = TRUE),
    ko_median = median(unlist(ko_values), na.rm = TRUE)
  ) %>%
  ungroup() %>%
  mutate(
    PairColor = case_when(
      !is.na(p_value) & p_value < 0.05 & ko_median < wt_median ~ "red",
      !is.na(p_value) & p_value < 0.05 & ko_median > wt_median ~ "blue",
      TRUE ~ "grey"
    )
  )

# Get the median value for ID F6 in the WT condition
median_F6_WT3 <- results3 %>% filter(ID == "F6") %>% pull(wt_median)

# Prepare data for plotting using median values
data_long_30C_plot <- results3 %>%
  pivot_longer(cols = c("wt_median", "ko_median"), names_to = "Condition", values_to = "Value") %>%
  mutate(Condition = ifelse(grepl("wt_median", Condition), "WT", "KO"))

# Ensure WT is on the left and KO is on the right
data_long_30C_plot$Condition <- factor(data_long_30C_plot$Condition, levels = c("WT", "KO"))

# Calculate mean and standard deviation of the medians for error bars
stats3 <- results3 %>%
  summarise(
    wt_mean = mean(wt_median, na.rm = TRUE),
    ko_mean = mean(ko_median, na.rm = TRUE),
    wt_sd = sd(wt_median, na.rm = TRUE),
    ko_sd = sd(ko_median, na.rm = TRUE)
  )

# Define colors for the error bars
color_metric1 <- "black"
color_metric2 <- "black"
dodge_width <- 0.5

# Plotting
plot4 <- ggplot(data = data_long_30C_plot, aes(x = Condition, y = Value, group = ID)) +
  geom_line(aes(color = PairColor), size = 0.5, alpha = 0.7) +
  geom_point(aes(color = PairColor), size = 3, alpha = 0.7, shape = 21, stroke = 1, fill = "white")+
  geom_errorbar(aes(x = 0.8, 
                    ymin = stats3$wt_mean - stats3$wt_sd, 
                    ymax = stats3$wt_mean + stats3$wt_sd), 
                width = 0.1, color = color_metric1, size = 1) +
  geom_errorbar(aes(x = 2.2, 
                    ymin = stats3$ko_mean - stats3$ko_sd, 
                    ymax = stats3$ko_mean + stats3$ko_sd), 
                width = 0.1, color = color_metric2, size = 1) +
  geom_point(aes(x = 0.8, y = stats3$wt_mean), 
             fill = color_metric1, size = 3.5, shape = 21) +
  geom_point(aes(x = 2.2, y = stats3$ko_mean), 
             fill = color_metric2, size = 3.5, shape = 21) +
  geom_point(aes(x = "WT", y = median_F6_WT3), color = "red", size = 4, alpha=0.3)+
  scale_color_manual(values = c("red" = "darkorange", "blue" = "darkgreen", "grey" = "darkgrey")) +
  labs(title = "Comparison of WT and KO Conditions (30C) using Wilcoxon Signed-Rank Test",
       x = "Condition",
       y = "Median Value") +
  ylim(-1000, 3000) + 
  theme(
    text = element_text(size = 12, color = "#333333"), # Changed font family to default
    plot.title = element_text(size = 18, face = "bold", color = "#2a475e"),
    axis.title.x = element_text(size = 16, color = "black"),
    axis.title.y = element_text(size = 16, angle = 90, color = "black"),
    axis.text.x = element_text(size = 16, color = "black"),
    axis.text.y = element_text(size = 16, color = "black"),
    axis.line = element_line(color = "black"),
    axis.ticks = element_line(color = "black"),
    legend.position = "none",
    panel.grid.major.y = element_line(linetype = "dashed", color = "#b4aea9"),
    panel.grid.minor = element_blank(),
    panel.grid.major.x = element_blank(),
    panel.border = element_rect(colour = "black", fill = NA, size = 1),
    panel.background = element_rect(fill = "white", color = "white"),
    plot.background = element_rect(fill = "white", color = "white")
  )

print(plot4)

________________________________________________________________________
# Apply the same y-axis range to each plot before combining
library(patchwork)


plots <- list(plot4, plot2, plot1, plot3)
for (i in seq_along(plots)) {
  plots[[i]] <- plots[[i]] + ylim(0, 3500)
}

# Combine the plots with patchwork
combined_plot <- wrap_plots(plots, ncol = 2)

# Print the combined plot
print(combined_plot)
