# Supplementary material for: Gim3 buffers and potentiates de novo mutations that affect fluconazole susceptibility in yeast
Source: EMBO Rep. 2026 Feb 17;27(6):1510–39. doi: 10.1038/s44319-026-00702-x (PMC13022404; doi:10.1038/s44319-026-00702-x)
Supplement: Supplementary file 18 — Source data Fig. 6 [file 44319_2026_702_MOESM18_ESM.zip]

Archive with 12 entries (6 files):
- Figure6_SourceData/
- Figure6_SourceData/Data/
- Figure6_SourceData/Data/Data summary_6A&6C&6D.csv
- Figure6_SourceData/Images 6B/
- Figure6_SourceData/Images 6B/Etest_Images_N glabratus/
- Figure6_SourceData/Images 6B/Etest_Images_N glabratus/48hr/
- Figure6_SourceData/Images 6B/Etest_Images_N glabratus/48hr/Nakaseomyces glabratus_AmpB.TIFF
- Figure6_SourceData/Images 6B/Etest_Images_N glabratus/48hr/Nakaseomyces glabratus_Casp.TIFF
- Figure6_SourceData/Images 6B/Etest_Images_N glabratus/48hr/Nakaseomyces glabratus_Flc.TIFF
- Figure6_SourceData/R code/
- Figure6_SourceData/R code/Code.txt
- Figure6_SourceData/R code/Table EV5.xlsx
