# Supplementary material for: Gim3 buffers and potentiates de novo mutations that affect fluconazole susceptibility in yeast
Source: EMBO Rep. 2026 Feb 17;27(6):1510–39. doi: 10.1038/s44319-026-00702-x (PMC13022404; doi:10.1038/s44319-026-00702-x)
Supplement: Supplementary file 18 — Source data Fig. 6 [file 44319_2026_702_MOESM18_ESM.zip › Figure6_SourceData/Data/Data summary_6A&6C&6D.csv]

Concentration	Replicate1	Replicate2	Replicate3	Strain	Antifungal
0	0,75675	0,72675	0,72575	WT	Fluconazole
0,5	0,77675	0,75275	0,75475	WT	Fluconazole
1	0,62675	0,61575	0,68675	WT	Fluconazole
2	0,41475	0,52075	0,36575	WT	Fluconazole
4	0,17875	0,17275	0,15775	WT	Fluconazole
8	0,16275	0,12375	0,12975	WT	Fluconazole
16	0,12675	0,12075	0,11475	WT	Fluconazole
32	0,16075	0,13075	0,11175	WT	Fluconazole
64	0,12875	0,13475	0,11575	WT	Fluconazole
128	0,10375	0,11875	0,20975	WT	Fluconazole
0	0,33975	0,28275	0,32175	Δgim3	Fluconazole
0,5	0,34775	0,34975	0,40375	Δgim3	Fluconazole
1	0,33475	0,32275	0,35275	Δgim3	Fluconazole
2	0,46175	0,28575	0,30775	Δgim3	Fluconazole
4	0,15175	0,11275	0,21475	Δgim3	Fluconazole
8	0,08175	0,07275	0,22375	Δgim3	Fluconazole
16	0,06175	0,01675	0,16575	Δgim3	Fluconazole
32	0,02575	0,03275	0,13575	Δgim3	Fluconazole
64	0,02375	0,04075	0,11475	Δgim3	Fluconazole
128	0,02675	0,03375	0,10775	Δgim3	Fluconazole
0	0,57425	0,50925	0,54825	Δerg3	Fluconazole
0,5	0,67725	0,51925	0,52225	Δerg3	Fluconazole
1	0,64925	0,53625	0,59025	Δerg3	Fluconazole
2	0,50625	0,50525	0,48725	Δerg3	Fluconazole
4	0,26425	0,19825	0,19925	Δerg3	Fluconazole
8	0	0	0	Δerg3	Fluconazole
16	0	0	0	Δerg3	Fluconazole
32	0	0	0	Δerg3	Fluconazole
64	0	0	0	Δerg3	Fluconazole
128	0	0	0	Δerg3	Fluconazole
0	0,21525	0,22525	0,35825	Δgim3Δerg3	Fluconazole
0,5	0,23725	0,21425	0,38525	Δgim3Δerg3	Fluconazole
1	0,19825	0,18525	0,57625	Δgim3Δerg3	Fluconazole
2	0,18525	0,15225	0,32025	Δgim3Δerg3	Fluconazole
4	0,06325	0,30925	0,39625	Δgim3Δerg3	Fluconazole
8	0	0	0	Δgim3Δerg3	Fluconazole
16	0	0	0	Δgim3Δerg3	Fluconazole
32	0	0	0	Δgim3Δerg3	Fluconazole
64	0	0	0	Δgim3Δerg3	Fluconazole
128	0	0	0	Δgim3Δerg3	Fluconazole
0	0,76	0,71	0,73	WT	Caspofungin
0,0312	0,85	0,81	0,78	WT	Caspofungin
0,0625	0,83	0,74	0,79	WT	Caspofungin
0,125	0,47	0,25	0,22	WT	Caspofungin
0,25	0,02	0,05	0,02	WT	Caspofungin
0,5	0,02	0	0,01	WT	Caspofungin
1	0	0	0	WT	Caspofungin
0	0,38	0,37	0,32	Δgim3	Caspofungin
0,0312	0,32	0,27	0,32	Δgim3	Caspofungin
0,0625	0,23	0,19	0,29	Δgim3	Caspofungin
0,125	0,16	0,1	0,24	Δgim3	Caspofungin
0,25	0,02	0,01	0,02	Δgim3	Caspofungin
0,5	0	0	0	Δgim3	Caspofungin
1	0	0	0	Δgim3	Caspofungin
0	0,391	0,305	0,325	Δerg3	Caspofungin
0,0312	0,479	0,395	0,335	Δerg3	Caspofungin
0,0625	0,536	0,419	0,359	Δerg3	Caspofungin
0,125	0,463	0,387	0,369	Δerg3	Caspofungin
0,25	0,165	0,102	0,103	Δerg3	Caspofungin
0,5	0	0	0	Δerg3	Caspofungin
1	0	0	0	Δerg3	Caspofungin
0	0,193	0,203	0,426	Δgim3Δerg3	Caspofungin
0,0312	0,203	0,244	0,532	Δgim3Δerg3	Caspofungin
0,0625	0,222	0,245	0,442	Δgim3Δerg3	Caspofungin
0,125	0,009	0,006	0,059	Δgim3Δerg3	Caspofungin
0,25	0,008	0,004	0,015	Δgim3Δerg3	Caspofungin
0,5	0	0	0	Δgim3Δerg3	Caspofungin
1	0	0	0	Δgim3Δerg3	Caspofungin
0	0,72	0,8	0,73	WT	Amphotericin B
0,0625	0,87	0,8	0,86	WT	Amphotericin B
0,125	0,94	0,86	0,99	WT	Amphotericin B
0,25	0,49	0,46	0,48	WT	Amphotericin B
0,5	0,22	0,2	0,24	WT	Amphotericin B
1	0,18	0,14	0,15	WT	Amphotericin B
2	0	0	0,01	WT	Amphotericin B
0	0,39	0,37	0,34	Δgim3	Amphotericin B
0,0625	0,32	0,34	0,4	Δgim3	Amphotericin B
0,125	0,31	0,32	0,36	Δgim3	Amphotericin B
0,25	0,05	0,1	0,13	Δgim3	Amphotericin B
0,5	0,04	0,02	0,05	Δgim3	Amphotericin B
1	0,01	0,01	0,03	Δgim3	Amphotericin B
2	0,01	0,01	0	Δgim3	Amphotericin B
0	0,55	0,54	0,55	Δerg3	Amphotericin B
0,0625	0,62	0,62	0,62	Δerg3	Amphotericin B
0,125	0,68	0,61	0,61	Δerg3	Amphotericin B
0,25	0,72	0,68	0,69	Δerg3	Amphotericin B
0,5	0,25	0,2	0,14	Δerg3	Amphotericin B
1	0,1	0,12	0,11	Δerg3	Amphotericin B
2	0,01	0,01	0,01	Δerg3	Amphotericin B
0	0,36	0,22	0,37	Δgim3Δerg3	Amphotericin B
0,0625	0,21	0,24	0,49	Δgim3Δerg3	Amphotericin B
0,125	0,24	0,27	0,48	Δgim3Δerg3	Amphotericin B
0,25	0,14	0,11	0,26	Δgim3Δerg3	Amphotericin B
0,5	0,04	0,02	0,07	Δgim3Δerg3	Amphotericin B
1	0,01	0,01	0,01	Δgim3Δerg3	Amphotericin B
2	0,01	0,01	0	Δgim3Δerg3	Amphotericin B
