# Supplementary material for: Gim3 buffers and potentiates de novo mutations that affect fluconazole susceptibility in yeast
Source: EMBO Rep. 2026 Feb 17;27(6):1510–39. doi: 10.1038/s44319-026-00702-x (PMC13022404; doi:10.1038/s44319-026-00702-x)
Supplement: Supplementary file 18 — Source data Fig. 6 [file 44319_2026_702_MOESM18_ESM.zip › Figure6_SourceData/R code/Code.txt]

library(dplyr)
library(tidyr)
library(ggplot2)
library(ggpubr)
library(broom)
library(stringr)
BDA_OD600<-Figure.6A_6C_6D
BDA_OD600 <- BDA_OD600 %>%
  mutate(across(starts_with("Replicate"), ~ as.numeric(gsub(",", ".", .)))) %>%
  pivot_longer(cols = starts_with("Replicate"), names_to = "Replicate", values_to = "OD600") %>%
  drop_na(OD600)

#Calculate Relative OD600
BDA_OD600 <- BDA_OD600 %>%
  group_by(Antifungal, Strain) %>%
  mutate(
    OD600_0 = mean(OD600[Concentration == 0]),
    Relative_OD600 = (OD600 / OD600_0) * 100
  ) %>%
  ungroup()

#Summary Data for Plotting
BDA_summary <- BDA_OD600 %>%
  group_by(Antifungal, Strain, Concentration) %>%
  summarise(
    Mean = mean(Relative_OD600),
    SE = sd(Relative_OD600) / sqrt(n()),
    .groups = "drop"
  )

#Plot
custom_colors <- c(
  "WT" = "#ff7f0e",
  "Δgim3" = "#CDC9C9",
  "Δerg3" = "#EEE8AA",
  "Δgim3Δerg3" = "#d62728"
)

#Enhanced Plot with 50% Line and Prism-like Style
plot <- ggplot(BDA_summary, aes(x = factor(Concentration, levels = unique(BDA_OD600$Concentration)), y = Mean, color = Strain, group = Strain)) +
  geom_line(size = 1.5) +
  geom_point(size = 4) +
  geom_errorbar(aes(ymin = Mean - SE, ymax = Mean + SE), width = 0.2) +
  geom_hline(yintercept = 50, linetype = "dashed", color = "red", size = 1) +
  scale_color_manual(values = custom_colors) +
  facet_wrap(~ Antifungal, scales = "free_x") +
  labs(
    title = "Relative OD600 as Percentage of Initial Concentration",
    x = "Concentration (µg/mL)",
    y = "Relative OD600 (%)"
  ) +
  theme_minimal(base_size = 14) +
  theme(
    legend.position = "bottom",
    text = element_text(size = 14, family = "Roboto", color = "#333333"),
    plot.title = element_text(size = 18, face = "bold", color = "#2a475e"),
    plot.subtitle = element_text(size = 15, face = "bold", color = "#1b2838"),
    axis.title = element_text(size = 16),
    axis.text = element_text(size = 14),
    panel.grid.major = element_line(linetype = "dashed", color = "#b4aea9"),
    panel.grid.minor = element_blank(),
    panel.border = element_rect(color = "black", fill = NA, size = 1)
  )

print(plot)


#Pairwise Comparisons Within Each Concentration
pairwise_results <- list()

for (antifungal in unique(BDA_OD600$Antifungal)) {
  for (conc in unique(BDA_OD600$Concentration)) {
    
    subset_data <- BDA_OD600 %>%
      filter(Antifungal == antifungal, Concentration == conc)
    
    if (length(unique(subset_data$Strain)) > 1) {
      model <- aov(Relative_OD600 ~ Strain, data = subset_data)
      tukey_res <- TukeyHSD(model)
      
      # Create a data frame for each combination
      res_df <- as.data.frame(tukey_res$Strain)
      res_df$Comparison <- rownames(res_df)
      res_df$Antifungal <- antifungal
      res_df$Concentration <- conc
      
      # Append to the list
      pairwise_results[[paste(antifungal, conc, sep = "_")]] <- res_df
    }
  }
}

pairwise_results_df <- bind_rows(pairwise_results)

pairwise_results_df <- pairwise_results_df %>%
  select(Antifungal, Concentration, Comparison, everything())

print(pairwise_results_df)
