# Supplementary material for: Gim3 buffers and potentiates de novo mutations that affect fluconazole susceptibility in yeast
Source: EMBO Rep. 2026 Feb 17;27(6):1510–39. doi: 10.1038/s44319-026-00702-x (PMC13022404; doi:10.1038/s44319-026-00702-x)
Supplement: Supplementary file 19 — Figure EV1 Source Data [file 44319_2026_702_MOESM19_ESM.zip]

Archive with 73 entries (65 files):
- Figure EV1_SourceData/
- Figure EV1_SourceData/EV1A/
- Figure EV1_SourceData/EV1A/Data/
- Figure EV1_SourceData/EV1A/Data/Data summary_EV1A.csv
- Figure EV1_SourceData/EV1A/Images/
- Figure EV1_SourceData/EV1A/Images/No fluconazole_H2O_Control_5FOA_1.TIFF
- Figure EV1_SourceData/EV1A/Images/No fluconazole_H2O_Control_5FOA_10.TIFF
- Figure EV1_SourceData/EV1A/Images/No fluconazole_H2O_Control_5FOA_2.TIFF
- Figure EV1_SourceData/EV1A/Images/No fluconazole_H2O_Control_5FOA_3.TIFF
- Figure EV1_SourceData/EV1A/Images/No fluconazole_H2O_Control_5FOA_4.TIFF
- Figure EV1_SourceData/EV1A/Images/No fluconazole_H2O_Control_5FOA_5.TIFF
- Figure EV1_SourceData/EV1A/Images/No fluconazole_H2O_Control_5FOA_6.TIFF
- Figure EV1_SourceData/EV1A/Images/No fluconazole_H2O_Control_5FOA_7.TIFF
- Figure EV1_SourceData/EV1A/Images/No fluconazole_H2O_Control_5FOA_8.TIFF
- Figure EV1_SourceData/EV1A/Images/No fluconazole_H2O_Control_5FOA_9.TIFF
- Figure EV1_SourceData/EV1A/Images/No fluconazole_H2O_Control_SCmURA_1.TIFF
- Figure EV1_SourceData/EV1A/Images/No fluconazole_H2O_Control_SCmURA_10.TIFF
- Figure EV1_SourceData/EV1A/Images/No fluconazole_H2O_Control_SCmURA_2.TIFF
- Figure EV1_SourceData/EV1A/Images/No fluconazole_H2O_Control_SCmURA_3.TIFF
- Figure EV1_SourceData/EV1A/Images/No fluconazole_H2O_Control_SCmURA_4.TIFF
- Figure EV1_SourceData/EV1A/Images/No fluconazole_H2O_Control_SCmURA_5.TIFF
- Figure EV1_SourceData/EV1A/Images/No fluconazole_H2O_Control_SCmURA_6.TIFF
- Figure EV1_SourceData/EV1A/Images/No fluconazole_H2O_Control_SCmURA_7.TIFF
- Figure EV1_SourceData/EV1A/Images/No fluconazole_H2O_Control_SCmURA_8..TIFF
- Figure EV1_SourceData/EV1A/Images/No fluconazole_H2O_Control_SCmURA_9.TIFF
- Figure EV1_SourceData/EV1A/Images/No fluconazole_H2O_Deletion_5FOA_1.TIFF
- Figure EV1_SourceData/EV1A/Images/No fluconazole_H2O_Deletion_5FOA_10.TIFF
- Figure EV1_SourceData/EV1A/Images/No fluconazole_H2O_Deletion_5FOA_2.TIFF
- Figure EV1_SourceData/EV1A/Images/No fluconazole_H2O_Deletion_5FOA_3.TIFF
- Figure EV1_SourceData/EV1A/Images/No fluconazole_H2O_Deletion_5FOA_4.TIFF
- Figure EV1_SourceData/EV1A/Images/No fluconazole_H2O_Deletion_5FOA_5.TIFF
- Figure EV1_SourceData/EV1A/Images/No fluconazole_H2O_Deletion_5FOA_6.TIFF
- Figure EV1_SourceData/EV1A/Images/No fluconazole_H2O_Deletion_5FOA_7.TIFF
- Figure EV1_SourceData/EV1A/Images/No fluconazole_H2O_Deletion_5FOA_8.TIFF
- Figure EV1_SourceData/EV1A/Images/No fluconazole_H2O_Deletion_5FOA_9.TIFF
- Figure EV1_SourceData/EV1A/Images/No fluconazole_H2O_Deletion_SCmURA_1.TIFF
- Figure EV1_SourceData/EV1A/Images/No fluconazole_H2O_Deletion_SCmURA_10.TIFF
- Figure EV1_SourceData/EV1A/Images/No fluconazole_H2O_Deletion_SCmURA_2.TIFF
- Figure EV1_SourceData/EV1A/Images/No fluconazole_H2O_Deletion_SCmURA_3.TIFF
- Figure EV1_SourceData/EV1A/Images/No fluconazole_H2O_Deletion_SCmURA_4.TIFF
- Figure EV1_SourceData/EV1A/Images/No fluconazole_H2O_Deletion_SCmURA_5.TIFF
- Figure EV1_SourceData/EV1A/Images/No fluconazole_H2O_Deletion_SCmURA_6.TIFF
- Figure EV1_SourceData/EV1A/Images/No fluconazole_H2O_Deletion_SCmURA_7.TIFF
- Figure EV1_SourceData/EV1A/Images/No fluconazole_H2O_Deletion_SCmURA_8.TIFF
- Figure EV1_SourceData/EV1A/Images/No fluconazole_H2O_Deletion_SCmURA_9.TIFF
- Figure EV1_SourceData/EV1A/Images/No fluconazole_H2O_Overexpression_5FOA_1.TIFF
- Figure EV1_SourceData/EV1A/Images/No fluconazole_H2O_Overexpression_5FOA_10.TIFF
- Figure EV1_SourceData/EV1A/Images/No fluconazole_H2O_Overexpression_5FOA_2.TIFF
- Figure EV1_SourceData/EV1A/Images/No fluconazole_H2O_Overexpression_5FOA_3.TIFF
- Figure EV1_SourceData/EV1A/Images/No fluconazole_H2O_Overexpression_5FOA_4..TIFF
- Figure EV1_SourceData/EV1A/Images/No fluconazole_H2O_Overexpression_5FOA_5.TIFF
- Figure EV1_SourceData/EV1A/Images/No fluconazole_H2O_Overexpression_5FOA_6.TIFF
- Figure EV1_SourceData/EV1A/Images/No fluconazole_H2O_Overexpression_5FOA_7.TIFF
- Figure EV1_SourceData/EV1A/Images/No fluconazole_H2O_Overexpression_5FOA_8..TIFF
- Figure EV1_SourceData/EV1A/Images/No fluconazole_H2O_Overexpression_5FOA_9.TIFF
- Figure EV1_SourceData/EV1A/Images/No fluconazole_H2O_Overexpression_SCmURA_1.TIFF
- Figure EV1_SourceData/EV1A/Images/No fluconazole_H2O_Overexpression_SCmURA_10.TIFF
- Figure EV1_SourceData/EV1A/Images/No fluconazole_H2O_Overexpression_SCmURA_2.TIFF
- Figure EV1_SourceData/EV1A/Images/No fluconazole_H2O_Overexpression_SCmURA_3.TIFF
- Figure EV1_SourceData/EV1A/Images/No fluconazole_H2O_Overexpression_SCmURA_4.TIFF
- Figure EV1_SourceData/EV1A/Images/No fluconazole_H2O_Overexpression_SCmURA_5.TIFF
- Figure EV1_SourceData/EV1A/Images/No fluconazole_H2O_Overexpression_SCmURA_6.TIFF
- Figure EV1_SourceData/EV1A/Images/No fluconazole_H2O_Overexpression_SCmURA_7.TIFF
- Figure EV1_SourceData/EV1A/Images/No fluconazole_H2O_Overexpression_SCmURA_8.TIFF
- Figure EV1_SourceData/EV1A/Images/No fluconazole_H2O_Overexpression_SCmURA_9.TIFF
- Figure EV1_SourceData/EV1A/Images/README.txt
- Figure EV1_SourceData/EV1A/R code/
- Figure EV1_SourceData/EV1A/R code/R code.txt
- Figure EV1_SourceData/EV1B/
- Figure EV1_SourceData/EV1B/Data/
- Figure EV1_SourceData/EV1B/Data/Data summary_EV1B.csv
- Figure EV1_SourceData/EV1B/R code/
- Figure EV1_SourceData/EV1B/R code/R code.txt
