# Supplementary material for: Gim3 buffers and potentiates de novo mutations that affect fluconazole susceptibility in yeast
Source: EMBO Rep. 2026 Feb 17;27(6):1510–39. doi: 10.1038/s44319-026-00702-x (PMC13022404; doi:10.1038/s44319-026-00702-x)
Supplement: Supplementary file 19 — Figure EV1 Source Data [file 44319_2026_702_MOESM19_ESM.zip › Figure EV1_SourceData/EV1A/Data/Data summary_EV1A.csv]

Label	Colony_number	CFU/mL	Plate_condition	Strain	Strain_code
SC_H2O_SCminURA	92	460000000	SC-uracil	Control	Pv1382 with WT
SC_H2O_SCminURA	109	545000000	SC-uracil	Control	Pv1382 with WT
SC_H2O_SCminURA	121	605000000	SC-uracil	Control	Pv1382 with WT
SC_H2O_SCminURA	110	550000000	SC-uracil	Control	Pv1382 with WT
SC_H2O_SCminURA	124	620000000	SC-uracil	Control	Pv1382 with WT
SC_H2O_SCminURA	90	450000000	SC-uracil	Control	Pv1382 with WT
SC_H2O_SCminURA	130	650000000	SC-uracil	Control	Pv1382 with WT
SC_H2O_SCminURA	114	570000000	SC-uracil	Control	Pv1382 with WT
SC_H2O_SCminURA	107	535000000	SC-uracil	Control	Pv1382 with WT
SC_H2O_SCminURA	114	570000000	SC-uracil	Control	Pv1382 with WT
SC_H2O_5FOA	39	390000000	5-FOA	Control	WT
SC_H2O_5FOA	61	610000000	5-FOA	Control	WT
SC_H2O_5FOA	58	580000000	5-FOA	Control	WT
SC_H2O_5FOA	62	620000000	5-FOA	Control	WT
SC_H2O_5FOA	61	610000000	5-FOA	Control	WT
SC_H2O_5FOA	50	500000000	5-FOA	Control	WT
SC_H2O_5FOA	50	500000000	5-FOA	Control	WT
SC_H2O_5FOA	57	570000000	5-FOA	Control	WT
SC_H2O_5FOA	55	550000000	5-FOA	Control	WT
SC_H2O_5FOA	53	530000000	5-FOA	Control	WT
SC_H2O_SCminURA	250	1000000000	SC-uracil	Deletion	GIM3
SC_H2O_SCminURA	156	624000000	SC-uracil	Deletion	GIM3
SC_H2O_SCminURA	205	820000000	SC-uracil	Deletion	GIM3
SC_H2O_SCminURA	232	928000000	SC-uracil	Deletion	GIM3
SC_H2O_SCminURA	217	868000000	SC-uracil	Deletion	GIM3
SC_H2O_SCminURA	211	844000000	SC-uracil	Deletion	GIM3
SC_H2O_SCminURA	217	868000000	SC-uracil	Deletion	GIM3
SC_H2O_SCminURA	185	740000000	SC-uracil	Deletion	GIM3
SC_H2O_SCminURA	205	820000000	SC-uracil	Deletion	GIM3
SC_H2O_SCminURA	246	984000000	SC-uracil	Deletion	GIM3
SC_H2O_5FOA	65	910000000	5-FOA	Deletion	gim3_KO
SC_H2O_5FOA	68	952000000	5-FOA	Deletion	gim3_KO
SC_H2O_5FOA	62	868000000	5-FOA	Deletion	gim3_KO
SC_H2O_5FOA	34	476000000	5-FOA	Deletion	gim3_KO
SC_H2O_5FOA	51	714000000	5-FOA	Deletion	gim3_KO
SC_H2O_5FOA	49	686000000	5-FOA	Deletion	gim3_KO
SC_H2O_5FOA	51	714000000	5-FOA	Deletion	gim3_KO
SC_H2O_5FOA	63	882000000	5-FOA	Deletion	gim3_KO
SC_H2O_5FOA	50	700000000	5-FOA	Deletion	gim3_KO
SC_H2O_5FOA	38	532000000	5-FOA	Deletion	gim3_KO
SC_H2O_SCminURA	295	110625000	SC-uracil	Overexpression	pTDH3_GIM3
SC_H2O_SCminURA	324	121500000	SC-uracil	Overexpression	pTDH3_GIM3
SC_H2O_SCminURA	298	111750000	SC-uracil	Overexpression	pTDH3_GIM3
SC_H2O_SCminURA	298	111750000	SC-uracil	Overexpression	pTDH3_GIM3
SC_H2O_SCminURA	333	124875000	SC-uracil	Overexpression	pTDH3_GIM3
SC_H2O_SCminURA	289	108375000	SC-uracil	Overexpression	pTDH3_GIM3
SC_H2O_SCminURA	319	119625000	SC-uracil	Overexpression	pTDH3_GIM3
SC_H2O_SCminURA	297	111375000	SC-uracil	Overexpression	pTDH3_GIM3
SC_H2O_SCminURA	276	103500000	SC-uracil	Overexpression	pTDH3_GIM3
SC_H2O_SCminURA	295	110625000	SC-uracil	Overexpression	pTDH3_GIM3
SC_H2O_5FOA	289	143055000	5-FOA	Overexpression	gim3_KO
SC_H2O_5FOA	255	126225000	5-FOA	Overexpression	gim3_KO
SC_H2O_5FOA	218	107910000	5-FOA	Overexpression	gim3_KO
SC_H2O_5FOA	264	130680000	5-FOA	Overexpression	gim3_KO
SC_H2O_5FOA	285	141075000	5-FOA	Overexpression	gim3_KO
SC_H2O_5FOA	226	111870000	5-FOA	Overexpression	gim3_KO
SC_H2O_5FOA	256	126720000	5-FOA	Overexpression	gim3_KO
SC_H2O_5FOA	249	123255000	5-FOA	Overexpression	gim3_KO
SC_H2O_5FOA	210	103950000	5-FOA	Overexpression	gim3_KO
SC_H2O_5FOA	219	108405000	5-FOA	Overexpression	gim3_KO
