# Supplementary material for: Gim3 buffers and potentiates de novo mutations that affect fluconazole susceptibility in yeast
Source: EMBO Rep. 2026 Feb 17;27(6):1510–39. doi: 10.1038/s44319-026-00702-x (PMC13022404; doi:10.1038/s44319-026-00702-x)
Supplement: Supplementary file 19 — Figure EV1 Source Data [file 44319_2026_702_MOESM19_ESM.zip › Figure EV1_SourceData/EV1A/Images/README.txt]

Details about the images naming 
1. No Fluconazole:
The plate does not contain fluconazole.

2. H₂O Control:
Plated cells were not treated with EMS.

3. Control (Wild Type):
Cells carry the pV1382 plasmid on SC-uracil media.

Cells lose the plasmid on 5-FOA media, reverting to wild type.

4. Deletion:
Cells contain the GIM3 gene with its native promoter on the pV1382 plasmid in SC-uracil media.

On 5-FOA media, cells lose the plasmid and subsequently the GIM3 gene.

5. Overexpression:
Cells harbor the GIM3 gene driven by the pTDH3 promoter on the pV1382 plasmid in SC-uracil media.

On 5-FOA media, cells lose the plasmid and the overexpressed GIM3 gene.
