# Supplementary material for: Gim3 buffers and potentiates de novo mutations that affect fluconazole susceptibility in yeast
Source: EMBO Rep. 2026 Feb 17;27(6):1510–39. doi: 10.1038/s44319-026-00702-x (PMC13022404; doi:10.1038/s44319-026-00702-x)
Supplement: Supplementary file 19 — Figure EV1 Source Data [file 44319_2026_702_MOESM19_ESM.zip › Figure EV1_SourceData/EV1A/R code/R code.txt]

library(ggplot2)

# Load your data (replace the path with your file location)
df_no_ems_no_fluc <- Data summary_EV1A
# Convert 'CFU/mL' to numeric (replace commas with periods)
df_no_ems_no_fluc $CFU_mL <- as.numeric(gsub(",", ".", df_no_ems_no_fluc$CFU.mL))

# Convert 'Plate_condition' and 'Strain' to factors
df_no_ems_no_fluc$Plate_condition <- factor(df_no_ems_no_fluc$Plate_condition, levels = c("SC-uracil", "5-FOA"))
df_no_ems_no_fluc$Strain <- factor(df_no_ems_no_fluc$Strain, levels = c("Control", "Deletion", "Overexpression"))

# Function to calculate mean and standard error
mean_se <- function(x) {
  return(data.frame(y = mean(x), ymin = mean(x) - sd(x) / sqrt(length(x)), ymax = mean(x) + sd(x) / sqrt(length(x))))
}

#plot
p <- ggplot(data = df_no_ems_no_fluc, aes(x = Strain, y = CFU_mL, fill = Plate_condition)) +
  stat_summary(fun.data = mean_se, geom = "bar", position = position_dodge(0.9), width = 0.7) +
  stat_summary(fun.data = mean_se, geom = "errorbar", position = position_dodge(0.9), width = 0.2) +
  theme_minimal() +
  labs(title = "noFLUC_noEMS", x = "Strain", y = "CFU/mL") +
  theme(axis.text.x = element_text(angle = 45, hjust = 1))

print(p)

library(emmeans)

#Statistical testing 
glm4 = glm(CFU.mL ~ Strain*Plate_condition, family=quasipoisson(link=log), data=df_no_ems_no_fluc)
emmeans(glm4, pairwise ~ Plate_condition*Strain)
