# Supplementary material for: Gim3 buffers and potentiates de novo mutations that affect fluconazole susceptibility in yeast
Source: EMBO Rep. 2026 Feb 17;27(6):1510–39. doi: 10.1038/s44319-026-00702-x (PMC13022404; doi:10.1038/s44319-026-00702-x)
Supplement: Supplementary file 19 — Figure EV1 Source Data [file 44319_2026_702_MOESM19_ESM.zip › Figure EV1_SourceData/EV1B/Data/Data summary_EV1B.csv]

Full_Path	Area	Plate number
No fluconazole_EMS_Deletion_5FOA_1	54	1
No fluconazole_EMS_Deletion_5FOA_1	45	1
No fluconazole_EMS_Deletion_5FOA_1	1810	1
No fluconazole_EMS_Deletion_5FOA_1	1111	1
No fluconazole_EMS_Deletion_5FOA_1	54	1
No fluconazole_EMS_Deletion_5FOA_1	134	1
No fluconazole_EMS_Deletion_5FOA_1	8783	1
No fluconazole_EMS_Deletion_5FOA_1	4387	1
No fluconazole_EMS_Deletion_5FOA_1	265	1
No fluconazole_EMS_Deletion_5FOA_1	4625	1
No fluconazole_EMS_Deletion_5FOA_1	2139	1
No fluconazole_EMS_Deletion_5FOA_1	4375	1
No fluconazole_EMS_Deletion_5FOA_1	4578	1
No fluconazole_EMS_Deletion_5FOA_1	3206	1
No fluconazole_EMS_Deletion_5FOA_1	6676	1
No fluconazole_EMS_Deletion_5FOA_1	6113	1
No fluconazole_EMS_Deletion_5FOA_1	3394	1
No fluconazole_EMS_Deletion_5FOA_1	4027	1
No fluconazole_EMS_Deletion_5FOA_1	2674	1
No fluconazole_EMS_Deletion_5FOA_1	3979	1
No fluconazole_EMS_Deletion_5FOA_1	1586	1
No fluconazole_EMS_Deletion_5FOA_1	234	1
No fluconazole_EMS_Deletion_5FOA_1	3228	1
No fluconazole_EMS_Deletion_5FOA_1	2175	1
No fluconazole_EMS_Deletion_5FOA_1	301	1
No fluconazole_EMS_Deletion_5FOA_1	3630	1
No fluconazole_EMS_Deletion_5FOA_1	1417	1
No fluconazole_EMS_Deletion_5FOA_1	3840	1
No fluconazole_EMS_Deletion_5FOA_1	3853	1
No fluconazole_EMS_Deletion_5FOA_1	5444	1
No fluconazole_EMS_Deletion_5FOA_1	725	1
No fluconazole_EMS_Deletion_5FOA_1	4583	1
No fluconazole_EMS_Deletion_5FOA_1	4245	1
No fluconazole_EMS_Deletion_5FOA_1	2636	1
No fluconazole_EMS_Deletion_5FOA_1	3682	1
No fluconazole_EMS_Deletion_5FOA_1	24	1
No fluconazole_EMS_Deletion_5FOA_1	4299	1
No fluconazole_EMS_Deletion_5FOA_1	630	1
No fluconazole_EMS_Deletion_5FOA_1	4782	1
No fluconazole_EMS_Deletion_5FOA_1	4234	1
No fluconazole_EMS_Deletion_5FOA_1	5055	1
No fluconazole_EMS_Deletion_5FOA_1	25	1
No fluconazole_EMS_Deletion_5FOA_1	4813	1
No fluconazole_EMS_Deletion_5FOA_1	8592	1
No fluconazole_EMS_Deletion_5FOA_1	5114	1
No fluconazole_EMS_Deletion_5FOA_1	471	1
No fluconazole_EMS_Deletion_5FOA_1	3276	1
No fluconazole_EMS_Deletion_5FOA_1	903	1
No fluconazole_EMS_Deletion_5FOA_1	3259	1
No fluconazole_EMS_Deletion_5FOA_1	3296	1
No fluconazole_EMS_Deletion_5FOA_2	1211	2
No fluconazole_EMS_Deletion_5FOA_2	189	2
No fluconazole_EMS_Deletion_5FOA_2	197	2
No fluconazole_EMS_Deletion_5FOA_2	352	2
No fluconazole_EMS_Deletion_5FOA_2	160	2
No fluconazole_EMS_Deletion_5FOA_2	183	2
No fluconazole_EMS_Deletion_5FOA_2	580	2
No fluconazole_EMS_Deletion_5FOA_2	2061	2
No fluconazole_EMS_Deletion_5FOA_2	3489	2
No fluconazole_EMS_Deletion_5FOA_2	3645	2
No fluconazole_EMS_Deletion_5FOA_2	1053	2
No fluconazole_EMS_Deletion_5FOA_2	8769	2
No fluconazole_EMS_Deletion_5FOA_2	4028	2
No fluconazole_EMS_Deletion_5FOA_2	269	2
No fluconazole_EMS_Deletion_5FOA_2	4583	2
No fluconazole_EMS_Deletion_5FOA_2	730	2
No fluconazole_EMS_Deletion_5FOA_2	6346	2
No fluconazole_EMS_Deletion_5FOA_2	4341	2
No fluconazole_EMS_Deletion_5FOA_2	1440	2
No fluconazole_EMS_Deletion_5FOA_2	4313	2
No fluconazole_EMS_Deletion_5FOA_2	3981	2
No fluconazole_EMS_Deletion_5FOA_2	1107	2
No fluconazole_EMS_Deletion_5FOA_2	4968	2
No fluconazole_EMS_Deletion_5FOA_2	6182	2
No fluconazole_EMS_Deletion_5FOA_2	3956	2
No fluconazole_EMS_Deletion_5FOA_2	6676	2
No fluconazole_EMS_Deletion_5FOA_2	62	2
No fluconazole_EMS_Deletion_5FOA_2	7046	2
No fluconazole_EMS_Deletion_5FOA_2	6188	2
No fluconazole_EMS_Deletion_5FOA_2	296	2
No fluconazole_EMS_Deletion_5FOA_2	3869	2
No fluconazole_EMS_Deletion_5FOA_2	845	2
No fluconazole_EMS_Deletion_5FOA_2	10824	2
No fluconazole_EMS_Deletion_5FOA_2	11597	2
No fluconazole_EMS_Deletion_5FOA_2	6453	2
No fluconazole_EMS_Deletion_5FOA_2	32	2
No fluconazole_EMS_Deletion_5FOA_2	260	2
No fluconazole_EMS_Deletion_5FOA_2	1237	2
No fluconazole_EMS_Deletion_5FOA_2	3825	2
No fluconazole_EMS_Deletion_5FOA_2	6223	2
No fluconazole_EMS_Deletion_5FOA_2	4637	2
No fluconazole_EMS_Deletion_5FOA_2	5564	2
No fluconazole_EMS_Deletion_5FOA_2	688	2
No fluconazole_EMS_Deletion_5FOA_2	4553	2
No fluconazole_EMS_Deletion_5FOA_2	29	2
No fluconazole_EMS_Deletion_5FOA_2	4052	2
No fluconazole_EMS_Deletion_5FOA_2	4084	2
No fluconazole_EMS_Deletion_5FOA_2	37	2
No fluconazole_EMS_Deletion_5FOA_2	4033	2
No fluconazole_EMS_Deletion_5FOA_2	7849	2
No fluconazole_EMS_Deletion_5FOA_2	716	2
No fluconazole_EMS_Deletion_5FOA_2	80	2
No fluconazole_EMS_Deletion_5FOA_2	511	2
No fluconazole_EMS_Deletion_5FOA_3	1057	3
No fluconazole_EMS_Deletion_5FOA_3	26	3
No fluconazole_EMS_Deletion_5FOA_3	28	3
No fluconazole_EMS_Deletion_5FOA_3	27	3
No fluconazole_EMS_Deletion_5FOA_3	3300	3
No fluconazole_EMS_Deletion_5FOA_3	2046	3
No fluconazole_EMS_Deletion_5FOA_3	385	3
No fluconazole_EMS_Deletion_5FOA_3	437	3
No fluconazole_EMS_Deletion_5FOA_3	3177	3
No fluconazole_EMS_Deletion_5FOA_3	2922	3
No fluconazole_EMS_Deletion_5FOA_3	478	3
No fluconazole_EMS_Deletion_5FOA_3	1676	3
No fluconazole_EMS_Deletion_5FOA_3	26	3
No fluconazole_EMS_Deletion_5FOA_3	2713	3
No fluconazole_EMS_Deletion_5FOA_3	5088	3
No fluconazole_EMS_Deletion_5FOA_3	26	3
No fluconazole_EMS_Deletion_5FOA_3	432	3
No fluconazole_EMS_Deletion_5FOA_3	455	3
No fluconazole_EMS_Deletion_5FOA_3	77	3
No fluconazole_EMS_Deletion_5FOA_3	4100	3
No fluconazole_EMS_Deletion_5FOA_3	30	3
No fluconazole_EMS_Deletion_5FOA_3	4698	3
No fluconazole_EMS_Deletion_5FOA_3	130	3
No fluconazole_EMS_Deletion_5FOA_3	1121	3
No fluconazole_EMS_Deletion_5FOA_3	33	3
No fluconazole_EMS_Deletion_5FOA_3	1537	3
No fluconazole_EMS_Deletion_5FOA_3	6026	3
No fluconazole_EMS_Deletion_5FOA_3	1615	3
No fluconazole_EMS_Deletion_5FOA_3	246	3
No fluconazole_EMS_Deletion_5FOA_3	5108	3
No fluconazole_EMS_Deletion_5FOA_3	3034	3
No fluconazole_EMS_Deletion_5FOA_3	5586	3
No fluconazole_EMS_Deletion_5FOA_3	42	3
No fluconazole_EMS_Deletion_5FOA_3	1160	3
No fluconazole_EMS_Deletion_5FOA_3	305	3
No fluconazole_EMS_Deletion_5FOA_3	2337	3
No fluconazole_EMS_Deletion_5FOA_3	6773	3
No fluconazole_EMS_Deletion_5FOA_3	5271	3
No fluconazole_EMS_Deletion_5FOA_3	1620	3
No fluconazole_EMS_Deletion_5FOA_3	81	3
No fluconazole_EMS_Deletion_5FOA_3	2683	3
No fluconazole_EMS_Deletion_5FOA_3	5405	3
No fluconazole_EMS_Deletion_5FOA_3	5369	3
No fluconazole_EMS_Deletion_5FOA_3	2731	3
No fluconazole_EMS_Deletion_5FOA_3	39	3
No fluconazole_EMS_Deletion_5FOA_3	6430	3
No fluconazole_EMS_Deletion_5FOA_3	2872	3
No fluconazole_EMS_Deletion_5FOA_3	10666	3
No fluconazole_EMS_Deletion_5FOA_3	2745	3
No fluconazole_EMS_Deletion_5FOA_3	1679	3
No fluconazole_EMS_Deletion_5FOA_3	2599	3
No fluconazole_EMS_Deletion_5FOA_3	3530	3
No fluconazole_EMS_Deletion_5FOA_3	282	3
No fluconazole_EMS_Deletion_5FOA_3	1886	3
No fluconazole_EMS_Deletion_5FOA_3	78	3
No fluconazole_EMS_Deletion_5FOA_3	2262	3
No fluconazole_EMS_Deletion_5FOA_3	3222	3
No fluconazole_EMS_Deletion_5FOA_3	2080	3
No fluconazole_EMS_Deletion_5FOA_3	8303	3
No fluconazole_EMS_Deletion_5FOA_3	6233	3
No fluconazole_EMS_Deletion_5FOA_3	1150	3
No fluconazole_EMS_Deletion_5FOA_3	624	3
No fluconazole_EMS_Deletion_5FOA_3	1460	3
No fluconazole_EMS_Deletion_5FOA_3	2144	3
No fluconazole_EMS_Deletion_5FOA_3	49	3
No fluconazole_EMS_Deletion_5FOA_3	6422	3
No fluconazole_EMS_Deletion_5FOA_3	742	3
No fluconazole_EMS_Deletion_5FOA_3	3143	3
No fluconazole_EMS_Deletion_5FOA_3	6021	3
No fluconazole_EMS_Deletion_5FOA_3	4633	3
No fluconazole_EMS_Deletion_5FOA_3	2712	3
No fluconazole_EMS_Deletion_5FOA_3	6341	3
No fluconazole_EMS_Deletion_5FOA_3	25	3
No fluconazole_EMS_Deletion_5FOA_3	6414	3
No fluconazole_EMS_Deletion_5FOA_3	3515	3
No fluconazole_EMS_Deletion_5FOA_3	381	3
No fluconazole_EMS_Deletion_5FOA_3	206	3
No fluconazole_EMS_Deletion_5FOA_3	4674	3
No fluconazole_EMS_Deletion_5FOA_3	89	3
No fluconazole_EMS_Deletion_5FOA_3	2691	3
No fluconazole_EMS_Deletion_5FOA_3	85	3
No fluconazole_EMS_Deletion_5FOA_3	49	3
No fluconazole_EMS_Deletion_5FOA_3	3129	3
No fluconazole_EMS_Deletion_5FOA_3	4596	3
No fluconazole_EMS_Deletion_5FOA_3	511	3
No fluconazole_EMS_Deletion_5FOA_3	4974	3
No fluconazole_EMS_Deletion_5FOA_3	2701	3
No fluconazole_EMS_Deletion_5FOA_3	7813	3
No fluconazole_EMS_Deletion_5FOA_3	31	3
No fluconazole_EMS_Deletion_5FOA_3	505	3
No fluconazole_EMS_Deletion_5FOA_3	5560	3
No fluconazole_EMS_Deletion_5FOA_4	46	4
No fluconazole_EMS_Deletion_5FOA_4	28	4
No fluconazole_EMS_Deletion_5FOA_4	421	4
No fluconazole_EMS_Deletion_5FOA_4	29	4
No fluconazole_EMS_Deletion_5FOA_4	2752	4
No fluconazole_EMS_Deletion_5FOA_4	1458	4
No fluconazole_EMS_Deletion_5FOA_4	57	4
No fluconazole_EMS_Deletion_5FOA_4	26	4
No fluconazole_EMS_Deletion_5FOA_4	164	4
No fluconazole_EMS_Deletion_5FOA_4	2864	4
No fluconazole_EMS_Deletion_5FOA_4	1931	4
No fluconazole_EMS_Deletion_5FOA_4	4601	4
No fluconazole_EMS_Deletion_5FOA_4	3368	4
No fluconazole_EMS_Deletion_5FOA_4	96	4
No fluconazole_EMS_Deletion_5FOA_4	5833	4
No fluconazole_EMS_Deletion_5FOA_4	161	4
No fluconazole_EMS_Deletion_5FOA_4	140	4
No fluconazole_EMS_Deletion_5FOA_4	1679	4
No fluconazole_EMS_Deletion_5FOA_4	4084	4
No fluconazole_EMS_Deletion_5FOA_4	5653	4
No fluconazole_EMS_Deletion_5FOA_4	10181	4
No fluconazole_EMS_Deletion_5FOA_4	330	4
No fluconazole_EMS_Deletion_5FOA_4	4813	4
No fluconazole_EMS_Deletion_5FOA_4	5860	4
No fluconazole_EMS_Deletion_5FOA_4	2452	4
No fluconazole_EMS_Deletion_5FOA_4	462	4
No fluconazole_EMS_Deletion_5FOA_4	386	4
No fluconazole_EMS_Deletion_5FOA_4	7272	4
No fluconazole_EMS_Deletion_5FOA_4	1452	4
No fluconazole_EMS_Deletion_5FOA_4	50	4
No fluconazole_EMS_Deletion_5FOA_4	5538	4
No fluconazole_EMS_Deletion_5FOA_4	7170	4
No fluconazole_EMS_Deletion_5FOA_4	2619	4
No fluconazole_EMS_Deletion_5FOA_4	4993	4
No fluconazole_EMS_Deletion_5FOA_4	53	4
No fluconazole_EMS_Deletion_5FOA_4	2897	4
No fluconazole_EMS_Deletion_5FOA_4	5935	4
No fluconazole_EMS_Deletion_5FOA_4	3200	4
No fluconazole_EMS_Deletion_5FOA_4	3965	4
No fluconazole_EMS_Deletion_5FOA_4	10746	4
No fluconazole_EMS_Deletion_5FOA_4	6320	4
No fluconazole_EMS_Deletion_5FOA_4	611	4
No fluconazole_EMS_Deletion_5FOA_4	1762	4
No fluconazole_EMS_Deletion_5FOA_4	7963	4
No fluconazole_EMS_Deletion_5FOA_4	108	4
No fluconazole_EMS_Deletion_5FOA_4	4375	4
No fluconazole_EMS_Deletion_5FOA_4	6037	4
No fluconazole_EMS_Deletion_5FOA_4	1930	4
No fluconazole_EMS_Deletion_5FOA_4	1041	4
No fluconazole_EMS_Deletion_5FOA_4	5267	4
No fluconazole_EMS_Deletion_5FOA_4	91	4
No fluconazole_EMS_Deletion_5FOA_5	20	5
No fluconazole_EMS_Deletion_5FOA_5	36	5
No fluconazole_EMS_Deletion_5FOA_5	57	5
No fluconazole_EMS_Deletion_5FOA_5	88	5
No fluconazole_EMS_Deletion_5FOA_5	50	5
No fluconazole_EMS_Deletion_5FOA_5	31	5
No fluconazole_EMS_Deletion_5FOA_5	34	5
No fluconazole_EMS_Deletion_5FOA_5	301	5
No fluconazole_EMS_Deletion_5FOA_5	203	5
No fluconazole_EMS_Deletion_5FOA_5	21	5
No fluconazole_EMS_Deletion_5FOA_5	29	5
No fluconazole_EMS_Deletion_5FOA_5	427	5
No fluconazole_EMS_Deletion_5FOA_5	984	5
No fluconazole_EMS_Deletion_5FOA_5	37	5
No fluconazole_EMS_Deletion_5FOA_5	1103	5
No fluconazole_EMS_Deletion_5FOA_5	32	5
No fluconazole_EMS_Deletion_5FOA_5	1565	5
No fluconazole_EMS_Deletion_5FOA_5	8447	5
No fluconazole_EMS_Deletion_5FOA_5	1275	5
No fluconazole_EMS_Deletion_5FOA_5	1297	5
No fluconazole_EMS_Deletion_5FOA_5	89	5
No fluconazole_EMS_Deletion_5FOA_5	4432	5
No fluconazole_EMS_Deletion_5FOA_5	4367	5
No fluconazole_EMS_Deletion_5FOA_5	6377	5
No fluconazole_EMS_Deletion_5FOA_5	4669	5
No fluconazole_EMS_Deletion_5FOA_5	3071	5
No fluconazole_EMS_Deletion_5FOA_5	2793	5
No fluconazole_EMS_Deletion_5FOA_5	174	5
No fluconazole_EMS_Deletion_5FOA_5	3656	5
No fluconazole_EMS_Deletion_5FOA_5	1799	5
No fluconazole_EMS_Deletion_5FOA_5	5044	5
No fluconazole_EMS_Deletion_5FOA_5	2330	5
No fluconazole_EMS_Deletion_5FOA_5	457	5
No fluconazole_EMS_Deletion_5FOA_5	1337	5
No fluconazole_EMS_Deletion_5FOA_5	5320	5
No fluconazole_EMS_Deletion_5FOA_5	4773	5
No fluconazole_EMS_Deletion_5FOA_5	3906	5
No fluconazole_EMS_Deletion_5FOA_5	929	5
No fluconazole_EMS_Deletion_5FOA_5	1350	5
No fluconazole_EMS_Deletion_5FOA_5	1931	5
No fluconazole_EMS_Deletion_5FOA_5	8730	5
No fluconazole_EMS_Deletion_5FOA_5	5387	5
No fluconazole_EMS_Deletion_5FOA_5	1899	5
No fluconazole_EMS_Deletion_5FOA_5	2185	5
No fluconazole_EMS_Deletion_5FOA_5	81	5
No fluconazole_EMS_Deletion_5FOA_5	4108	5
No fluconazole_EMS_Deletion_5FOA_5	2851	5
No fluconazole_EMS_Deletion_5FOA_5	4339	5
No fluconazole_EMS_Deletion_5FOA_5	3130	5
No fluconazole_EMS_Deletion_5FOA_5	4202	5
No fluconazole_EMS_Deletion_5FOA_5	3809	5
No fluconazole_EMS_Deletion_5FOA_5	3957	5
No fluconazole_EMS_Deletion_5FOA_5	3941	5
No fluconazole_EMS_Deletion_5FOA_5	5594	5
No fluconazole_EMS_Deletion_5FOA_5	1470	5
No fluconazole_EMS_Deletion_5FOA_5	3489	5
No fluconazole_EMS_Deletion_5FOA_5	3575	5
No fluconazole_EMS_Deletion_5FOA_5	2792	5
No fluconazole_EMS_Deletion_5FOA_5	1039	5
No fluconazole_EMS_Deletion_5FOA_5	2265	5
No fluconazole_EMS_Deletion_5FOA_5	4360	5
No fluconazole_EMS_Deletion_5FOA_5	2136	5
No fluconazole_EMS_Deletion_5FOA_5	320	5
No fluconazole_EMS_Deletion_5FOA_5	132	5
No fluconazole_EMS_Deletion_5FOA_5	1203	5
No fluconazole_EMS_Deletion_5FOA_5	697	5
No fluconazole_EMS_Deletion_5FOA_5	27	5
No fluconazole_EMS_Deletion_5FOA_5	28	5
No fluconazole_EMS_Deletion_5FOA_5	75	5
No fluconazole_EMS_Deletion_5FOA_6	178	6
No fluconazole_EMS_Deletion_5FOA_6	313	6
No fluconazole_EMS_Deletion_5FOA_6	23	6
No fluconazole_EMS_Deletion_5FOA_6	1565	6
No fluconazole_EMS_Deletion_5FOA_6	1392	6
No fluconazole_EMS_Deletion_5FOA_6	29	6
No fluconazole_EMS_Deletion_5FOA_6	61	6
No fluconazole_EMS_Deletion_5FOA_6	188	6
No fluconazole_EMS_Deletion_5FOA_6	395	6
No fluconazole_EMS_Deletion_5FOA_6	1368	6
No fluconazole_EMS_Deletion_5FOA_6	314	6
No fluconazole_EMS_Deletion_5FOA_6	338	6
No fluconazole_EMS_Deletion_5FOA_6	206	6
No fluconazole_EMS_Deletion_5FOA_6	156	6
No fluconazole_EMS_Deletion_5FOA_6	5271	6
No fluconazole_EMS_Deletion_5FOA_6	3532	6
No fluconazole_EMS_Deletion_5FOA_6	4853	6
No fluconazole_EMS_Deletion_5FOA_6	4111	6
No fluconazole_EMS_Deletion_5FOA_6	188	6
No fluconazole_EMS_Deletion_5FOA_6	3493	6
No fluconazole_EMS_Deletion_5FOA_6	9017	6
No fluconazole_EMS_Deletion_5FOA_6	6228	6
No fluconazole_EMS_Deletion_5FOA_6	3395	6
No fluconazole_EMS_Deletion_5FOA_6	6022	6
No fluconazole_EMS_Deletion_5FOA_6	5491	6
No fluconazole_EMS_Deletion_5FOA_6	8002	6
No fluconazole_EMS_Deletion_5FOA_6	495	6
No fluconazole_EMS_Deletion_5FOA_6	3644	6
No fluconazole_EMS_Deletion_5FOA_6	6227	6
No fluconazole_EMS_Deletion_5FOA_6	7027	6
No fluconazole_EMS_Deletion_5FOA_6	3490	6
No fluconazole_EMS_Deletion_5FOA_6	3570	6
No fluconazole_EMS_Deletion_5FOA_6	2910	6
No fluconazole_EMS_Deletion_5FOA_6	5452	6
No fluconazole_EMS_Deletion_5FOA_6	411	6
No fluconazole_EMS_Deletion_5FOA_6	758	6
No fluconazole_EMS_Deletion_5FOA_6	2130	6
No fluconazole_EMS_Deletion_5FOA_6	364	6
No fluconazole_EMS_Deletion_5FOA_6	4443	6
No fluconazole_EMS_Deletion_5FOA_6	2249	6
No fluconazole_EMS_Deletion_5FOA_6	80	6
No fluconazole_EMS_Deletion_5FOA_6	248	6
No fluconazole_EMS_Deletion_5FOA_6	2590	6
No fluconazole_EMS_Deletion_5FOA_6	756	6
No fluconazole_EMS_Deletion_5FOA_6	6288	6
No fluconazole_EMS_Deletion_5FOA_6	3616	6
No fluconazole_EMS_Deletion_5FOA_6	2936	6
No fluconazole_EMS_Deletion_5FOA_6	2533	6
No fluconazole_EMS_Deletion_5FOA_6	3296	6
No fluconazole_EMS_Deletion_5FOA_6	3779	6
No fluconazole_EMS_Deletion_5FOA_6	3783	6
No fluconazole_EMS_Deletion_5FOA_6	32	6
No fluconazole_EMS_Deletion_5FOA_6	34	6
No fluconazole_EMS_Deletion_5FOA_6	682	6
No fluconazole_EMS_Deletion_5FOA_6	4129	6
No fluconazole_EMS_Deletion_5FOA_6	5006	6
No fluconazole_EMS_Deletion_5FOA_6	1797	6
No fluconazole_EMS_Deletion_5FOA_6	38	6
No fluconazole_EMS_Deletion_5FOA_6	8365	6
No fluconazole_EMS_Deletion_5FOA_6	2087	6
No fluconazole_EMS_Deletion_5FOA_6	6675	6
No fluconazole_EMS_Deletion_5FOA_7	135	7
No fluconazole_EMS_Deletion_5FOA_7	98	7
No fluconazole_EMS_Deletion_5FOA_7	137	7
No fluconazole_EMS_Deletion_5FOA_7	109	7
No fluconazole_EMS_Deletion_5FOA_7	2798	7
No fluconazole_EMS_Deletion_5FOA_7	7807	7
No fluconazole_EMS_Deletion_5FOA_7	37	7
No fluconazole_EMS_Deletion_5FOA_7	81	7
No fluconazole_EMS_Deletion_5FOA_7	1938	7
No fluconazole_EMS_Deletion_5FOA_7	2953	7
No fluconazole_EMS_Deletion_5FOA_7	4058	7
No fluconazole_EMS_Deletion_5FOA_7	2085	7
No fluconazole_EMS_Deletion_5FOA_7	7974	7
No fluconazole_EMS_Deletion_5FOA_7	8709	7
No fluconazole_EMS_Deletion_5FOA_7	35	7
No fluconazole_EMS_Deletion_5FOA_7	1887	7
No fluconazole_EMS_Deletion_5FOA_7	2093	7
No fluconazole_EMS_Deletion_5FOA_7	4619	7
No fluconazole_EMS_Deletion_5FOA_7	8180	7
No fluconazole_EMS_Deletion_5FOA_7	4661	7
No fluconazole_EMS_Deletion_5FOA_7	5257	7
No fluconazole_EMS_Deletion_5FOA_7	3775	7
No fluconazole_EMS_Deletion_5FOA_7	1824	7
No fluconazole_EMS_Deletion_5FOA_7	162	7
No fluconazole_EMS_Deletion_5FOA_7	2822	7
No fluconazole_EMS_Deletion_5FOA_7	3744	7
No fluconazole_EMS_Deletion_5FOA_7	7330	7
No fluconazole_EMS_Deletion_5FOA_7	807	7
No fluconazole_EMS_Deletion_5FOA_7	5368	7
No fluconazole_EMS_Deletion_5FOA_7	1969	7
No fluconazole_EMS_Deletion_5FOA_7	3540	7
No fluconazole_EMS_Deletion_5FOA_7	946	7
No fluconazole_EMS_Deletion_5FOA_7	1502	7
No fluconazole_EMS_Deletion_5FOA_7	316	7
No fluconazole_EMS_Deletion_5FOA_7	2541	7
No fluconazole_EMS_Deletion_5FOA_7	8071	7
No fluconazole_EMS_Deletion_5FOA_7	6245	7
No fluconazole_EMS_Deletion_5FOA_7	7319	7
No fluconazole_EMS_Deletion_5FOA_7	4092	7
No fluconazole_EMS_Deletion_5FOA_7	2940	7
No fluconazole_EMS_Deletion_5FOA_7	7560	7
No fluconazole_EMS_Deletion_5FOA_7	1171	7
No fluconazole_EMS_Deletion_5FOA_7	3595	7
No fluconazole_EMS_Deletion_5FOA_7	6563	7
No fluconazole_EMS_Deletion_5FOA_7	3829	7
No fluconazole_EMS_Deletion_5FOA_7	1548	7
No fluconazole_EMS_Deletion_5FOA_7	4530	7
No fluconazole_EMS_Deletion_5FOA_7	2801	7
No fluconazole_EMS_Deletion_5FOA_7	2152	7
No fluconazole_EMS_Deletion_5FOA_7	4840	7
No fluconazole_EMS_Deletion_5FOA_7	1014	7
No fluconazole_EMS_Deletion_5FOA_7	3766	7
No fluconazole_EMS_Deletion_5FOA_7	5285	7
No fluconazole_EMS_Deletion_5FOA_7	3520	7
No fluconazole_EMS_Deletion_5FOA_7	2114	7
No fluconazole_EMS_Deletion_5FOA_7	5045	7
No fluconazole_EMS_Deletion_5FOA_7	7741	7
No fluconazole_EMS_Deletion_5FOA_7	5654	7
No fluconazole_EMS_Deletion_5FOA_7	4510	7
No fluconazole_EMS_Deletion_5FOA_7	6849	7
No fluconazole_EMS_Deletion_5FOA_7	1115	7
No fluconazole_EMS_Deletion_5FOA_7	4354	7
No fluconazole_EMS_Deletion_5FOA_7	44	7
No fluconazole_EMS_Deletion_5FOA_7	187	7
No fluconazole_EMS_Deletion_5FOA_7	1575	7
No fluconazole_EMS_Deletion_5FOA_8	27	8
No fluconazole_EMS_Deletion_5FOA_8	29	8
No fluconazole_EMS_Deletion_5FOA_8	29	8
No fluconazole_EMS_Deletion_5FOA_8	48	8
No fluconazole_EMS_Deletion_5FOA_8	2681	8
No fluconazole_EMS_Deletion_5FOA_8	4465	8
No fluconazole_EMS_Deletion_5FOA_8	2148	8
No fluconazole_EMS_Deletion_5FOA_8	5623	8
No fluconazole_EMS_Deletion_5FOA_8	3198	8
No fluconazole_EMS_Deletion_5FOA_8	505	8
No fluconazole_EMS_Deletion_5FOA_8	2194	8
No fluconazole_EMS_Deletion_5FOA_8	1208	8
No fluconazole_EMS_Deletion_5FOA_8	3598	8
No fluconazole_EMS_Deletion_5FOA_8	3174	8
No fluconazole_EMS_Deletion_5FOA_8	3532	8
No fluconazole_EMS_Deletion_5FOA_8	169	8
No fluconazole_EMS_Deletion_5FOA_8	2128	8
No fluconazole_EMS_Deletion_5FOA_8	3633	8
No fluconazole_EMS_Deletion_5FOA_8	961	8
No fluconazole_EMS_Deletion_5FOA_8	3682	8
No fluconazole_EMS_Deletion_5FOA_8	3711	8
No fluconazole_EMS_Deletion_5FOA_8	4792	8
No fluconazole_EMS_Deletion_5FOA_8	3807	8
No fluconazole_EMS_Deletion_5FOA_8	323	8
No fluconazole_EMS_Deletion_5FOA_8	2514	8
No fluconazole_EMS_Deletion_5FOA_8	1732	8
No fluconazole_EMS_Deletion_5FOA_8	3146	8
No fluconazole_EMS_Deletion_5FOA_8	7210	8
No fluconazole_EMS_Deletion_5FOA_8	4339	8
No fluconazole_EMS_Deletion_5FOA_8	7068	8
No fluconazole_EMS_Deletion_5FOA_8	3656	8
No fluconazole_EMS_Deletion_5FOA_8	5858	8
No fluconazole_EMS_Deletion_5FOA_8	2776	8
No fluconazole_EMS_Deletion_5FOA_8	7420	8
No fluconazole_EMS_Deletion_5FOA_8	1221	8
No fluconazole_EMS_Deletion_5FOA_8	2275	8
No fluconazole_EMS_Deletion_5FOA_8	3830	8
No fluconazole_EMS_Deletion_5FOA_8	85	8
No fluconazole_EMS_Deletion_5FOA_8	275	8
No fluconazole_EMS_Deletion_5FOA_8	6360	8
No fluconazole_EMS_Deletion_5FOA_8	7790	8
No fluconazole_EMS_Deletion_5FOA_8	4863	8
No fluconazole_EMS_Deletion_5FOA_8	29	8
No fluconazole_EMS_Deletion_5FOA_8	3668	8
No fluconazole_EMS_Deletion_5FOA_8	54	8
No fluconazole_EMS_Deletion_5FOA_8	1522	8
No fluconazole_EMS_Deletion_5FOA_8	3537	8
No fluconazole_EMS_Deletion_5FOA_8	6387	8
No fluconazole_EMS_Deletion_5FOA_8	5430	8
No fluconazole_EMS_Deletion_5FOA_8	3373	8
No fluconazole_EMS_Deletion_5FOA_8	166	8
No fluconazole_EMS_Deletion_5FOA_8	6000	8
No fluconazole_EMS_Deletion_5FOA_8	2060	8
No fluconazole_EMS_Deletion_5FOA_8	6244	8
No fluconazole_EMS_Deletion_5FOA_8	87	8
No fluconazole_EMS_Deletion_5FOA_8	55	8
No fluconazole_EMS_Deletion_5FOA_8	4103	8
No fluconazole_EMS_Deletion_5FOA_9	1794	9
No fluconazole_EMS_Deletion_5FOA_9	2727	9
No fluconazole_EMS_Deletion_5FOA_9	320	9
No fluconazole_EMS_Deletion_5FOA_9	4635	9
No fluconazole_EMS_Deletion_5FOA_9	4186	9
No fluconazole_EMS_Deletion_5FOA_9	511	9
No fluconazole_EMS_Deletion_5FOA_9	5941	9
No fluconazole_EMS_Deletion_5FOA_9	4601	9
No fluconazole_EMS_Deletion_5FOA_9	1214	9
No fluconazole_EMS_Deletion_5FOA_9	7922	9
No fluconazole_EMS_Deletion_5FOA_9	4462	9
No fluconazole_EMS_Deletion_5FOA_9	6044	9
No fluconazole_EMS_Deletion_5FOA_9	6302	9
No fluconazole_EMS_Deletion_5FOA_9	2943	9
No fluconazole_EMS_Deletion_5FOA_9	3614	9
No fluconazole_EMS_Deletion_5FOA_9	6489	9
No fluconazole_EMS_Deletion_5FOA_9	2793	9
No fluconazole_EMS_Deletion_5FOA_9	6210	9
No fluconazole_EMS_Deletion_5FOA_9	2779	9
No fluconazole_EMS_Deletion_5FOA_9	6651	9
No fluconazole_EMS_Deletion_5FOA_9	2329	9
No fluconazole_EMS_Deletion_5FOA_9	4298	9
No fluconazole_EMS_Deletion_5FOA_9	2217	9
No fluconazole_EMS_Deletion_5FOA_9	121	9
No fluconazole_EMS_Deletion_5FOA_9	6988	9
No fluconazole_EMS_Deletion_5FOA_9	1940	9
No fluconazole_EMS_Deletion_5FOA_9	690	9
No fluconazole_EMS_Deletion_5FOA_9	1399	9
No fluconazole_EMS_Deletion_5FOA_9	47	9
No fluconazole_EMS_Deletion_5FOA_9	918	9
No fluconazole_EMS_Deletion_5FOA_9	850	9
No fluconazole_EMS_Deletion_5FOA_9	24	9
No fluconazole_EMS_Deletion_5FOA_9	3579	9
No fluconazole_EMS_Deletion_5FOA_9	4158	9
No fluconazole_EMS_Deletion_5FOA_9	2257	9
No fluconazole_EMS_Deletion_5FOA_9	3786	9
No fluconazole_EMS_Deletion_5FOA_9	949	9
No fluconazole_EMS_Deletion_5FOA_9	2686	9
No fluconazole_EMS_Deletion_5FOA_9	8863	9
No fluconazole_EMS_Deletion_5FOA_9	1929	9
No fluconazole_EMS_Deletion_5FOA_9	84	9
No fluconazole_EMS_Deletion_5FOA_9	7694	9
No fluconazole_EMS_Deletion_5FOA_9	331	9
No fluconazole_EMS_Deletion_5FOA_9	2488	9
No fluconazole_EMS_Deletion_5FOA_9	1826	9
No fluconazole_EMS_Deletion_5FOA_9	7058	9
No fluconazole_EMS_Deletion_5FOA_9	4344	9
No fluconazole_EMS_Deletion_5FOA_10	509	10
No fluconazole_EMS_Deletion_5FOA_10	255	10
No fluconazole_EMS_Deletion_5FOA_10	315	10
No fluconazole_EMS_Deletion_5FOA_10	694	10
No fluconazole_EMS_Deletion_5FOA_10	43	10
No fluconazole_EMS_Deletion_5FOA_10	478	10
No fluconazole_EMS_Deletion_5FOA_10	3300	10
No fluconazole_EMS_Deletion_5FOA_10	2417	10
No fluconazole_EMS_Deletion_5FOA_10	2817	10
No fluconazole_EMS_Deletion_5FOA_10	2932	10
No fluconazole_EMS_Deletion_5FOA_10	4863	10
No fluconazole_EMS_Deletion_5FOA_10	6540	10
No fluconazole_EMS_Deletion_5FOA_10	422	10
No fluconazole_EMS_Deletion_5FOA_10	1737	10
No fluconazole_EMS_Deletion_5FOA_10	5832	10
No fluconazole_EMS_Deletion_5FOA_10	169	10
No fluconazole_EMS_Deletion_5FOA_10	3238	10
No fluconazole_EMS_Deletion_5FOA_10	4331	10
No fluconazole_EMS_Deletion_5FOA_10	1192	10
No fluconazole_EMS_Deletion_5FOA_10	4719	10
No fluconazole_EMS_Deletion_5FOA_10	377	10
No fluconazole_EMS_Deletion_5FOA_10	583	10
No fluconazole_EMS_Deletion_5FOA_10	1394	10
No fluconazole_EMS_Deletion_5FOA_10	6633	10
No fluconazole_EMS_Deletion_5FOA_10	5953	10
No fluconazole_EMS_Deletion_5FOA_10	3068	10
No fluconazole_EMS_Deletion_5FOA_10	4006	10
No fluconazole_EMS_Deletion_5FOA_10	3932	10
No fluconazole_EMS_Deletion_5FOA_10	4163	10
No fluconazole_EMS_Deletion_5FOA_10	2200	10
No fluconazole_EMS_Deletion_5FOA_10	52	10
No fluconazole_EMS_Deletion_5FOA_10	4197	10
No fluconazole_EMS_Deletion_5FOA_10	4973	10
No fluconazole_EMS_Deletion_5FOA_10	7520	10
No fluconazole_EMS_Deletion_5FOA_10	206	10
No fluconazole_EMS_Deletion_5FOA_10	2072	10
No fluconazole_EMS_Deletion_5FOA_10	1504	10
No fluconazole_EMS_Deletion_5FOA_10	343	10
No fluconazole_EMS_Deletion_5FOA_10	3474	10
No fluconazole_EMS_Deletion_5FOA_10	3887	10
No fluconazole_EMS_Deletion_5FOA_10	9357	10
No fluconazole_EMS_Deletion_5FOA_10	3093	10
No fluconazole_EMS_Deletion_5FOA_10	69	10
No fluconazole_EMS_Deletion_5FOA_10	642	10
No fluconazole_EMS_Deletion_5FOA_10	8212	10
No fluconazole_EMS_Deletion_5FOA_10	4423	10
No fluconazole_EMS_Deletion_5FOA_10	4708	10
No fluconazole_EMS_Deletion_5FOA_10	959	10
No fluconazole_EMS_Deletion_5FOA_10	1389	10
No fluconazole_EMS_Deletion_5FOA_10	32	10
No fluconazole_EMS_Deletion_5FOA_10	1117	10
No fluconazole_EMS_Deletion_5FOA_10	3998	10
No fluconazole_EMS_Deletion_5FOA_10	84	10
No fluconazole_EMS_Deletion_5FOA_10	3314	10
No fluconazole_EMS_Deletion_5FOA_10	2211	10
No fluconazole_EMS_Deletion_5FOA_10	678	10
No fluconazole_EMS_Deletion_5FOA_10	616	10
No fluconazole_EMS_Deletion_5FOA_10	86	10
No fluconazole_EMS_Deletion_5FOA_10	45	10
No fluconazole_EMS_Deletion_5FOA_10	933	10
No fluconazole_EMS_Deletion_5FOA_10	335	10
No fluconazole_EMS_Deletion_5FOA_10	7170	10
No fluconazole_EMS_Deletion_5FOA_10	52	10
No fluconazole_EMS_Deletion_SCminURA_10	1522	10
No fluconazole_EMS_Deletion_SCminURA_10	22	10
No fluconazole_EMS_Deletion_SCminURA_10	5530	10
No fluconazole_EMS_Deletion_SCminURA_10	6001	10
No fluconazole_EMS_Deletion_SCminURA_10	10242	10
No fluconazole_EMS_Deletion_SCminURA_10	167	10
No fluconazole_EMS_Deletion_SCminURA_10	6861	10
No fluconazole_EMS_Deletion_SCminURA_10	12837	10
No fluconazole_EMS_Deletion_SCminURA_10	7872	10
No fluconazole_EMS_Deletion_SCminURA_10	7576	10
No fluconazole_EMS_Deletion_SCminURA_10	645	10
No fluconazole_EMS_Deletion_SCminURA_10	5514	10
No fluconazole_EMS_Deletion_SCminURA_10	291	10
No fluconazole_EMS_Deletion_SCminURA_10	352	10
No fluconazole_EMS_Deletion_SCminURA_10	254	10
No fluconazole_EMS_Deletion_SCminURA_10	236	10
No fluconazole_EMS_Deletion_SCminURA_10	478	10
No fluconazole_EMS_Deletion_SCminURA_10	549	10
No fluconazole_EMS_Deletion_SCminURA_10	184	10
No fluconazole_EMS_Deletion_SCminURA_10	155	10
No fluconazole_EMS_Deletion_SCminURA_10	712	10
No fluconazole_EMS_Deletion_SCminURA_10	46	10
No fluconazole_EMS_Deletion_SCminURA_10	53	10
No fluconazole_EMS_Deletion_SCminURA_10	220	10
No fluconazole_EMS_Deletion_SCminURA_10	232	10
No fluconazole_EMS_Deletion_SCminURA_10	34	10
No fluconazole_EMS_Deletion_SCminURA_10	458	10
No fluconazole_EMS_Deletion_SCminURA_10	1621	10
No fluconazole_EMS_Deletion_SCminURA_10	430	10
No fluconazole_EMS_Deletion_SCminURA_10	13165	10
No fluconazole_EMS_Deletion_SCminURA_10	12933	10
No fluconazole_EMS_Deletion_SCminURA_10	2169	10
No fluconazole_EMS_Deletion_SCminURA_10	6380	10
No fluconazole_EMS_Deletion_SCminURA_10	78	10
No fluconazole_EMS_Deletion_SCminURA_10	2113	10
No fluconazole_EMS_Deletion_SCminURA_10	4380	10
No fluconazole_EMS_Deletion_SCminURA_10	8516	10
No fluconazole_EMS_Deletion_SCminURA_10	7635	10
No fluconazole_EMS_Deletion_SCminURA_10	1978	10
No fluconazole_EMS_Deletion_SCminURA_10	10043	10
No fluconazole_EMS_Deletion_SCminURA_10	11791	10
No fluconazole_EMS_Deletion_SCminURA_10	3759	10
No fluconazole_EMS_Deletion_SCminURA_10	8009	10
No fluconazole_EMS_Deletion_SCminURA_10	641	10
No fluconazole_EMS_Deletion_SCminURA_10	9023	10
No fluconazole_EMS_Deletion_SCminURA_10	243	10
No fluconazole_EMS_Deletion_SCminURA_10	3364	10
No fluconazole_EMS_Deletion_SCminURA_10	297	10
No fluconazole_EMS_Deletion_SCminURA_10	5256	10
No fluconazole_EMS_Deletion_SCminURA_10	8734	10
No fluconazole_EMS_Deletion_SCminURA_10	10691	10
No fluconazole_EMS_Deletion_SCminURA_10	11827	10
No fluconazole_EMS_Deletion_SCminURA_10	10762	10
No fluconazole_EMS_Deletion_SCminURA_10	163	10
No fluconazole_EMS_Deletion_SCminURA_10	3162	10
No fluconazole_EMS_Deletion_SCminURA_10	1168	10
No fluconazole_EMS_Deletion_SCminURA_10	7476	10
No fluconazole_EMS_Deletion_SCminURA_10	630	10
No fluconazole_EMS_Deletion_SCminURA_10	13427	10
No fluconazole_EMS_Deletion_SCminURA_10	1482	10
No fluconazole_EMS_Deletion_SCminURA_10	2126	10
No fluconazole_EMS_Deletion_SCminURA_10	12457	10
No fluconazole_EMS_Deletion_SCminURA_10	11285	10
No fluconazole_EMS_Deletion_SCminURA_10	10852	10
No fluconazole_EMS_Deletion_SCminURA_10	3568	10
No fluconazole_EMS_Deletion_SCminURA_10	3720	10
No fluconazole_EMS_Deletion_SCminURA_10	7704	10
No fluconazole_EMS_Deletion_SCminURA_10	70	10
No fluconazole_EMS_Deletion_SCminURA_10	495	10
No fluconazole_EMS_Deletion_SCminURA_10	493	10
No fluconazole_EMS_Deletion_SCminURA_10	293	10
No fluconazole_EMS_Deletion_SCminURA_10	10681	10
No fluconazole_EMS_Deletion_SCminURA_10	7637	10
No fluconazole_EMS_Deletion_SCminURA_10	14585	10
No fluconazole_EMS_Deletion_SCminURA_10	7687	10
No fluconazole_EMS_Deletion_SCminURA_10	5952	10
No fluconazole_EMS_Deletion_SCminURA_10	11696	10
No fluconazole_EMS_Deletion_SCminURA_10	4250	10
No fluconazole_EMS_Deletion_SCminURA_10	1270	10
No fluconazole_EMS_Deletion_SCminURA_10	8916	10
No fluconazole_EMS_Deletion_SCminURA_10	205	10
No fluconazole_EMS_Deletion_SCminURA_10	2166	10
No fluconazole_EMS_Deletion_SCminURA_10	13522	10
No fluconazole_EMS_Deletion_SCminURA_10	1382	10
No fluconazole_EMS_Deletion_SCminURA_10	5241	10
No fluconazole_EMS_Deletion_SCminURA_10	8035	10
No fluconazole_EMS_Deletion_SCminURA_10	7627	10
No fluconazole_EMS_Deletion_SCminURA_10	541	10
No fluconazole_EMS_Deletion_SCminURA_10	8315	10
No fluconazole_EMS_Deletion_SCminURA_10	7892	10
No fluconazole_EMS_Deletion_SCminURA_10	1991	10
No fluconazole_EMS_Deletion_SCminURA_10	11595	10
No fluconazole_EMS_Deletion_SCminURA_10	1015	10
No fluconazole_EMS_Deletion_SCminURA_10	10333	10
No fluconazole_EMS_Deletion_SCminURA_10	7243	10
No fluconazole_EMS_Deletion_SCminURA_10	4207	10
No fluconazole_EMS_Deletion_SCminURA_10	1143	10
No fluconazole_EMS_Deletion_SCminURA_10	531	10
No fluconazole_EMS_Deletion_SCminURA_10	14088	10
No fluconazole_EMS_Deletion_SCminURA_10	333	10
No fluconazole_EMS_Deletion_SCmURA_1	6594	1
No fluconazole_EMS_Deletion_SCmURA_1	516	1
No fluconazole_EMS_Deletion_SCmURA_1	89	1
No fluconazole_EMS_Deletion_SCmURA_1	1527	1
No fluconazole_EMS_Deletion_SCmURA_1	667	1
No fluconazole_EMS_Deletion_SCmURA_1	36	1
No fluconazole_EMS_Deletion_SCmURA_1	33	1
No fluconazole_EMS_Deletion_SCmURA_1	2345	1
No fluconazole_EMS_Deletion_SCmURA_1	678	1
No fluconazole_EMS_Deletion_SCmURA_1	650	1
No fluconazole_EMS_Deletion_SCmURA_1	7459	1
No fluconazole_EMS_Deletion_SCmURA_1	89	1
No fluconazole_EMS_Deletion_SCmURA_1	14138	1
No fluconazole_EMS_Deletion_SCmURA_1	13172	1
No fluconazole_EMS_Deletion_SCmURA_1	1847	1
No fluconazole_EMS_Deletion_SCmURA_1	6638	1
No fluconazole_EMS_Deletion_SCmURA_1	13170	1
No fluconazole_EMS_Deletion_SCmURA_1	10781	1
No fluconazole_EMS_Deletion_SCmURA_1	12125	1
No fluconazole_EMS_Deletion_SCmURA_1	7789	1
No fluconazole_EMS_Deletion_SCmURA_1	7547	1
No fluconazole_EMS_Deletion_SCmURA_1	957	1
No fluconazole_EMS_Deletion_SCmURA_1	2545	1
No fluconazole_EMS_Deletion_SCmURA_1	8344	1
No fluconazole_EMS_Deletion_SCmURA_1	14339	1
No fluconazole_EMS_Deletion_SCmURA_1	7171	1
No fluconazole_EMS_Deletion_SCmURA_1	10955	1
No fluconazole_EMS_Deletion_SCmURA_1	11476	1
No fluconazole_EMS_Deletion_SCmURA_1	12302	1
No fluconazole_EMS_Deletion_SCmURA_1	4132	1
No fluconazole_EMS_Deletion_SCmURA_1	13059	1
No fluconazole_EMS_Deletion_SCmURA_1	7149	1
No fluconazole_EMS_Deletion_SCmURA_1	5107	1
No fluconazole_EMS_Deletion_SCmURA_1	1772	1
No fluconazole_EMS_Deletion_SCmURA_1	211	1
No fluconazole_EMS_Deletion_SCmURA_1	378	1
No fluconazole_EMS_Deletion_SCmURA_1	1919	1
No fluconazole_EMS_Deletion_SCmURA_1	5401	1
No fluconazole_EMS_Deletion_SCmURA_1	14956	1
No fluconazole_EMS_Deletion_SCmURA_1	13697	1
No fluconazole_EMS_Deletion_SCmURA_1	10998	1
No fluconazole_EMS_Deletion_SCmURA_1	10760	1
No fluconazole_EMS_Deletion_SCmURA_1	3645	1
No fluconazole_EMS_Deletion_SCmURA_1	8651	1
No fluconazole_EMS_Deletion_SCmURA_1	66	1
No fluconazole_EMS_Deletion_SCmURA_1	172	1
No fluconazole_EMS_Deletion_SCmURA_1	16444	1
No fluconazole_EMS_Deletion_SCmURA_1	12998	1
No fluconazole_EMS_Deletion_SCmURA_1	9849	1
No fluconazole_EMS_Deletion_SCmURA_1	15927	1
No fluconazole_EMS_Deletion_SCmURA_1	3559	1
No fluconazole_EMS_Deletion_SCmURA_1	37	1
No fluconazole_EMS_Deletion_SCmURA_1	667	1
No fluconazole_EMS_Deletion_SCmURA_1	12159	1
No fluconazole_EMS_Deletion_SCmURA_1	3229	1
No fluconazole_EMS_Deletion_SCmURA_1	13793	1
No fluconazole_EMS_Deletion_SCmURA_1	5371	1
No fluconazole_EMS_Deletion_SCmURA_1	8676	1
No fluconazole_EMS_Deletion_SCmURA_1	4882	1
No fluconazole_EMS_Deletion_SCmURA_1	12829	1
No fluconazole_EMS_Deletion_SCmURA_1	75	1
No fluconazole_EMS_Deletion_SCmURA_1	9161	1
No fluconazole_EMS_Deletion_SCmURA_1	1054	1
No fluconazole_EMS_Deletion_SCmURA_1	10211	1
No fluconazole_EMS_Deletion_SCmURA_1	11245	1
No fluconazole_EMS_Deletion_SCmURA_1	4553	1
No fluconazole_EMS_Deletion_SCmURA_1	11612	1
No fluconazole_EMS_Deletion_SCmURA_1	89	1
No fluconazole_EMS_Deletion_SCmURA_1	2934	1
No fluconazole_EMS_Deletion_SCmURA_1	1871	1
No fluconazole_EMS_Deletion_SCmURA_1	2421	1
No fluconazole_EMS_Deletion_SCmURA_1	9707	1
No fluconazole_EMS_Deletion_SCmURA_1	10803	1
No fluconazole_EMS_Deletion_SCmURA_1	7271	1
No fluconazole_EMS_Deletion_SCmURA_1	480	1
No fluconazole_EMS_Deletion_SCmURA_1	2942	1
No fluconazole_EMS_Deletion_SCmURA_1	196	1
No fluconazole_EMS_Deletion_SCmURA_1	2544	1
No fluconazole_EMS_Deletion_SCmURA_1	12982	1
No fluconazole_EMS_Deletion_SCmURA_1	13060	1
No fluconazole_EMS_Deletion_SCmURA_1	3293	1
No fluconazole_EMS_Deletion_SCmURA_1	134	1
No fluconazole_EMS_Deletion_SCmURA_1	150	1
No fluconazole_EMS_Deletion_SCmURA_1	6029	1
No fluconazole_EMS_Deletion_SCmURA_1	6285	1
No fluconazole_EMS_Deletion_SCmURA_1	9545	1
No fluconazole_EMS_Deletion_SCmURA_1	4119	1
No fluconazole_EMS_Deletion_SCmURA_1	7185	1
No fluconazole_EMS_Deletion_SCmURA_1	4047	1
No fluconazole_EMS_Deletion_SCmURA_1	6596	1
No fluconazole_EMS_Deletion_SCmURA_1	92	1
No fluconazole_EMS_Deletion_SCmURA_1	2657	1
No fluconazole_EMS_Deletion_SCmURA_2	454	2
No fluconazole_EMS_Deletion_SCmURA_2	255	2
No fluconazole_EMS_Deletion_SCmURA_2	180	2
No fluconazole_EMS_Deletion_SCmURA_2	22	2
No fluconazole_EMS_Deletion_SCmURA_2	8108	2
No fluconazole_EMS_Deletion_SCmURA_2	2507	2
No fluconazole_EMS_Deletion_SCmURA_2	5546	2
No fluconazole_EMS_Deletion_SCmURA_2	3867	2
No fluconazole_EMS_Deletion_SCmURA_2	261	2
No fluconazole_EMS_Deletion_SCmURA_2	39	2
No fluconazole_EMS_Deletion_SCmURA_2	6623	2
No fluconazole_EMS_Deletion_SCmURA_2	4768	2
No fluconazole_EMS_Deletion_SCmURA_2	9315	2
No fluconazole_EMS_Deletion_SCmURA_2	131	2
No fluconazole_EMS_Deletion_SCmURA_2	3812	2
No fluconazole_EMS_Deletion_SCmURA_2	1566	2
No fluconazole_EMS_Deletion_SCmURA_2	291	2
No fluconazole_EMS_Deletion_SCmURA_2	9160	2
No fluconazole_EMS_Deletion_SCmURA_2	8419	2
No fluconazole_EMS_Deletion_SCmURA_2	1151	2
No fluconazole_EMS_Deletion_SCmURA_2	8335	2
No fluconazole_EMS_Deletion_SCmURA_2	549	2
No fluconazole_EMS_Deletion_SCmURA_2	128	2
No fluconazole_EMS_Deletion_SCmURA_2	6098	2
No fluconazole_EMS_Deletion_SCmURA_2	7833	2
No fluconazole_EMS_Deletion_SCmURA_2	6849	2
No fluconazole_EMS_Deletion_SCmURA_2	6089	2
No fluconazole_EMS_Deletion_SCmURA_2	1315	2
No fluconazole_EMS_Deletion_SCmURA_2	11508	2
No fluconazole_EMS_Deletion_SCmURA_2	2153	2
No fluconazole_EMS_Deletion_SCmURA_2	9733	2
No fluconazole_EMS_Deletion_SCmURA_2	12456	2
No fluconazole_EMS_Deletion_SCmURA_2	13925	2
No fluconazole_EMS_Deletion_SCmURA_2	1429	2
No fluconazole_EMS_Deletion_SCmURA_2	8022	2
No fluconazole_EMS_Deletion_SCmURA_2	12932	2
No fluconazole_EMS_Deletion_SCmURA_2	1162	2
No fluconazole_EMS_Deletion_SCmURA_2	296	2
No fluconazole_EMS_Deletion_SCmURA_2	9752	2
No fluconazole_EMS_Deletion_SCmURA_2	11229	2
No fluconazole_EMS_Deletion_SCmURA_2	9206	2
No fluconazole_EMS_Deletion_SCmURA_2	3015	2
No fluconazole_EMS_Deletion_SCmURA_2	2556	2
No fluconazole_EMS_Deletion_SCmURA_2	47	2
No fluconazole_EMS_Deletion_SCmURA_2	3574	2
No fluconazole_EMS_Deletion_SCmURA_2	1822	2
No fluconazole_EMS_Deletion_SCmURA_2	9832	2
No fluconazole_EMS_Deletion_SCmURA_2	881	2
No fluconazole_EMS_Deletion_SCmURA_2	6398	2
No fluconazole_EMS_Deletion_SCmURA_2	4540	2
No fluconazole_EMS_Deletion_SCmURA_2	3900	2
No fluconazole_EMS_Deletion_SCmURA_2	11648	2
No fluconazole_EMS_Deletion_SCmURA_2	16993	2
No fluconazole_EMS_Deletion_SCmURA_2	6768	2
No fluconazole_EMS_Deletion_SCmURA_2	2028	2
No fluconazole_EMS_Deletion_SCmURA_2	14619	2
No fluconazole_EMS_Deletion_SCmURA_2	3593	2
No fluconazole_EMS_Deletion_SCmURA_2	3309	2
No fluconazole_EMS_Deletion_SCmURA_2	7870	2
No fluconazole_EMS_Deletion_SCmURA_2	14571	2
No fluconazole_EMS_Deletion_SCmURA_2	3310	2
No fluconazole_EMS_Deletion_SCmURA_2	133	2
No fluconazole_EMS_Deletion_SCmURA_2	349	2
No fluconazole_EMS_Deletion_SCmURA_2	1996	2
No fluconazole_EMS_Deletion_SCmURA_2	10172	2
No fluconazole_EMS_Deletion_SCmURA_2	3340	2
No fluconazole_EMS_Deletion_SCmURA_2	6721	2
No fluconazole_EMS_Deletion_SCmURA_2	9254	2
No fluconazole_EMS_Deletion_SCmURA_2	5769	2
No fluconazole_EMS_Deletion_SCmURA_2	11541	2
No fluconazole_EMS_Deletion_SCmURA_2	12747	2
No fluconazole_EMS_Deletion_SCmURA_2	1623	2
No fluconazole_EMS_Deletion_SCmURA_2	11736	2
No fluconazole_EMS_Deletion_SCmURA_2	295	2
No fluconazole_EMS_Deletion_SCmURA_2	524	2
No fluconazole_EMS_Deletion_SCmURA_2	10513	2
No fluconazole_EMS_Deletion_SCmURA_2	11406	2
No fluconazole_EMS_Deletion_SCmURA_2	11927	2
No fluconazole_EMS_Deletion_SCmURA_2	10500	2
No fluconazole_EMS_Deletion_SCmURA_2	10535	2
No fluconazole_EMS_Deletion_SCmURA_2	5567	2
No fluconazole_EMS_Deletion_SCmURA_2	366	2
No fluconazole_EMS_Deletion_SCmURA_2	884	2
No fluconazole_EMS_Deletion_SCmURA_2	9643	2
No fluconazole_EMS_Deletion_SCmURA_2	3322	2
No fluconazole_EMS_Deletion_SCmURA_2	11451	2
No fluconazole_EMS_Deletion_SCmURA_2	867	2
No fluconazole_EMS_Deletion_SCmURA_2	1341	2
No fluconazole_EMS_Deletion_SCmURA_2	9649	2
No fluconazole_EMS_Deletion_SCmURA_2	8823	2
No fluconazole_EMS_Deletion_SCmURA_2	12132	2
No fluconazole_EMS_Deletion_SCmURA_2	13157	2
No fluconazole_EMS_Deletion_SCmURA_2	923	2
No fluconazole_EMS_Deletion_SCmURA_2	5087	2
No fluconazole_EMS_Deletion_SCmURA_2	8889	2
No fluconazole_EMS_Deletion_SCmURA_4	11008	4
No fluconazole_EMS_Deletion_SCmURA_4	10343	4
No fluconazole_EMS_Deletion_SCmURA_4	9832	4
No fluconazole_EMS_Deletion_SCmURA_4	3540	4
No fluconazole_EMS_Deletion_SCmURA_4	3934	4
No fluconazole_EMS_Deletion_SCmURA_4	422	4
No fluconazole_EMS_Deletion_SCmURA_4	451	4
No fluconazole_EMS_Deletion_SCmURA_4	8073	4
No fluconazole_EMS_Deletion_SCmURA_4	6745	4
No fluconazole_EMS_Deletion_SCmURA_4	6099	4
No fluconazole_EMS_Deletion_SCmURA_4	3194	4
No fluconazole_EMS_Deletion_SCmURA_4	3290	4
No fluconazole_EMS_Deletion_SCmURA_4	6794	4
No fluconazole_EMS_Deletion_SCmURA_4	422	4
No fluconazole_EMS_Deletion_SCmURA_4	3312	4
No fluconazole_EMS_Deletion_SCmURA_4	5653	4
No fluconazole_EMS_Deletion_SCmURA_4	5809	4
No fluconazole_EMS_Deletion_SCmURA_4	6595	4
No fluconazole_EMS_Deletion_SCmURA_4	5465	4
No fluconazole_EMS_Deletion_SCmURA_4	13464	4
No fluconazole_EMS_Deletion_SCmURA_4	1532	4
No fluconazole_EMS_Deletion_SCmURA_4	9379	4
No fluconazole_EMS_Deletion_SCmURA_4	10819	4
No fluconazole_EMS_Deletion_SCmURA_4	51	4
No fluconazole_EMS_Deletion_SCmURA_4	5345	4
No fluconazole_EMS_Deletion_SCmURA_4	368	4
No fluconazole_EMS_Deletion_SCmURA_4	1549	4
No fluconazole_EMS_Deletion_SCmURA_4	305	4
No fluconazole_EMS_Deletion_SCmURA_4	88	4
No fluconazole_EMS_Deletion_SCmURA_4	5788	4
No fluconazole_EMS_Deletion_SCmURA_4	7310	4
No fluconazole_EMS_Deletion_SCmURA_4	598	4
No fluconazole_EMS_Deletion_SCmURA_4	7660	4
No fluconazole_EMS_Deletion_SCmURA_4	5452	4
No fluconazole_EMS_Deletion_SCmURA_4	6263	4
No fluconazole_EMS_Deletion_SCmURA_4	14528	4
No fluconazole_EMS_Deletion_SCmURA_4	14861	4
No fluconazole_EMS_Deletion_SCmURA_4	6093	4
No fluconazole_EMS_Deletion_SCmURA_4	1976	4
No fluconazole_EMS_Deletion_SCmURA_4	13441	4
No fluconazole_EMS_Deletion_SCmURA_4	9003	4
No fluconazole_EMS_Deletion_SCmURA_4	7144	4
No fluconazole_EMS_Deletion_SCmURA_4	9290	4
No fluconazole_EMS_Deletion_SCmURA_4	2116	4
No fluconazole_EMS_Deletion_SCmURA_4	14984	4
No fluconazole_EMS_Deletion_SCmURA_4	3463	4
No fluconazole_EMS_Deletion_SCmURA_4	157	4
No fluconazole_EMS_Deletion_SCmURA_4	74	4
No fluconazole_EMS_Deletion_SCmURA_4	9044	4
No fluconazole_EMS_Deletion_SCmURA_4	5208	4
No fluconazole_EMS_Deletion_SCmURA_4	711	4
No fluconazole_EMS_Deletion_SCmURA_4	9565	4
No fluconazole_EMS_Deletion_SCmURA_4	782	4
No fluconazole_EMS_Deletion_SCmURA_4	4556	4
No fluconazole_EMS_Deletion_SCmURA_4	4978	4
No fluconazole_EMS_Deletion_SCmURA_4	4831	4
No fluconazole_EMS_Deletion_SCmURA_4	9787	4
No fluconazole_EMS_Deletion_SCmURA_4	11059	4
No fluconazole_EMS_Deletion_SCmURA_4	1030	4
No fluconazole_EMS_Deletion_SCmURA_4	4973	4
No fluconazole_EMS_Deletion_SCmURA_4	14772	4
No fluconazole_EMS_Deletion_SCmURA_4	12269	4
No fluconazole_EMS_Deletion_SCmURA_4	6890	4
No fluconazole_EMS_Deletion_SCmURA_4	6056	4
No fluconazole_EMS_Deletion_SCmURA_4	1709	4
No fluconazole_EMS_Deletion_SCmURA_4	3040	4
No fluconazole_EMS_Deletion_SCmURA_4	2141	4
No fluconazole_EMS_Deletion_SCmURA_4	5505	4
No fluconazole_EMS_Deletion_SCmURA_4	75	4
No fluconazole_EMS_Deletion_SCmURA_4	27	4
No fluconazole_EMS_Deletion_SCmURA_4	9143	4
No fluconazole_EMS_Deletion_SCmURA_4	53	4
No fluconazole_EMS_Deletion_SCmURA_4	89	4
No fluconazole_EMS_Deletion_SCmURA_4	11237	4
No fluconazole_EMS_Deletion_SCmURA_4	9053	4
No fluconazole_EMS_Deletion_SCmURA_4	1525	4
No fluconazole_EMS_Deletion_SCmURA_4	2741	4
No fluconazole_EMS_Deletion_SCmURA_4	7715	4
No fluconazole_EMS_Deletion_SCmURA_4	238	4
No fluconazole_EMS_Deletion_SCmURA_4	7753	4
No fluconazole_EMS_Deletion_SCmURA_4	898	4
No fluconazole_EMS_Deletion_SCmURA_4	12331	4
No fluconazole_EMS_Deletion_SCmURA_4	46	4
No fluconazole_EMS_Deletion_SCmURA_4	8721	4
No fluconazole_EMS_Deletion_SCmURA_4	7589	4
No fluconazole_EMS_Deletion_SCmURA_4	5446	4
No fluconazole_EMS_Deletion_SCmURA_4	8504	4
No fluconazole_EMS_Deletion_SCmURA_4	7509	4
No fluconazole_EMS_Deletion_SCmURA_4	2571	4
No fluconazole_EMS_Deletion_SCmURA_4	10309	4
No fluconazole_EMS_Deletion_SCmURA_4	11095	4
No fluconazole_EMS_Deletion_SCmURA_4	1139	4
No fluconazole_EMS_Deletion_SCmURA_4	1766	4
No fluconazole_EMS_Deletion_SCmURA_4	106	4
No fluconazole_EMS_Deletion_SCmURA_4	1844	4
No fluconazole_EMS_Deletion_SCmURA_4	6406	4
No fluconazole_EMS_Deletion_SCmURA_4	11603	4
No fluconazole_EMS_Deletion_SCmURA_4	3044	4
No fluconazole_EMS_Deletion_SCmURA_4	9570	4
No fluconazole_EMS_Deletion_SCmURA_4	13438	4
No fluconazole_EMS_Deletion_SCmURA_4	7882	4
No fluconazole_EMS_Deletion_SCmURA_5	4954	5
No fluconazole_EMS_Deletion_SCmURA_5	5452	5
No fluconazole_EMS_Deletion_SCmURA_5	6181	5
No fluconazole_EMS_Deletion_SCmURA_5	6727	5
No fluconazole_EMS_Deletion_SCmURA_5	28	5
No fluconazole_EMS_Deletion_SCmURA_5	4126	5
No fluconazole_EMS_Deletion_SCmURA_5	7087	5
No fluconazole_EMS_Deletion_SCmURA_5	4000	5
No fluconazole_EMS_Deletion_SCmURA_5	6485	5
No fluconazole_EMS_Deletion_SCmURA_5	7129	5
No fluconazole_EMS_Deletion_SCmURA_5	7250	5
No fluconazole_EMS_Deletion_SCmURA_5	26	5
No fluconazole_EMS_Deletion_SCmURA_5	5691	5
No fluconazole_EMS_Deletion_SCmURA_5	2347	5
No fluconazole_EMS_Deletion_SCmURA_5	1008	5
No fluconazole_EMS_Deletion_SCmURA_5	26	5
No fluconazole_EMS_Deletion_SCmURA_5	5020	5
No fluconazole_EMS_Deletion_SCmURA_5	4886	5
No fluconazole_EMS_Deletion_SCmURA_5	8829	5
No fluconazole_EMS_Deletion_SCmURA_5	416	5
No fluconazole_EMS_Deletion_SCmURA_5	147	5
No fluconazole_EMS_Deletion_SCmURA_5	5588	5
No fluconazole_EMS_Deletion_SCmURA_5	10558	5
No fluconazole_EMS_Deletion_SCmURA_5	455	5
No fluconazole_EMS_Deletion_SCmURA_5	4039	5
No fluconazole_EMS_Deletion_SCmURA_5	8379	5
No fluconazole_EMS_Deletion_SCmURA_5	9679	5
No fluconazole_EMS_Deletion_SCmURA_5	7538	5
No fluconazole_EMS_Deletion_SCmURA_5	5056	5
No fluconazole_EMS_Deletion_SCmURA_5	11187	5
No fluconazole_EMS_Deletion_SCmURA_5	299	5
No fluconazole_EMS_Deletion_SCmURA_5	1965	5
No fluconazole_EMS_Deletion_SCmURA_5	6383	5
No fluconazole_EMS_Deletion_SCmURA_5	12421	5
No fluconazole_EMS_Deletion_SCmURA_5	3678	5
No fluconazole_EMS_Deletion_SCmURA_5	5092	5
No fluconazole_EMS_Deletion_SCmURA_5	10292	5
No fluconazole_EMS_Deletion_SCmURA_5	7253	5
No fluconazole_EMS_Deletion_SCmURA_5	7577	5
No fluconazole_EMS_Deletion_SCmURA_5	3992	5
No fluconazole_EMS_Deletion_SCmURA_5	134	5
No fluconazole_EMS_Deletion_SCmURA_5	7092	5
No fluconazole_EMS_Deletion_SCmURA_5	3188	5
No fluconazole_EMS_Deletion_SCmURA_5	1486	5
No fluconazole_EMS_Deletion_SCmURA_5	4397	5
No fluconazole_EMS_Deletion_SCmURA_5	7357	5
No fluconazole_EMS_Deletion_SCmURA_5	174	5
No fluconazole_EMS_Deletion_SCmURA_5	10801	5
No fluconazole_EMS_Deletion_SCmURA_5	9222	5
No fluconazole_EMS_Deletion_SCmURA_5	185	5
No fluconazole_EMS_Deletion_SCmURA_5	6162	5
No fluconazole_EMS_Deletion_SCmURA_5	8843	5
No fluconazole_EMS_Deletion_SCmURA_5	9061	5
No fluconazole_EMS_Deletion_SCmURA_5	5974	5
No fluconazole_EMS_Deletion_SCmURA_5	89	5
No fluconazole_EMS_Deletion_SCmURA_5	7763	5
No fluconazole_EMS_Deletion_SCmURA_5	10378	5
No fluconazole_EMS_Deletion_SCmURA_5	5345	5
No fluconazole_EMS_Deletion_SCmURA_5	2839	5
No fluconazole_EMS_Deletion_SCmURA_5	4521	5
No fluconazole_EMS_Deletion_SCmURA_5	4719	5
No fluconazole_EMS_Deletion_SCmURA_5	5732	5
No fluconazole_EMS_Deletion_SCmURA_5	960	5
No fluconazole_EMS_Deletion_SCmURA_5	2164	5
No fluconazole_EMS_Deletion_SCmURA_5	13931	5
No fluconazole_EMS_Deletion_SCmURA_5	9483	5
No fluconazole_EMS_Deletion_SCmURA_5	131	5
No fluconazole_EMS_Deletion_SCmURA_5	1577	5
No fluconazole_EMS_Deletion_SCmURA_5	2097	5
No fluconazole_EMS_Deletion_SCmURA_5	134	5
No fluconazole_EMS_Deletion_SCmURA_5	12327	5
No fluconazole_EMS_Deletion_SCmURA_5	6400	5
No fluconazole_EMS_Deletion_SCmURA_5	2787	5
No fluconazole_EMS_Deletion_SCmURA_5	8664	5
No fluconazole_EMS_Deletion_SCmURA_5	174	5
No fluconazole_EMS_Deletion_SCmURA_5	7232	5
No fluconazole_EMS_Deletion_SCmURA_5	435	5
No fluconazole_EMS_Deletion_SCmURA_5	10352	5
No fluconazole_EMS_Deletion_SCmURA_5	4402	5
No fluconazole_EMS_Deletion_SCmURA_5	5858	5
No fluconazole_EMS_Deletion_SCmURA_5	2550	5
No fluconazole_EMS_Deletion_SCmURA_5	15566	5
No fluconazole_EMS_Deletion_SCmURA_5	10321	5
No fluconazole_EMS_Deletion_SCmURA_5	9491	5
No fluconazole_EMS_Deletion_SCmURA_5	6025	5
No fluconazole_EMS_Deletion_SCmURA_5	476	5
No fluconazole_EMS_Deletion_SCmURA_5	9965	5
No fluconazole_EMS_Deletion_SCmURA_5	2202	5
No fluconazole_EMS_Deletion_SCmURA_5	10947	5
No fluconazole_EMS_Deletion_SCmURA_5	730	5
No fluconazole_EMS_Deletion_SCmURA_5	8221	5
No fluconazole_EMS_Deletion_SCmURA_5	1391	5
No fluconazole_EMS_Deletion_SCmURA_5	7002	5
No fluconazole_EMS_Deletion_SCmURA_5	9467	5
No fluconazole_EMS_Deletion_SCmURA_5	7551	5
No fluconazole_EMS_Deletion_SCmURA_5	10387	5
No fluconazole_EMS_Deletion_SCmURA_5	5893	5
No fluconazole_EMS_Deletion_SCmURA_5	9498	5
No fluconazole_EMS_Deletion_SCmURA_5	823	5
No fluconazole_EMS_Deletion_SCmURA_5	8728	5
No fluconazole_EMS_Deletion_SCmURA_5	1246	5
No fluconazole_EMS_Deletion_SCmURA_6	3864	6
No fluconazole_EMS_Deletion_SCmURA_6	4549	6
No fluconazole_EMS_Deletion_SCmURA_6	10209	6
No fluconazole_EMS_Deletion_SCmURA_6	10617	6
No fluconazole_EMS_Deletion_SCmURA_6	9042	6
No fluconazole_EMS_Deletion_SCmURA_6	9467	6
No fluconazole_EMS_Deletion_SCmURA_6	4571	6
No fluconazole_EMS_Deletion_SCmURA_6	7351	6
No fluconazole_EMS_Deletion_SCmURA_6	3929	6
No fluconazole_EMS_Deletion_SCmURA_6	2352	6
No fluconazole_EMS_Deletion_SCmURA_6	1004	6
No fluconazole_EMS_Deletion_SCmURA_6	841	6
No fluconazole_EMS_Deletion_SCmURA_6	4416	6
No fluconazole_EMS_Deletion_SCmURA_6	5343	6
No fluconazole_EMS_Deletion_SCmURA_6	6412	6
No fluconazole_EMS_Deletion_SCmURA_6	3334	6
No fluconazole_EMS_Deletion_SCmURA_6	3750	6
No fluconazole_EMS_Deletion_SCmURA_6	6943	6
No fluconazole_EMS_Deletion_SCmURA_6	28	6
No fluconazole_EMS_Deletion_SCmURA_6	20	6
No fluconazole_EMS_Deletion_SCmURA_6	52	6
No fluconazole_EMS_Deletion_SCmURA_6	23	6
No fluconazole_EMS_Deletion_SCmURA_6	28	6
No fluconazole_EMS_Deletion_SCmURA_6	229	6
No fluconazole_EMS_Deletion_SCmURA_6	748	6
No fluconazole_EMS_Deletion_SCmURA_6	270	6
No fluconazole_EMS_Deletion_SCmURA_6	3372	6
No fluconazole_EMS_Deletion_SCmURA_6	8894	6
No fluconazole_EMS_Deletion_SCmURA_6	175	6
No fluconazole_EMS_Deletion_SCmURA_6	14873	6
No fluconazole_EMS_Deletion_SCmURA_6	12252	6
No fluconazole_EMS_Deletion_SCmURA_6	449	6
No fluconazole_EMS_Deletion_SCmURA_6	13614	6
No fluconazole_EMS_Deletion_SCmURA_6	9951	6
No fluconazole_EMS_Deletion_SCmURA_6	6268	6
No fluconazole_EMS_Deletion_SCmURA_6	5843	6
No fluconazole_EMS_Deletion_SCmURA_6	6633	6
No fluconazole_EMS_Deletion_SCmURA_6	635	6
No fluconazole_EMS_Deletion_SCmURA_6	5843	6
No fluconazole_EMS_Deletion_SCmURA_6	13243	6
No fluconazole_EMS_Deletion_SCmURA_6	1189	6
No fluconazole_EMS_Deletion_SCmURA_6	9308	6
No fluconazole_EMS_Deletion_SCmURA_6	6889	6
No fluconazole_EMS_Deletion_SCmURA_6	88	6
No fluconazole_EMS_Deletion_SCmURA_6	12149	6
No fluconazole_EMS_Deletion_SCmURA_6	9050	6
No fluconazole_EMS_Deletion_SCmURA_6	9124	6
No fluconazole_EMS_Deletion_SCmURA_6	6325	6
No fluconazole_EMS_Deletion_SCmURA_6	13904	6
No fluconazole_EMS_Deletion_SCmURA_6	10505	6
No fluconazole_EMS_Deletion_SCmURA_6	5153	6
No fluconazole_EMS_Deletion_SCmURA_6	39	6
No fluconazole_EMS_Deletion_SCmURA_6	7697	6
No fluconazole_EMS_Deletion_SCmURA_6	267	6
No fluconazole_EMS_Deletion_SCmURA_6	2727	6
No fluconazole_EMS_Deletion_SCmURA_6	7579	6
No fluconazole_EMS_Deletion_SCmURA_6	11627	6
No fluconazole_EMS_Deletion_SCmURA_6	6461	6
No fluconazole_EMS_Deletion_SCmURA_6	3967	6
No fluconazole_EMS_Deletion_SCmURA_6	5402	6
No fluconazole_EMS_Deletion_SCmURA_6	2186	6
No fluconazole_EMS_Deletion_SCmURA_6	746	6
No fluconazole_EMS_Deletion_SCmURA_6	5826	6
No fluconazole_EMS_Deletion_SCmURA_6	182	6
No fluconazole_EMS_Deletion_SCmURA_6	4118	6
No fluconazole_EMS_Deletion_SCmURA_6	3176	6
No fluconazole_EMS_Deletion_SCmURA_6	2629	6
No fluconazole_EMS_Deletion_SCmURA_6	9440	6
No fluconazole_EMS_Deletion_SCmURA_6	2230	6
No fluconazole_EMS_Deletion_SCmURA_6	2554	6
No fluconazole_EMS_Deletion_SCmURA_6	3580	6
No fluconazole_EMS_Deletion_SCmURA_6	10740	6
No fluconazole_EMS_Deletion_SCmURA_6	8166	6
No fluconazole_EMS_Deletion_SCmURA_6	2533	6
No fluconazole_EMS_Deletion_SCmURA_6	11792	6
No fluconazole_EMS_Deletion_SCmURA_6	2599	6
No fluconazole_EMS_Deletion_SCmURA_6	1199	6
No fluconazole_EMS_Deletion_SCmURA_6	8514	6
No fluconazole_EMS_Deletion_SCmURA_6	2951	6
No fluconazole_EMS_Deletion_SCmURA_6	2685	6
No fluconazole_EMS_Deletion_SCmURA_6	27	6
No fluconazole_EMS_Deletion_SCmURA_6	8026	6
No fluconazole_EMS_Deletion_SCmURA_6	4171	6
No fluconazole_EMS_Deletion_SCmURA_6	10051	6
No fluconazole_EMS_Deletion_SCmURA_6	6139	6
No fluconazole_EMS_Deletion_SCmURA_6	6140	6
No fluconazole_EMS_Deletion_SCmURA_6	11531	6
No fluconazole_EMS_Deletion_SCmURA_6	1304	6
No fluconazole_EMS_Deletion_SCmURA_6	3240	6
No fluconazole_EMS_Deletion_SCmURA_6	8452	6
No fluconazole_EMS_Deletion_SCmURA_6	6725	6
No fluconazole_EMS_Deletion_SCmURA_6	8420	6
No fluconazole_EMS_Deletion_SCmURA_6	8935	6
No fluconazole_EMS_Deletion_SCmURA_6	189	6
No fluconazole_EMS_Deletion_SCmURA_6	1680	6
No fluconazole_EMS_Deletion_SCmURA_6	8961	6
No fluconazole_EMS_Deletion_SCmURA_6	3249	6
No fluconazole_EMS_Deletion_SCmURA_7	12074	7
No fluconazole_EMS_Deletion_SCmURA_7	1525	7
No fluconazole_EMS_Deletion_SCmURA_7	10167	7
No fluconazole_EMS_Deletion_SCmURA_7	7728	7
No fluconazole_EMS_Deletion_SCmURA_7	10150	7
No fluconazole_EMS_Deletion_SCmURA_7	9469	7
No fluconazole_EMS_Deletion_SCmURA_7	11519	7
No fluconazole_EMS_Deletion_SCmURA_7	11924	7
No fluconazole_EMS_Deletion_SCmURA_7	194	7
No fluconazole_EMS_Deletion_SCmURA_7	245	7
No fluconazole_EMS_Deletion_SCmURA_7	1887	7
No fluconazole_EMS_Deletion_SCmURA_7	23	7
No fluconazole_EMS_Deletion_SCmURA_7	5385	7
No fluconazole_EMS_Deletion_SCmURA_7	38	7
No fluconazole_EMS_Deletion_SCmURA_7	54	7
No fluconazole_EMS_Deletion_SCmURA_7	8104	7
No fluconazole_EMS_Deletion_SCmURA_7	1546	7
No fluconazole_EMS_Deletion_SCmURA_7	3500	7
No fluconazole_EMS_Deletion_SCmURA_7	2616	7
No fluconazole_EMS_Deletion_SCmURA_7	7790	7
No fluconazole_EMS_Deletion_SCmURA_7	6548	7
No fluconazole_EMS_Deletion_SCmURA_7	1312	7
No fluconazole_EMS_Deletion_SCmURA_7	388	7
No fluconazole_EMS_Deletion_SCmURA_7	76	7
No fluconazole_EMS_Deletion_SCmURA_7	89	7
No fluconazole_EMS_Deletion_SCmURA_7	3716	7
No fluconazole_EMS_Deletion_SCmURA_7	5466	7
No fluconazole_EMS_Deletion_SCmURA_7	27	7
No fluconazole_EMS_Deletion_SCmURA_7	13082	7
No fluconazole_EMS_Deletion_SCmURA_7	9354	7
No fluconazole_EMS_Deletion_SCmURA_7	10969	7
No fluconazole_EMS_Deletion_SCmURA_7	4235	7
No fluconazole_EMS_Deletion_SCmURA_7	14230	7
No fluconazole_EMS_Deletion_SCmURA_7	1535	7
No fluconazole_EMS_Deletion_SCmURA_7	12206	7
No fluconazole_EMS_Deletion_SCmURA_7	2657	7
No fluconazole_EMS_Deletion_SCmURA_7	2219	7
No fluconazole_EMS_Deletion_SCmURA_7	5052	7
No fluconazole_EMS_Deletion_SCmURA_7	3480	7
No fluconazole_EMS_Deletion_SCmURA_7	9401	7
No fluconazole_EMS_Deletion_SCmURA_7	457	7
No fluconazole_EMS_Deletion_SCmURA_7	6388	7
No fluconazole_EMS_Deletion_SCmURA_7	3050	7
No fluconazole_EMS_Deletion_SCmURA_7	346	7
No fluconazole_EMS_Deletion_SCmURA_7	8300	7
No fluconazole_EMS_Deletion_SCmURA_7	8318	7
No fluconazole_EMS_Deletion_SCmURA_7	10984	7
No fluconazole_EMS_Deletion_SCmURA_7	5102	7
No fluconazole_EMS_Deletion_SCmURA_7	11333	7
No fluconazole_EMS_Deletion_SCmURA_7	8829	7
No fluconazole_EMS_Deletion_SCmURA_7	12499	7
No fluconazole_EMS_Deletion_SCmURA_7	1461	7
No fluconazole_EMS_Deletion_SCmURA_7	696	7
No fluconazole_EMS_Deletion_SCmURA_7	4635	7
No fluconazole_EMS_Deletion_SCmURA_7	10596	7
No fluconazole_EMS_Deletion_SCmURA_7	5491	7
No fluconazole_EMS_Deletion_SCmURA_7	11260	7
No fluconazole_EMS_Deletion_SCmURA_7	3857	7
No fluconazole_EMS_Deletion_SCmURA_7	4469	7
No fluconazole_EMS_Deletion_SCmURA_7	2441	7
No fluconazole_EMS_Deletion_SCmURA_7	583	7
No fluconazole_EMS_Deletion_SCmURA_7	1982	7
No fluconazole_EMS_Deletion_SCmURA_7	555	7
No fluconazole_EMS_Deletion_SCmURA_7	8051	7
No fluconazole_EMS_Deletion_SCmURA_7	2161	7
No fluconazole_EMS_Deletion_SCmURA_7	8362	7
No fluconazole_EMS_Deletion_SCmURA_7	13072	7
No fluconazole_EMS_Deletion_SCmURA_7	8328	7
No fluconazole_EMS_Deletion_SCmURA_7	10413	7
No fluconazole_EMS_Deletion_SCmURA_7	6098	7
No fluconazole_EMS_Deletion_SCmURA_7	598	7
No fluconazole_EMS_Deletion_SCmURA_7	15395	7
No fluconazole_EMS_Deletion_SCmURA_7	5456	7
No fluconazole_EMS_Deletion_SCmURA_7	9362	7
No fluconazole_EMS_Deletion_SCmURA_7	615	7
No fluconazole_EMS_Deletion_SCmURA_7	5351	7
No fluconazole_EMS_Deletion_SCmURA_7	6944	7
No fluconazole_EMS_Deletion_SCmURA_7	2099	7
No fluconazole_EMS_Deletion_SCmURA_7	8187	7
No fluconazole_EMS_Deletion_SCmURA_7	29	7
No fluconazole_EMS_Deletion_SCmURA_7	8975	7
No fluconazole_EMS_Deletion_SCmURA_7	6210	7
No fluconazole_EMS_Deletion_SCmURA_7	135	7
No fluconazole_EMS_Deletion_SCmURA_7	812	7
No fluconazole_EMS_Deletion_SCmURA_7	5925	7
No fluconazole_EMS_Deletion_SCmURA_7	4607	7
No fluconazole_EMS_Deletion_SCmURA_8	163	8
No fluconazole_EMS_Deletion_SCmURA_8	511	8
No fluconazole_EMS_Deletion_SCmURA_8	2206	8
No fluconazole_EMS_Deletion_SCmURA_8	2251	8
No fluconazole_EMS_Deletion_SCmURA_8	338	8
No fluconazole_EMS_Deletion_SCmURA_8	3096	8
No fluconazole_EMS_Deletion_SCmURA_8	821	8
No fluconazole_EMS_Deletion_SCmURA_8	2205	8
No fluconazole_EMS_Deletion_SCmURA_8	1066	8
No fluconazole_EMS_Deletion_SCmURA_8	5423	8
No fluconazole_EMS_Deletion_SCmURA_8	4483	8
No fluconazole_EMS_Deletion_SCmURA_8	5790	8
No fluconazole_EMS_Deletion_SCmURA_8	81	8
No fluconazole_EMS_Deletion_SCmURA_8	54	8
No fluconazole_EMS_Deletion_SCmURA_8	6751	8
No fluconazole_EMS_Deletion_SCmURA_8	1905	8
No fluconazole_EMS_Deletion_SCmURA_8	6951	8
No fluconazole_EMS_Deletion_SCmURA_8	449	8
No fluconazole_EMS_Deletion_SCmURA_8	3582	8
No fluconazole_EMS_Deletion_SCmURA_8	53	8
No fluconazole_EMS_Deletion_SCmURA_8	341	8
No fluconazole_EMS_Deletion_SCmURA_8	2071	8
No fluconazole_EMS_Deletion_SCmURA_8	3904	8
No fluconazole_EMS_Deletion_SCmURA_8	9373	8
No fluconazole_EMS_Deletion_SCmURA_8	9192	8
No fluconazole_EMS_Deletion_SCmURA_8	335	8
No fluconazole_EMS_Deletion_SCmURA_8	12026	8
No fluconazole_EMS_Deletion_SCmURA_8	3345	8
No fluconazole_EMS_Deletion_SCmURA_8	6578	8
No fluconazole_EMS_Deletion_SCmURA_8	10344	8
No fluconazole_EMS_Deletion_SCmURA_8	8400	8
No fluconazole_EMS_Deletion_SCmURA_8	6413	8
No fluconazole_EMS_Deletion_SCmURA_8	1630	8
No fluconazole_EMS_Deletion_SCmURA_8	7310	8
No fluconazole_EMS_Deletion_SCmURA_8	1642	8
No fluconazole_EMS_Deletion_SCmURA_8	7308	8
No fluconazole_EMS_Deletion_SCmURA_8	7174	8
No fluconazole_EMS_Deletion_SCmURA_8	8578	8
No fluconazole_EMS_Deletion_SCmURA_8	14301	8
No fluconazole_EMS_Deletion_SCmURA_8	9812	8
No fluconazole_EMS_Deletion_SCmURA_8	6504	8
No fluconazole_EMS_Deletion_SCmURA_8	1153	8
No fluconazole_EMS_Deletion_SCmURA_8	7150	8
No fluconazole_EMS_Deletion_SCmURA_8	4158	8
No fluconazole_EMS_Deletion_SCmURA_8	8671	8
No fluconazole_EMS_Deletion_SCmURA_8	7657	8
No fluconazole_EMS_Deletion_SCmURA_8	6199	8
No fluconazole_EMS_Deletion_SCmURA_8	1232	8
No fluconazole_EMS_Deletion_SCmURA_8	4245	8
No fluconazole_EMS_Deletion_SCmURA_8	7934	8
No fluconazole_EMS_Deletion_SCmURA_8	2914	8
No fluconazole_EMS_Deletion_SCmURA_8	8919	8
No fluconazole_EMS_Deletion_SCmURA_8	12274	8
No fluconazole_EMS_Deletion_SCmURA_8	10341	8
No fluconazole_EMS_Deletion_SCmURA_8	8645	8
No fluconazole_EMS_Deletion_SCmURA_8	3351	8
No fluconazole_EMS_Deletion_SCmURA_8	845	8
No fluconazole_EMS_Deletion_SCmURA_8	4219	8
No fluconazole_EMS_Deletion_SCmURA_8	7205	8
No fluconazole_EMS_Deletion_SCmURA_8	7962	8
No fluconazole_EMS_Deletion_SCmURA_8	10095	8
No fluconazole_EMS_Deletion_SCmURA_8	8943	8
No fluconazole_EMS_Deletion_SCmURA_8	5117	8
No fluconazole_EMS_Deletion_SCmURA_8	255	8
No fluconazole_EMS_Deletion_SCmURA_8	16084	8
No fluconazole_EMS_Deletion_SCmURA_8	2223	8
No fluconazole_EMS_Deletion_SCmURA_8	6644	8
No fluconazole_EMS_Deletion_SCmURA_8	7269	8
No fluconazole_EMS_Deletion_SCmURA_8	2184	8
No fluconazole_EMS_Deletion_SCmURA_8	2633	8
No fluconazole_EMS_Deletion_SCmURA_8	6285	8
No fluconazole_EMS_Deletion_SCmURA_8	8122	8
No fluconazole_EMS_Deletion_SCmURA_8	8916	8
No fluconazole_EMS_Deletion_SCmURA_8	10226	8
No fluconazole_EMS_Deletion_SCmURA_8	7380	8
No fluconazole_EMS_Deletion_SCmURA_8	9481	8
No fluconazole_EMS_Deletion_SCmURA_8	1646	8
No fluconazole_EMS_Deletion_SCmURA_8	1534	8
No fluconazole_EMS_Deletion_SCmURA_8	403	8
No fluconazole_EMS_Deletion_SCmURA_8	10210	8
No fluconazole_EMS_Deletion_SCmURA_8	7274	8
No fluconazole_EMS_Deletion_SCmURA_8	8212	8
No fluconazole_EMS_Deletion_SCmURA_8	13036	8
No fluconazole_EMS_Deletion_SCmURA_8	14456	8
No fluconazole_EMS_Deletion_SCmURA_8	4456	8
No fluconazole_EMS_Deletion_SCmURA_8	10174	8
No fluconazole_EMS_Deletion_SCmURA_8	7803	8
No fluconazole_EMS_Deletion_SCmURA_8	326	8
No fluconazole_EMS_Deletion_SCmURA_8	7329	8
No fluconazole_EMS_Deletion_SCmURA_8	10330	8
No fluconazole_EMS_Deletion_SCmURA_9	1169	9
No fluconazole_EMS_Deletion_SCmURA_9	5304	9
No fluconazole_EMS_Deletion_SCmURA_9	4850	9
No fluconazole_EMS_Deletion_SCmURA_9	27	9
No fluconazole_EMS_Deletion_SCmURA_9	52	9
No fluconazole_EMS_Deletion_SCmURA_9	9262	9
No fluconazole_EMS_Deletion_SCmURA_9	7752	9
No fluconazole_EMS_Deletion_SCmURA_9	4769	9
No fluconazole_EMS_Deletion_SCmURA_9	7513	9
No fluconazole_EMS_Deletion_SCmURA_9	2334	9
No fluconazole_EMS_Deletion_SCmURA_9	6334	9
No fluconazole_EMS_Deletion_SCmURA_9	3695	9
No fluconazole_EMS_Deletion_SCmURA_9	1966	9
No fluconazole_EMS_Deletion_SCmURA_9	255	9
No fluconazole_EMS_Deletion_SCmURA_9	237	9
No fluconazole_EMS_Deletion_SCmURA_9	43	9
No fluconazole_EMS_Deletion_SCmURA_9	40	9
No fluconazole_EMS_Deletion_SCmURA_9	68	9
No fluconazole_EMS_Deletion_SCmURA_9	6581	9
No fluconazole_EMS_Deletion_SCmURA_9	4106	9
No fluconazole_EMS_Deletion_SCmURA_9	77	9
No fluconazole_EMS_Deletion_SCmURA_9	49	9
No fluconazole_EMS_Deletion_SCmURA_9	63	9
No fluconazole_EMS_Deletion_SCmURA_9	96	9
No fluconazole_EMS_Deletion_SCmURA_9	1167	9
No fluconazole_EMS_Deletion_SCmURA_9	6379	9
No fluconazole_EMS_Deletion_SCmURA_9	11004	9
No fluconazole_EMS_Deletion_SCmURA_9	6661	9
No fluconazole_EMS_Deletion_SCmURA_9	7567	9
No fluconazole_EMS_Deletion_SCmURA_9	8023	9
No fluconazole_EMS_Deletion_SCmURA_9	69	9
No fluconazole_EMS_Deletion_SCmURA_9	238	9
No fluconazole_EMS_Deletion_SCmURA_9	10835	9
No fluconazole_EMS_Deletion_SCmURA_9	13205	9
No fluconazole_EMS_Deletion_SCmURA_9	1034	9
No fluconazole_EMS_Deletion_SCmURA_9	36	9
No fluconazole_EMS_Deletion_SCmURA_9	11652	9
No fluconazole_EMS_Deletion_SCmURA_9	3737	9
No fluconazole_EMS_Deletion_SCmURA_9	5951	9
No fluconazole_EMS_Deletion_SCmURA_9	116	9
No fluconazole_EMS_Deletion_SCmURA_9	4246	9
No fluconazole_EMS_Deletion_SCmURA_9	4891	9
No fluconazole_EMS_Deletion_SCmURA_9	4872	9
No fluconazole_EMS_Deletion_SCmURA_9	1544	9
No fluconazole_EMS_Deletion_SCmURA_9	12369	9
No fluconazole_EMS_Deletion_SCmURA_9	7142	9
No fluconazole_EMS_Deletion_SCmURA_9	12392	9
No fluconazole_EMS_Deletion_SCmURA_9	6134	9
No fluconazole_EMS_Deletion_SCmURA_9	4852	9
No fluconazole_EMS_Deletion_SCmURA_9	1358	9
No fluconazole_EMS_Deletion_SCmURA_9	9715	9
No fluconazole_EMS_Deletion_SCmURA_9	2009	9
No fluconazole_EMS_Deletion_SCmURA_9	11390	9
No fluconazole_EMS_Deletion_SCmURA_9	7925	9
No fluconazole_EMS_Deletion_SCmURA_9	8856	9
No fluconazole_EMS_Deletion_SCmURA_9	10928	9
No fluconazole_EMS_Deletion_SCmURA_9	5635	9
No fluconazole_EMS_Deletion_SCmURA_9	2566	9
No fluconazole_EMS_Deletion_SCmURA_9	7525	9
No fluconazole_EMS_Deletion_SCmURA_9	47	9
No fluconazole_EMS_Deletion_SCmURA_9	101	9
No fluconazole_EMS_Deletion_SCmURA_9	13512	9
No fluconazole_EMS_Deletion_SCmURA_9	2610	9
No fluconazole_EMS_Deletion_SCmURA_9	12037	9
No fluconazole_EMS_Deletion_SCmURA_9	2927	9
No fluconazole_EMS_Deletion_SCmURA_9	374	9
No fluconazole_EMS_Deletion_SCmURA_9	4354	9
No fluconazole_EMS_Deletion_SCmURA_9	1844	9
No fluconazole_EMS_Deletion_SCmURA_9	593	9
No fluconazole_EMS_Deletion_SCmURA_9	8846	9
No fluconazole_EMS_Deletion_SCmURA_9	52	9
No fluconazole_EMS_Deletion_SCmURA_9	6647	9
No fluconazole_EMS_Deletion_SCmURA_9	4617	9
No fluconazole_EMS_Deletion_SCmURA_9	154	9
No fluconazole_EMS_Deletion_SCmURA_9	9134	9
No fluconazole_EMS_Deletion_SCmURA_9	14662	9
No fluconazole_EMS_Deletion_SCmURA_9	4601	9
No fluconazole_EMS_Deletion_SCmURA_9	1074	9
No fluconazole_EMS_Deletion_SCmURA_9	301	9
No fluconazole_EMS_Deletion_SCmURA_9	4965	9
No fluconazole_EMS_Deletion_SCmURA_9	10932	9
No fluconazole_EMS_Deletion_SCmURA_9	8449	9
No fluconazole_EMS_Deletion_SCmURA_9	3313	9
No fluconazole_EMS_Deletion_SCmURA_9	10656	9
No fluconazole_EMS_Deletion_SCmURA_9	11241	9
No fluconazole_EMS_Deletion_SCmURA_9	32	9
No fluconazole_EMS_Deletion_SCmURA_9	256	9
No fluconazole_EMS_Deletion_SCmURA_9	12020	9
No fluconazole_EMS_Deletion_SCmURA_9	2393	9
No fluconazole_EMS_Deletion_SCmURA_9	5195	9
No fluconazole_EMS_Deletion_SCmURA_9	11312	9
No fluconazole_EMS_Deletion_SCmURA_9	1201	9
No fluconazole_EMS_Deletion_SCmURA_9	12233	9
No fluconazole_EMS_Deletion_SCmURA_9	174	9
No fluconazole_EMS_Deletion_SCmURA_9	2669	9
No fluconazole_EMS_Deletion_SCmURA_9	90	9
No fluconazole_EMS_Deletion_SCmURA_9	10197	9
No fluconazole_EMS_Deletion_SCmURA_9	5954	9
No fluconazole_EMS_Deletion_SCmURA_9	5042	9
No fluconazole_EMS_Deletion_SCmURA_9	1822	9
No fluconazole_EMS_Deletion_SCmURA_9	4958	9
No fluconazole_EMS_Deletion_SCmURA_9	14036	9
No fluconazole_EMS_Deletion_SCmURA_9	12397	9
No fluconazole_EMS_Deletion_SCmURA_9	12771	9
No fluconazole_EMS_Deletion_SCmURA_9	282	9
No fluconazole_EMS_Overexpression_5FOA_1	1142	1
No fluconazole_EMS_Overexpression_5FOA_1	4679	1
No fluconazole_EMS_Overexpression_5FOA_1	6093	1
No fluconazole_EMS_Overexpression_5FOA_1	3140	1
No fluconazole_EMS_Overexpression_5FOA_1	7380	1
No fluconazole_EMS_Overexpression_5FOA_1	2726	1
No fluconazole_EMS_Overexpression_5FOA_1	1359	1
No fluconazole_EMS_Overexpression_5FOA_1	7227	1
No fluconazole_EMS_Overexpression_5FOA_1	357	1
No fluconazole_EMS_Overexpression_5FOA_1	32	1
No fluconazole_EMS_Overexpression_5FOA_1	41	1
No fluconazole_EMS_Overexpression_5FOA_1	3103	1
No fluconazole_EMS_Overexpression_5FOA_1	4208	1
No fluconazole_EMS_Overexpression_5FOA_1	6106	1
No fluconazole_EMS_Overexpression_5FOA_1	1939	1
No fluconazole_EMS_Overexpression_5FOA_1	4101	1
No fluconazole_EMS_Overexpression_5FOA_1	1418	1
No fluconazole_EMS_Overexpression_5FOA_1	5759	1
No fluconazole_EMS_Overexpression_5FOA_1	3253	1
No fluconazole_EMS_Overexpression_5FOA_1	6285	1
No fluconazole_EMS_Overexpression_5FOA_1	146	1
No fluconazole_EMS_Overexpression_5FOA_1	808	1
No fluconazole_EMS_Overexpression_5FOA_1	3180	1
No fluconazole_EMS_Overexpression_5FOA_1	225	1
No fluconazole_EMS_Overexpression_5FOA_1	1548	1
No fluconazole_EMS_Overexpression_5FOA_1	54	1
No fluconazole_EMS_Overexpression_5FOA_1	3322	1
No fluconazole_EMS_Overexpression_5FOA_1	7791	1
No fluconazole_EMS_Overexpression_5FOA_1	588	1
No fluconazole_EMS_Overexpression_5FOA_1	3174	1
No fluconazole_EMS_Overexpression_5FOA_1	6455	1
No fluconazole_EMS_Overexpression_5FOA_1	3399	1
No fluconazole_EMS_Overexpression_5FOA_1	3963	1
No fluconazole_EMS_Overexpression_5FOA_1	180	1
No fluconazole_EMS_Overexpression_5FOA_1	1309	1
No fluconazole_EMS_Overexpression_5FOA_1	2083	1
No fluconazole_EMS_Overexpression_5FOA_1	8009	1
No fluconazole_EMS_Overexpression_5FOA_1	82	1
No fluconazole_EMS_Overexpression_5FOA_1	77	1
No fluconazole_EMS_Overexpression_5FOA_1	128	1
No fluconazole_EMS_Overexpression_5FOA_1	89	1
No fluconazole_EMS_Overexpression_5FOA_1	2444	1
No fluconazole_EMS_Overexpression_5FOA_1	1150	1
No fluconazole_EMS_Overexpression_5FOA_1	5643	1
No fluconazole_EMS_Overexpression_5FOA_1	6974	1
No fluconazole_EMS_Overexpression_5FOA_1	145	1
No fluconazole_EMS_Overexpression_5FOA_1	2282	1
No fluconazole_EMS_Overexpression_5FOA_1	3311	1
No fluconazole_EMS_Overexpression_5FOA_1	302	1
No fluconazole_EMS_Overexpression_5FOA_1	763	1
No fluconazole_EMS_Overexpression_5FOA_1	49	1
No fluconazole_EMS_Overexpression_5FOA_1	26	1
No fluconazole_EMS_Overexpression_5FOA_1	6360	1
No fluconazole_EMS_Overexpression_5FOA_1	104	1
No fluconazole_EMS_Overexpression_5FOA_1	89	1
No fluconazole_EMS_Overexpression_5FOA_1	404	1
No fluconazole_EMS_Overexpression_5FOA_1	3945	1
No fluconazole_EMS_Overexpression_5FOA_1	4899	1
No fluconazole_EMS_Overexpression_5FOA_1	6084	1
No fluconazole_EMS_Overexpression_5FOA_1	5507	1
No fluconazole_EMS_Overexpression_5FOA_1	168	1
No fluconazole_EMS_Overexpression_5FOA_1	3813	1
No fluconazole_EMS_Overexpression_5FOA_1	27	1
No fluconazole_EMS_Overexpression_5FOA_1	301	1
No fluconazole_EMS_Overexpression_5FOA_1	3272	1
No fluconazole_EMS_Overexpression_5FOA_1	2926	1
No fluconazole_EMS_Overexpression_5FOA_1	5715	1
No fluconazole_EMS_Overexpression_5FOA_1	34	1
No fluconazole_EMS_Overexpression_5FOA_1	1528	1
No fluconazole_EMS_Overexpression_5FOA_1	31	1
No fluconazole_EMS_Overexpression_5FOA_1	3102	1
No fluconazole_EMS_Overexpression_5FOA_1	3173	1
No fluconazole_EMS_Overexpression_5FOA_1	4171	1
No fluconazole_EMS_Overexpression_5FOA_2	47	2
No fluconazole_EMS_Overexpression_5FOA_2	42	2
No fluconazole_EMS_Overexpression_5FOA_2	28	2
No fluconazole_EMS_Overexpression_5FOA_2	1892	2
No fluconazole_EMS_Overexpression_5FOA_2	160	2
No fluconazole_EMS_Overexpression_5FOA_2	28	2
No fluconazole_EMS_Overexpression_5FOA_2	617	2
No fluconazole_EMS_Overexpression_5FOA_2	134	2
No fluconazole_EMS_Overexpression_5FOA_2	5167	2
No fluconazole_EMS_Overexpression_5FOA_2	4411	2
No fluconazole_EMS_Overexpression_5FOA_2	5053	2
No fluconazole_EMS_Overexpression_5FOA_2	4678	2
No fluconazole_EMS_Overexpression_5FOA_2	51	2
No fluconazole_EMS_Overexpression_5FOA_2	24	2
No fluconazole_EMS_Overexpression_5FOA_2	29	2
No fluconazole_EMS_Overexpression_5FOA_2	1583	2
No fluconazole_EMS_Overexpression_5FOA_2	1610	2
No fluconazole_EMS_Overexpression_5FOA_2	4734	2
No fluconazole_EMS_Overexpression_5FOA_2	1059	2
No fluconazole_EMS_Overexpression_5FOA_2	5428	2
No fluconazole_EMS_Overexpression_5FOA_2	1485	2
No fluconazole_EMS_Overexpression_5FOA_2	5917	2
No fluconazole_EMS_Overexpression_5FOA_2	26	2
No fluconazole_EMS_Overexpression_5FOA_2	866	2
No fluconazole_EMS_Overexpression_5FOA_2	3743	2
No fluconazole_EMS_Overexpression_5FOA_2	8889	2
No fluconazole_EMS_Overexpression_5FOA_2	4361	2
No fluconazole_EMS_Overexpression_5FOA_2	5478	2
No fluconazole_EMS_Overexpression_5FOA_2	54	2
No fluconazole_EMS_Overexpression_5FOA_2	58	2
No fluconazole_EMS_Overexpression_5FOA_2	4022	2
No fluconazole_EMS_Overexpression_5FOA_2	207	2
No fluconazole_EMS_Overexpression_5FOA_2	88	2
No fluconazole_EMS_Overexpression_5FOA_2	183	2
No fluconazole_EMS_Overexpression_5FOA_2	2828	2
No fluconazole_EMS_Overexpression_5FOA_2	367	2
No fluconazole_EMS_Overexpression_5FOA_2	2338	2
No fluconazole_EMS_Overexpression_5FOA_2	9972	2
No fluconazole_EMS_Overexpression_5FOA_2	4899	2
No fluconazole_EMS_Overexpression_5FOA_2	8976	2
No fluconazole_EMS_Overexpression_5FOA_2	1401	2
No fluconazole_EMS_Overexpression_5FOA_2	8737	2
No fluconazole_EMS_Overexpression_5FOA_2	4396	2
No fluconazole_EMS_Overexpression_5FOA_2	3861	2
No fluconazole_EMS_Overexpression_5FOA_2	4653	2
No fluconazole_EMS_Overexpression_5FOA_3	5082	3
No fluconazole_EMS_Overexpression_5FOA_3	4839	3
No fluconazole_EMS_Overexpression_5FOA_3	49	3
No fluconazole_EMS_Overexpression_5FOA_3	3618	3
No fluconazole_EMS_Overexpression_5FOA_3	92	3
No fluconazole_EMS_Overexpression_5FOA_3	1649	3
No fluconazole_EMS_Overexpression_5FOA_3	4362	3
No fluconazole_EMS_Overexpression_5FOA_3	235	3
No fluconazole_EMS_Overexpression_5FOA_3	2052	3
No fluconazole_EMS_Overexpression_5FOA_3	5631	3
No fluconazole_EMS_Overexpression_5FOA_3	5886	3
No fluconazole_EMS_Overexpression_5FOA_3	4909	3
No fluconazole_EMS_Overexpression_5FOA_3	65	3
No fluconazole_EMS_Overexpression_5FOA_3	3247	3
No fluconazole_EMS_Overexpression_5FOA_3	5450	3
No fluconazole_EMS_Overexpression_5FOA_3	201	3
No fluconazole_EMS_Overexpression_5FOA_3	904	3
No fluconazole_EMS_Overexpression_5FOA_3	5942	3
No fluconazole_EMS_Overexpression_5FOA_3	2419	3
No fluconazole_EMS_Overexpression_5FOA_3	292	3
No fluconazole_EMS_Overexpression_5FOA_3	4000	3
No fluconazole_EMS_Overexpression_5FOA_3	3911	3
No fluconazole_EMS_Overexpression_5FOA_3	2724	3
No fluconazole_EMS_Overexpression_5FOA_3	3821	3
No fluconazole_EMS_Overexpression_5FOA_3	1287	3
No fluconazole_EMS_Overexpression_5FOA_3	702	3
No fluconazole_EMS_Overexpression_5FOA_3	3611	3
No fluconazole_EMS_Overexpression_5FOA_3	8080	3
No fluconazole_EMS_Overexpression_5FOA_3	566	3
No fluconazole_EMS_Overexpression_5FOA_3	5685	3
No fluconazole_EMS_Overexpression_5FOA_3	11187	3
No fluconazole_EMS_Overexpression_5FOA_3	13396	3
No fluconazole_EMS_Overexpression_5FOA_3	6241	3
No fluconazole_EMS_Overexpression_5FOA_3	8203	3
No fluconazole_EMS_Overexpression_5FOA_3	4199	3
No fluconazole_EMS_Overexpression_5FOA_3	8065	3
No fluconazole_EMS_Overexpression_5FOA_3	6496	3
No fluconazole_EMS_Overexpression_5FOA_3	1962	3
No fluconazole_EMS_Overexpression_5FOA_3	2496	3
No fluconazole_EMS_Overexpression_5FOA_3	2538	3
No fluconazole_EMS_Overexpression_5FOA_3	8299	3
No fluconazole_EMS_Overexpression_5FOA_3	129	3
No fluconazole_EMS_Overexpression_5FOA_3	1865	3
No fluconazole_EMS_Overexpression_5FOA_3	2342	3
No fluconazole_EMS_Overexpression_5FOA_3	2590	3
No fluconazole_EMS_Overexpression_5FOA_3	9041	3
No fluconazole_EMS_Overexpression_5FOA_3	28	3
No fluconazole_EMS_Overexpression_5FOA_3	10042	3
No fluconazole_EMS_Overexpression_5FOA_3	4854	3
No fluconazole_EMS_Overexpression_5FOA_3	3407	3
No fluconazole_EMS_Overexpression_5FOA_3	4916	3
No fluconazole_EMS_Overexpression_5FOA_3	1818	3
No fluconazole_EMS_Overexpression_5FOA_3	4283	3
No fluconazole_EMS_Overexpression_5FOA_3	5221	3
No fluconazole_EMS_Overexpression_5FOA_3	378	3
No fluconazole_EMS_Overexpression_5FOA_3	2177	3
No fluconazole_EMS_Overexpression_5FOA_3	7675	3
No fluconazole_EMS_Overexpression_5FOA_3	7938	3
No fluconazole_EMS_Overexpression_5FOA_4	28	4
No fluconazole_EMS_Overexpression_5FOA_4	56	4
No fluconazole_EMS_Overexpression_5FOA_4	29	4
No fluconazole_EMS_Overexpression_5FOA_4	29	4
No fluconazole_EMS_Overexpression_5FOA_4	4738	4
No fluconazole_EMS_Overexpression_5FOA_4	2796	4
No fluconazole_EMS_Overexpression_5FOA_4	28	4
No fluconazole_EMS_Overexpression_5FOA_4	1441	4
No fluconazole_EMS_Overexpression_5FOA_4	8293	4
No fluconazole_EMS_Overexpression_5FOA_4	251	4
No fluconazole_EMS_Overexpression_5FOA_4	141	4
No fluconazole_EMS_Overexpression_5FOA_4	336	4
No fluconazole_EMS_Overexpression_5FOA_4	1754	4
No fluconazole_EMS_Overexpression_5FOA_4	3059	4
No fluconazole_EMS_Overexpression_5FOA_4	5621	4
No fluconazole_EMS_Overexpression_5FOA_4	54	4
No fluconazole_EMS_Overexpression_5FOA_4	220	4
No fluconazole_EMS_Overexpression_5FOA_4	8528	4
No fluconazole_EMS_Overexpression_5FOA_4	7267	4
No fluconazole_EMS_Overexpression_5FOA_4	3642	4
No fluconazole_EMS_Overexpression_5FOA_4	768	4
No fluconazole_EMS_Overexpression_5FOA_4	9656	4
No fluconazole_EMS_Overexpression_5FOA_4	712	4
No fluconazole_EMS_Overexpression_5FOA_4	1640	4
No fluconazole_EMS_Overexpression_5FOA_4	5691	4
No fluconazole_EMS_Overexpression_5FOA_4	494	4
No fluconazole_EMS_Overexpression_5FOA_4	7951	4
No fluconazole_EMS_Overexpression_5FOA_4	125	4
No fluconazole_EMS_Overexpression_5FOA_4	1539	4
No fluconazole_EMS_Overexpression_5FOA_4	7468	4
No fluconazole_EMS_Overexpression_5FOA_4	10148	4
No fluconazole_EMS_Overexpression_5FOA_4	4727	4
No fluconazole_EMS_Overexpression_5FOA_4	5581	4
No fluconazole_EMS_Overexpression_5FOA_4	54	4
No fluconazole_EMS_Overexpression_5FOA_4	89	4
No fluconazole_EMS_Overexpression_5FOA_4	367	4
No fluconazole_EMS_Overexpression_5FOA_4	996	4
No fluconazole_EMS_Overexpression_5FOA_4	104	4
No fluconazole_EMS_Overexpression_5FOA_4	4650	4
No fluconazole_EMS_Overexpression_5FOA_4	3749	4
No fluconazole_EMS_Overexpression_5FOA_4	5554	4
No fluconazole_EMS_Overexpression_5FOA_4	416	4
No fluconazole_EMS_Overexpression_5FOA_4	6194	4
No fluconazole_EMS_Overexpression_5FOA_4	6432	4
No fluconazole_EMS_Overexpression_5FOA_4	5527	4
No fluconazole_EMS_Overexpression_5FOA_4	4243	4
No fluconazole_EMS_Overexpression_5FOA_4	5152	4
No fluconazole_EMS_Overexpression_5FOA_4	10464	4
No fluconazole_EMS_Overexpression_5FOA_4	3448	4
No fluconazole_EMS_Overexpression_5FOA_4	50	4
No fluconazole_EMS_Overexpression_5FOA_4	6162	4
No fluconazole_EMS_Overexpression_5FOA_4	6328	4
No fluconazole_EMS_Overexpression_5FOA_4	109	4
No fluconazole_EMS_Overexpression_5FOA_4	1159	4
No fluconazole_EMS_Overexpression_5FOA_4	607	4
No fluconazole_EMS_Overexpression_5FOA_4	4470	4
No fluconazole_EMS_Overexpression_5FOA_4	5241	4
No fluconazole_EMS_Overexpression_5FOA_4	192	4
No fluconazole_EMS_Overexpression_5FOA_4	5715	4
No fluconazole_EMS_Overexpression_5FOA_4	4134	4
No fluconazole_EMS_Overexpression_5FOA_4	3589	4
No fluconazole_EMS_Overexpression_5FOA_5	28	5
No fluconazole_EMS_Overexpression_5FOA_5	36	5
No fluconazole_EMS_Overexpression_5FOA_5	58	5
No fluconazole_EMS_Overexpression_5FOA_5	4084	5
No fluconazole_EMS_Overexpression_5FOA_5	3905	5
No fluconazole_EMS_Overexpression_5FOA_5	605	5
No fluconazole_EMS_Overexpression_5FOA_5	43	5
No fluconazole_EMS_Overexpression_5FOA_5	5788	5
No fluconazole_EMS_Overexpression_5FOA_5	5754	5
No fluconazole_EMS_Overexpression_5FOA_5	3378	5
No fluconazole_EMS_Overexpression_5FOA_5	8234	5
No fluconazole_EMS_Overexpression_5FOA_5	6423	5
No fluconazole_EMS_Overexpression_5FOA_5	1191	5
No fluconazole_EMS_Overexpression_5FOA_5	1867	5
No fluconazole_EMS_Overexpression_5FOA_5	4676	5
No fluconazole_EMS_Overexpression_5FOA_5	8254	5
No fluconazole_EMS_Overexpression_5FOA_5	1178	5
No fluconazole_EMS_Overexpression_5FOA_5	5817	5
No fluconazole_EMS_Overexpression_5FOA_5	8494	5
No fluconazole_EMS_Overexpression_5FOA_5	8863	5
No fluconazole_EMS_Overexpression_5FOA_5	730	5
No fluconazole_EMS_Overexpression_5FOA_5	32	5
No fluconazole_EMS_Overexpression_5FOA_5	894	5
No fluconazole_EMS_Overexpression_5FOA_5	5728	5
No fluconazole_EMS_Overexpression_5FOA_5	150	5
No fluconazole_EMS_Overexpression_5FOA_5	328	5
No fluconazole_EMS_Overexpression_5FOA_5	4691	5
No fluconazole_EMS_Overexpression_5FOA_5	85	5
No fluconazole_EMS_Overexpression_5FOA_5	8331	5
No fluconazole_EMS_Overexpression_5FOA_5	830	5
No fluconazole_EMS_Overexpression_5FOA_5	7876	5
No fluconazole_EMS_Overexpression_5FOA_5	5547	5
No fluconazole_EMS_Overexpression_5FOA_5	88	5
No fluconazole_EMS_Overexpression_5FOA_5	246	5
No fluconazole_EMS_Overexpression_5FOA_5	2765	5
No fluconazole_EMS_Overexpression_5FOA_5	8848	5
No fluconazole_EMS_Overexpression_5FOA_5	2048	5
No fluconazole_EMS_Overexpression_5FOA_5	8616	5
No fluconazole_EMS_Overexpression_5FOA_5	82	5
No fluconazole_EMS_Overexpression_5FOA_5	8027	5
No fluconazole_EMS_Overexpression_5FOA_5	1045	5
No fluconazole_EMS_Overexpression_5FOA_5	3578	5
No fluconazole_EMS_Overexpression_5FOA_5	3135	5
No fluconazole_EMS_Overexpression_5FOA_5	2542	5
No fluconazole_EMS_Overexpression_5FOA_5	3670	5
No fluconazole_EMS_Overexpression_5FOA_5	8335	5
No fluconazole_EMS_Overexpression_5FOA_5	88	5
No fluconazole_EMS_Overexpression_5FOA_5	293	5
No fluconazole_EMS_Overexpression_5FOA_5	42	5
No fluconazole_EMS_Overexpression_5FOA_5	6337	5
No fluconazole_EMS_Overexpression_5FOA_5	4453	5
No fluconazole_EMS_Overexpression_5FOA_5	1111	5
No fluconazole_EMS_Overexpression_5FOA_5	86	5
No fluconazole_EMS_Overexpression_5FOA_5	4906	5
No fluconazole_EMS_Overexpression_5FOA_5	2081	5
No fluconazole_EMS_Overexpression_5FOA_6	448	6
No fluconazole_EMS_Overexpression_5FOA_6	24	6
No fluconazole_EMS_Overexpression_5FOA_6	1085	6
No fluconazole_EMS_Overexpression_5FOA_6	1519	6
No fluconazole_EMS_Overexpression_5FOA_6	2688	6
No fluconazole_EMS_Overexpression_5FOA_6	732	6
No fluconazole_EMS_Overexpression_5FOA_6	615	6
No fluconazole_EMS_Overexpression_5FOA_6	2448	6
No fluconazole_EMS_Overexpression_5FOA_6	619	6
No fluconazole_EMS_Overexpression_5FOA_6	7926	6
No fluconazole_EMS_Overexpression_5FOA_6	725	6
No fluconazole_EMS_Overexpression_5FOA_6	163	6
No fluconazole_EMS_Overexpression_5FOA_6	1597	6
No fluconazole_EMS_Overexpression_5FOA_6	2077	6
No fluconazole_EMS_Overexpression_5FOA_6	5301	6
No fluconazole_EMS_Overexpression_5FOA_6	7776	6
No fluconazole_EMS_Overexpression_5FOA_6	98	6
No fluconazole_EMS_Overexpression_5FOA_6	770	6
No fluconazole_EMS_Overexpression_5FOA_6	5072	6
No fluconazole_EMS_Overexpression_5FOA_6	3176	6
No fluconazole_EMS_Overexpression_5FOA_6	3144	6
No fluconazole_EMS_Overexpression_5FOA_6	7302	6
No fluconazole_EMS_Overexpression_5FOA_6	2680	6
No fluconazole_EMS_Overexpression_5FOA_6	392	6
No fluconazole_EMS_Overexpression_5FOA_6	2860	6
No fluconazole_EMS_Overexpression_5FOA_6	458	6
No fluconazole_EMS_Overexpression_5FOA_6	1155	6
No fluconazole_EMS_Overexpression_5FOA_6	6016	6
No fluconazole_EMS_Overexpression_5FOA_6	4901	6
No fluconazole_EMS_Overexpression_5FOA_6	5220	6
No fluconazole_EMS_Overexpression_5FOA_6	3943	6
No fluconazole_EMS_Overexpression_5FOA_6	6163	6
No fluconazole_EMS_Overexpression_5FOA_6	3486	6
No fluconazole_EMS_Overexpression_5FOA_6	48	6
No fluconazole_EMS_Overexpression_5FOA_6	7776	6
No fluconazole_EMS_Overexpression_5FOA_6	2877	6
No fluconazole_EMS_Overexpression_5FOA_6	4862	6
No fluconazole_EMS_Overexpression_5FOA_6	7711	6
No fluconazole_EMS_Overexpression_5FOA_6	7576	6
No fluconazole_EMS_Overexpression_5FOA_6	8291	6
No fluconazole_EMS_Overexpression_5FOA_6	6624	6
No fluconazole_EMS_Overexpression_5FOA_6	1478	6
No fluconazole_EMS_Overexpression_5FOA_6	890	6
No fluconazole_EMS_Overexpression_5FOA_6	108	6
No fluconazole_EMS_Overexpression_5FOA_6	4046	6
No fluconazole_EMS_Overexpression_5FOA_6	406	6
No fluconazole_EMS_Overexpression_5FOA_6	678	6
No fluconazole_EMS_Overexpression_5FOA_6	1126	6
No fluconazole_EMS_Overexpression_5FOA_6	6645	6
No fluconazole_EMS_Overexpression_5FOA_6	1635	6
No fluconazole_EMS_Overexpression_5FOA_6	384	6
No fluconazole_EMS_Overexpression_5FOA_6	3511	6
No fluconazole_EMS_Overexpression_5FOA_6	85	6
No fluconazole_EMS_Overexpression_5FOA_6	800	6
No fluconazole_EMS_Overexpression_5FOA_6	2394	6
No fluconazole_EMS_Overexpression_5FOA_7	51	7
No fluconazole_EMS_Overexpression_5FOA_7	64	7
No fluconazole_EMS_Overexpression_5FOA_7	54	7
No fluconazole_EMS_Overexpression_5FOA_7	40	7
No fluconazole_EMS_Overexpression_5FOA_7	25	7
No fluconazole_EMS_Overexpression_5FOA_7	1492	7
No fluconazole_EMS_Overexpression_5FOA_7	5684	7
No fluconazole_EMS_Overexpression_5FOA_7	1815	7
No fluconazole_EMS_Overexpression_5FOA_7	24	7
No fluconazole_EMS_Overexpression_5FOA_7	49	7
No fluconazole_EMS_Overexpression_5FOA_7	1092	7
No fluconazole_EMS_Overexpression_5FOA_7	3075	7
No fluconazole_EMS_Overexpression_5FOA_7	5005	7
No fluconazole_EMS_Overexpression_5FOA_7	167	7
No fluconazole_EMS_Overexpression_5FOA_7	5294	7
No fluconazole_EMS_Overexpression_5FOA_7	3068	7
No fluconazole_EMS_Overexpression_5FOA_7	10558	7
No fluconazole_EMS_Overexpression_5FOA_7	8249	7
No fluconazole_EMS_Overexpression_5FOA_7	27	7
No fluconazole_EMS_Overexpression_5FOA_7	2143	7
No fluconazole_EMS_Overexpression_5FOA_7	2311	7
No fluconazole_EMS_Overexpression_5FOA_7	4503	7
No fluconazole_EMS_Overexpression_5FOA_7	684	7
No fluconazole_EMS_Overexpression_5FOA_7	7948	7
No fluconazole_EMS_Overexpression_5FOA_7	13733	7
No fluconazole_EMS_Overexpression_5FOA_7	12354	7
No fluconazole_EMS_Overexpression_5FOA_7	5797	7
No fluconazole_EMS_Overexpression_5FOA_7	5344	7
No fluconazole_EMS_Overexpression_5FOA_7	86	7
No fluconazole_EMS_Overexpression_5FOA_7	11263	7
No fluconazole_EMS_Overexpression_5FOA_7	775	7
No fluconazole_EMS_Overexpression_5FOA_7	87	7
No fluconazole_EMS_Overexpression_5FOA_7	89	7
No fluconazole_EMS_Overexpression_5FOA_7	82	7
No fluconazole_EMS_Overexpression_5FOA_7	855	7
No fluconazole_EMS_Overexpression_5FOA_7	5927	7
No fluconazole_EMS_Overexpression_5FOA_7	4679	7
No fluconazole_EMS_Overexpression_5FOA_7	1437	7
No fluconazole_EMS_Overexpression_5FOA_7	134	7
No fluconazole_EMS_Overexpression_5FOA_7	6222	7
No fluconazole_EMS_Overexpression_5FOA_7	916	7
No fluconazole_EMS_Overexpression_5FOA_7	881	7
No fluconazole_EMS_Overexpression_5FOA_7	4930	7
No fluconazole_EMS_Overexpression_5FOA_7	1274	7
No fluconazole_EMS_Overexpression_5FOA_7	984	7
No fluconazole_EMS_Overexpression_5FOA_7	7021	7
No fluconazole_EMS_Overexpression_5FOA_7	11189	7
No fluconazole_EMS_Overexpression_5FOA_7	3408	7
No fluconazole_EMS_Overexpression_5FOA_7	1962	7
No fluconazole_EMS_Overexpression_5FOA_7	6698	7
No fluconazole_EMS_Overexpression_5FOA_7	5962	7
No fluconazole_EMS_Overexpression_5FOA_7	935	7
No fluconazole_EMS_Overexpression_5FOA_7	7251	7
No fluconazole_EMS_Overexpression_5FOA_7	2863	7
No fluconazole_EMS_Overexpression_5FOA_7	10406	7
No fluconazole_EMS_Overexpression_5FOA_8	894	8
No fluconazole_EMS_Overexpression_5FOA_8	89	8
No fluconazole_EMS_Overexpression_5FOA_8	54	8
No fluconazole_EMS_Overexpression_5FOA_8	32	8
No fluconazole_EMS_Overexpression_5FOA_8	34	8
No fluconazole_EMS_Overexpression_5FOA_8	5622	8
No fluconazole_EMS_Overexpression_5FOA_8	5062	8
No fluconazole_EMS_Overexpression_5FOA_8	6203	8
No fluconazole_EMS_Overexpression_5FOA_8	29	8
No fluconazole_EMS_Overexpression_5FOA_8	4873	8
No fluconazole_EMS_Overexpression_5FOA_8	2042	8
No fluconazole_EMS_Overexpression_5FOA_8	50	8
No fluconazole_EMS_Overexpression_5FOA_8	92	8
No fluconazole_EMS_Overexpression_5FOA_8	991	8
No fluconazole_EMS_Overexpression_5FOA_8	2112	8
No fluconazole_EMS_Overexpression_5FOA_8	4937	8
No fluconazole_EMS_Overexpression_5FOA_8	8930	8
No fluconazole_EMS_Overexpression_5FOA_8	7540	8
No fluconazole_EMS_Overexpression_5FOA_8	8370	8
No fluconazole_EMS_Overexpression_5FOA_8	9787	8
No fluconazole_EMS_Overexpression_5FOA_8	75	8
No fluconazole_EMS_Overexpression_5FOA_8	448	8
No fluconazole_EMS_Overexpression_5FOA_8	4488	8
No fluconazole_EMS_Overexpression_5FOA_8	2160	8
No fluconazole_EMS_Overexpression_5FOA_8	1079	8
No fluconazole_EMS_Overexpression_5FOA_8	10947	8
No fluconazole_EMS_Overexpression_5FOA_8	1904	8
No fluconazole_EMS_Overexpression_5FOA_8	6318	8
No fluconazole_EMS_Overexpression_5FOA_8	53	8
No fluconazole_EMS_Overexpression_5FOA_8	89	8
No fluconazole_EMS_Overexpression_5FOA_8	717	8
No fluconazole_EMS_Overexpression_5FOA_8	1244	8
No fluconazole_EMS_Overexpression_5FOA_8	10298	8
No fluconazole_EMS_Overexpression_5FOA_8	5951	8
No fluconazole_EMS_Overexpression_5FOA_8	3309	8
No fluconazole_EMS_Overexpression_5FOA_8	436	8
No fluconazole_EMS_Overexpression_5FOA_8	1691	8
No fluconazole_EMS_Overexpression_5FOA_8	53	8
No fluconazole_EMS_Overexpression_5FOA_8	1125	8
No fluconazole_EMS_Overexpression_5FOA_8	2275	8
No fluconazole_EMS_Overexpression_5FOA_8	148	8
No fluconazole_EMS_Overexpression_5FOA_8	3819	8
No fluconazole_EMS_Overexpression_5FOA_8	6919	8
No fluconazole_EMS_Overexpression_5FOA_8	88	8
No fluconazole_EMS_Overexpression_5FOA_8	12784	8
No fluconazole_EMS_Overexpression_5FOA_8	1268	8
No fluconazole_EMS_Overexpression_5FOA_8	11838	8
No fluconazole_EMS_Overexpression_5FOA_8	4139	8
No fluconazole_EMS_Overexpression_5FOA_8	263	8
No fluconazole_EMS_Overexpression_5FOA_8	9401	8
No fluconazole_EMS_Overexpression_5FOA_8	8316	8
No fluconazole_EMS_Overexpression_5FOA_8	154	8
No fluconazole_EMS_Overexpression_5FOA_8	1595	8
No fluconazole_EMS_Overexpression_5FOA_9	155	9
No fluconazole_EMS_Overexpression_5FOA_9	194	9
No fluconazole_EMS_Overexpression_5FOA_9	708	9
No fluconazole_EMS_Overexpression_5FOA_9	4052	9
No fluconazole_EMS_Overexpression_5FOA_9	49	9
No fluconazole_EMS_Overexpression_5FOA_9	32	9
No fluconazole_EMS_Overexpression_5FOA_9	48	9
No fluconazole_EMS_Overexpression_5FOA_9	4904	9
No fluconazole_EMS_Overexpression_5FOA_9	4361	9
No fluconazole_EMS_Overexpression_5FOA_9	28	9
No fluconazole_EMS_Overexpression_5FOA_9	37	9
No fluconazole_EMS_Overexpression_5FOA_9	44	9
No fluconazole_EMS_Overexpression_5FOA_9	92	9
No fluconazole_EMS_Overexpression_5FOA_9	431	9
No fluconazole_EMS_Overexpression_5FOA_9	2234	9
No fluconazole_EMS_Overexpression_5FOA_9	6069	9
No fluconazole_EMS_Overexpression_5FOA_9	10963	9
No fluconazole_EMS_Overexpression_5FOA_9	807	9
No fluconazole_EMS_Overexpression_5FOA_9	50	9
No fluconazole_EMS_Overexpression_5FOA_9	7234	9
No fluconazole_EMS_Overexpression_5FOA_9	835	9
No fluconazole_EMS_Overexpression_5FOA_9	7374	9
No fluconazole_EMS_Overexpression_5FOA_9	1669	9
No fluconazole_EMS_Overexpression_5FOA_9	1091	9
No fluconazole_EMS_Overexpression_5FOA_9	388	9
No fluconazole_EMS_Overexpression_5FOA_9	6683	9
No fluconazole_EMS_Overexpression_5FOA_9	1063	9
No fluconazole_EMS_Overexpression_5FOA_9	1960	9
No fluconazole_EMS_Overexpression_5FOA_9	493	9
No fluconazole_EMS_Overexpression_5FOA_9	700	9
No fluconazole_EMS_Overexpression_5FOA_9	930	9
No fluconazole_EMS_Overexpression_5FOA_9	654	9
No fluconazole_EMS_Overexpression_5FOA_9	3526	9
No fluconazole_EMS_Overexpression_5FOA_9	5865	9
No fluconazole_EMS_Overexpression_5FOA_9	422	9
No fluconazole_EMS_Overexpression_5FOA_9	89	9
No fluconazole_EMS_Overexpression_5FOA_9	1445	9
No fluconazole_EMS_Overexpression_5FOA_9	6503	9
No fluconazole_EMS_Overexpression_5FOA_9	2360	9
No fluconazole_EMS_Overexpression_5FOA_9	630	9
No fluconazole_EMS_Overexpression_5FOA_9	2011	9
No fluconazole_EMS_Overexpression_5FOA_9	6066	9
No fluconazole_EMS_Overexpression_5FOA_9	722	9
No fluconazole_EMS_Overexpression_5FOA_9	1583	9
No fluconazole_EMS_Overexpression_5FOA_9	10284	9
No fluconazole_EMS_Overexpression_5FOA_9	27	9
No fluconazole_EMS_Overexpression_5FOA_9	73	9
No fluconazole_EMS_Overexpression_5FOA_9	3531	9
No fluconazole_EMS_Overexpression_5FOA_9	1383	9
No fluconazole_EMS_Overexpression_5FOA_9	6783	9
No fluconazole_EMS_Overexpression_5FOA_9	1095	9
No fluconazole_EMS_Overexpression_5FOA_9	4754	9
No fluconazole_EMS_Overexpression_5FOA_9	1337	9
No fluconazole_EMS_Overexpression_5FOA_9	608	9
No fluconazole_EMS_Overexpression_5FOA_9	914	9
No fluconazole_EMS_Overexpression_5FOA_10	32	10
No fluconazole_EMS_Overexpression_5FOA_10	330	10
No fluconazole_EMS_Overexpression_5FOA_10	21	10
No fluconazole_EMS_Overexpression_5FOA_10	34	10
No fluconazole_EMS_Overexpression_5FOA_10	24	10
No fluconazole_EMS_Overexpression_5FOA_10	24	10
No fluconazole_EMS_Overexpression_5FOA_10	8485	10
No fluconazole_EMS_Overexpression_5FOA_10	6530	10
No fluconazole_EMS_Overexpression_5FOA_10	47	10
No fluconazole_EMS_Overexpression_5FOA_10	1682	10
No fluconazole_EMS_Overexpression_5FOA_10	25	10
No fluconazole_EMS_Overexpression_5FOA_10	1267	10
No fluconazole_EMS_Overexpression_5FOA_10	40	10
No fluconazole_EMS_Overexpression_5FOA_10	5029	10
No fluconazole_EMS_Overexpression_5FOA_10	2530	10
[truncated: 1,765 more rows]
