# Supplementary material for: Gim3 buffers and potentiates de novo mutations that affect fluconazole susceptibility in yeast
Source: EMBO Rep. 2026 Feb 17;27(6):1510–39. doi: 10.1038/s44319-026-00702-x (PMC13022404; doi:10.1038/s44319-026-00702-x)
Supplement: Supplementary file 19 — Figure EV1 Source Data [file 44319_2026_702_MOESM19_ESM.zip › Figure EV1_SourceData/EV1B/R code/R code.txt]

library(tidyverse)

data <- Data.summary_EV1B

data <- data %>%
  mutate(
    Background = str_extract(Full_Path, "Deletion|Overexpression"),
    Condition = case_when(
      str_detect(Full_Path, "5FOA") ~ "5FOA",
      str_detect(Full_Path, "minURA|SCmURA") ~ "minURA",
      TRUE ~ NA_character_
    ),
    Group = paste(Background, Condition, sep = "_")
  ) %>%
  filter(Background %in% c("Deletion", "Overexpression")) 

#pairwise Wilcoxon rank-sum tests
wilcox_results <- pairwise.wilcox.test(
  x = data$Area,
  g = data$Group,
  p.adjust.method = "BH"
)

wilcox_df <- as.data.frame(as.table(wilcox_results$p.value)) %>%
  filter(!is.na(Freq)) %>%
  rename(
    Group1 = Var1,
    Group2 = Var2,
    p_value = Freq
  ) %>%
  mutate(
    Significance = case_when(
      p_value < 0.0001 ~ "****",
      p_value < 0.001 ~ "***",
      p_value < 0.01 ~ "**",
      p_value < 0.05 ~ "*",
      TRUE ~ ""
    )
  )


print(wilcox_df)

write.xlsx(wilcox_df, "Pairwise_Wilcoxon_Results_NoControl.xlsx", row.names = FALSE)
