# Supplementary material for: Gim3 buffers and potentiates de novo mutations that affect fluconazole susceptibility in yeast
Source: EMBO Rep. 2026 Feb 17;27(6):1510–39. doi: 10.1038/s44319-026-00702-x (PMC13022404; doi:10.1038/s44319-026-00702-x)
Supplement: Supplementary file 20 — Figure EV2 Source Data [file 44319_2026_702_MOESM20_ESM.zip]

Archive with 21 entries (15 files):
- Figure EV2_SourceData/
- Figure EV2_SourceData/EV2A/
- Figure EV2_SourceData/EV2A/Annotation.csv
- Figure EV2_SourceData/EV2A/Chromosome.csv
- Figure EV2_SourceData/EV2A/evo_SNP_locations_all_pools.txt
- Figure EV2_SourceData/EV2A/R code.txt
- Figure EV2_SourceData/EV2B/
- Figure EV2_SourceData/EV2B/Coding vs non coding_All data.csv
- Figure EV2_SourceData/EV2B/R code.txt
- Figure EV2_SourceData/EV2C/
- Figure EV2_SourceData/EV2C/Coding vs non coding_All data.csv
- Figure EV2_SourceData/EV2C/R code.txt
- Figure EV2_SourceData/EV2D/
- Figure EV2_SourceData/EV2D/R code&data.txt
- Figure EV2_SourceData/EV2_Sequencing data/
- Figure EV2_SourceData/EV2_Sequencing data/evo_control.txt
- Figure EV2_SourceData/EV2_Sequencing data/evo_pool1.txt
- Figure EV2_SourceData/EV2_Sequencing data/evo_pool2.txt
- Figure EV2_SourceData/EV2_Sequencing data/evo_pool3.txt
- Figure EV2_SourceData/EV2_Sequencing data/R Code_SNP_analysis.R
- Figure EV2_SourceData/EV2_Sequencing data/Read me.txt
