# Supplementary material for: Gim3 buffers and potentiates de novo mutations that affect fluconazole susceptibility in yeast
Source: EMBO Rep. 2026 Feb 17;27(6):1510–39. doi: 10.1038/s44319-026-00702-x (PMC13022404; doi:10.1038/s44319-026-00702-x)
Supplement: Supplementary file 20 — Figure EV2 Source Data [file 44319_2026_702_MOESM20_ESM.zip › Figure EV2_SourceData/EV2A/Annotation.csv]

Any1	chr1	6468	6469	Pool1
Any2	chr1	6788	6789	Pool1
Any3	chr1	10011	10012	Pool1
Any4	chr1	11282	11283	Pool1
Any5	chr1	46498	46499	Pool1
Any6	chr1	48005	48006	Pool1
Any7	chr1	61564	61565	Pool1
Any8	chr1	67659	67660	Pool1
Any9	chr1	94982	94983	Pool1
Any10	chr1	111306	111307	Pool1
Any11	chr1	156532	156533	Pool1
Any12	chr1	186683	186684	Pool1
Any13	chr1	195180	195181	Pool1
Any14	chr2	6028	6029	Pool1
Any15	chr2	10952	10953	Pool1
Any16	chr2	82031	82032	Pool1
Any17	chr2	90958	90959	Pool1
Any18	chr2	128918	128919	Pool1
Any19	chr2	172951	172952	Pool1
Any20	chr2	175360	175361	Pool1
Any21	chr2	202606	202607	Pool1
Any22	chr2	203834	203835	Pool1
Any23	chr2	246487	246488	Pool1
Any24	chr2	252332	252333	Pool1
Any25	chr2	253152	253153	Pool1
Any26	chr2	276389	276390	Pool1
Any27	chr2	345051	345052	Pool1
Any28	chr2	351642	351643	Pool1
Any29	chr2	397080	397081	Pool1
Any30	chr2	412730	412731	Pool1
Any31	chr2	534335	534336	Pool1
Any32	chr2	544584	544585	Pool1
Any33	chr2	558598	558599	Pool1
Any34	chr2	602962	602963	Pool1
Any35	chr2	629922	629923	Pool1
Any36	chr2	658032	658033	Pool1
Any37	chr2	658559	658560	Pool1
Any38	chr2	665294	665295	Pool1
Any39	chr2	673412	673413	Pool1
Any40	chr2	697658	697659	Pool1
Any41	chr2	711179	711180	Pool1
Any42	chr2	720587	720588	Pool1
Any43	chr2	733172	733173	Pool1
Any44	chr2	735726	735727	Pool1
Any45	chr3	23945	23946	Pool1
Any46	chr3	26261	26262	Pool1
Any47	chr3	112766	112767	Pool1
Any48	chr3	114277	114278	Pool1
Any49	chr3	173387	173388	Pool1
Any50	chr3	175366	175367	Pool1
Any51	chr3	210739	210740	Pool1
Any52	chr3	248490	248491	Pool1
Any53	chr3	253177	253178	Pool1
Any54	chr3	257657	257658	Pool1
Any55	chr3	265545	265546	Pool1
Any56	chr3	272067	272068	Pool1
Any57	chr3	274113	274114	Pool1
Any58	chr3	288393	288394	Pool1
Any59	chr3	288725	288726	Pool1
Any60	chr4	114714	114715	Pool1
Any61	chr4	152045	152046	Pool1
Any62	chr4	187356	187357	Pool1
Any63	chr4	193770	193771	Pool1
Any64	chr4	197654	197655	Pool1
Any65	chr4	229088	229089	Pool1
Any66	chr4	231438	231439	Pool1
Any67	chr4	259169	259170	Pool1
Any68	chr4	265130	265131	Pool1
Any69	chr4	288017	288018	Pool1
Any70	chr4	301859	301860	Pool1
Any71	chr4	316451	316452	Pool1
Any72	chr4	421055	421056	Pool1
Any73	chr4	422056	422057	Pool1
Any74	chr4	470513	470514	Pool1
Any75	chr4	498512	498513	Pool1
Any76	chr4	507447	507448	Pool1
Any77	chr4	550784	550785	Pool1
Any78	chr4	593545	593546	Pool1
Any79	chr4	600157	600158	Pool1
Any80	chr4	622477	622478	Pool1
Any81	chr4	641500	641501	Pool1
Any82	chr4	645298	645299	Pool1
Any83	chr4	661673	661674	Pool1
Any84	chr4	665361	665362	Pool1
Any85	chr4	697197	697198	Pool1
Any86	chr4	704307	704308	Pool1
Any87	chr4	794523	794524	Pool1
Any88	chr4	843480	843481	Pool1
Any89	chr4	903859	903860	Pool1
Any90	chr4	919128	919129	Pool1
Any91	chr4	933622	933623	Pool1
Any92	chr4	957138	957139	Pool1
Any93	chr4	1014789	1014790	Pool1
Any94	chr4	1068475	1068476	Pool1
Any95	chr4	1071819	1071820	Pool1
Any96	chr4	1102495	1102496	Pool1
Any97	chr4	1117748	1117749	Pool1
Any98	chr4	1139398	1139399	Pool1
Any99	chr4	1222468	1222469	Pool1
Any100	chr4	1275864	1275865	Pool1
Any101	chr4	1311571	1311572	Pool1
Any102	chr4	1392204	1392205	Pool1
Any103	chr4	1405195	1405196	Pool1
Any104	chr4	1417101	1417102	Pool1
Any105	chr4	1424640	1424641	Pool1
Any106	chr4	1424954	1424955	Pool1
Any107	chr4	1434967	1434968	Pool1
Any108	chr4	1451500	1451501	Pool1
Any109	chr4	1489849	1489850	Pool1
Any110	chr5	1567	1568	Pool1
Any111	chr5	48837	48838	Pool1
Any112	chr5	58080	58081	Pool1
Any113	chr5	60944	60945	Pool1
Any114	chr5	64316	64317	Pool1
Any115	chr5	92835	92836	Pool1
Any116	chr5	134729	134730	Pool1
Any117	chr5	152303	152304	Pool1
Any118	chr5	156490	156491	Pool1
Any119	chr5	160103	160104	Pool1
Any120	chr5	212446	212447	Pool1
Any121	chr5	213218	213219	Pool1
Any122	chr5	247328	247329	Pool1
Any123	chr5	248405	248406	Pool1
Any124	chr5	250747	250748	Pool1
Any125	chr5	256946	256947	Pool1
Any126	chr5	278916	278917	Pool1
Any127	chr5	311179	311180	Pool1
Any128	chr5	352865	352866	Pool1
Any129	chr5	375951	375952	Pool1
Any130	chr5	389672	389673	Pool1
Any131	chr5	396642	396643	Pool1
Any132	chr5	416447	416448	Pool1
Any133	chr5	426724	426725	Pool1
Any134	chr5	450337	450338	Pool1
Any135	chr5	472335	472336	Pool1
Any136	chr6	3938	3939	Pool1
Any137	chr6	13731	13732	Pool1
Any138	chr6	29514	29515	Pool1
Any139	chr6	64164	64165	Pool1
Any140	chr6	130147	130148	Pool1
Any141	chr6	214089	214090	Pool1
Any142	chr7	43088	43089	Pool1
Any143	chr7	86435	86436	Pool1
Any144	chr7	102923	102924	Pool1
Any145	chr7	141672	141673	Pool1
Any146	chr7	168692	168693	Pool1
Any147	chr7	177695	177696	Pool1
Any148	chr7	193345	193346	Pool1
Any149	chr7	219609	219610	Pool1
Any150	chr7	223698	223699	Pool1
Any151	chr7	236342	236343	Pool1
Any152	chr7	283521	283522	Pool1
Any153	chr7	331870	331871	Pool1
Any154	chr7	334933	334934	Pool1
Any155	chr7	344913	344914	Pool1
Any156	chr7	365245	365246	Pool1
Any157	chr7	373315	373316	Pool1
Any158	chr7	390454	390455	Pool1
Any159	chr7	418522	418523	Pool1
Any160	chr7	463749	463750	Pool1
Any161	chr7	466992	466993	Pool1
Any162	chr7	490183	490184	Pool1
Any163	chr7	510696	510697	Pool1
Any164	chr7	528507	528508	Pool1
Any165	chr7	533330	533331	Pool1
Any166	chr7	534126	534127	Pool1
Any167	chr7	538351	538352	Pool1
Any168	chr7	595228	595229	Pool1
Any169	chr7	595666	595667	Pool1
Any170	chr7	596504	596505	Pool1
Any171	chr7	609987	609988	Pool1
Any172	chr7	616021	616022	Pool1
Any173	chr7	647665	647666	Pool1
Any174	chr7	650886	650887	Pool1
Any175	chr7	700386	700387	Pool1
Any176	chr7	767859	767860	Pool1
Any177	chr7	786433	786434	Pool1
Any178	chr7	890040	890041	Pool1
Any179	chr7	946842	946843	Pool1
Any180	chr7	950686	950687	Pool1
Any181	chr7	969740	969741	Pool1
Any182	chr7	970085	970086	Pool1
Any183	chr7	984061	984062	Pool1
Any184	chr7	994941	994942	Pool1
Any185	chr7	1000300	1000301	Pool1
Any186	chr7	1034040	1034041	Pool1
Any187	chr7	1062892	1062893	Pool1
Any188	chr7	1083333	1083334	Pool1
Any189	chr8	11121	11122	Pool1
Any190	chr8	26478	26479	Pool1
Any191	chr8	38501	38502	Pool1
Any192	chr8	45627	45628	Pool1
Any193	chr8	53996	53997	Pool1
Any194	chr8	81483	81484	Pool1
Any195	chr8	109079	109080	Pool1
Any196	chr8	130958	130959	Pool1
Any197	chr8	134351	134352	Pool1
Any198	chr8	136578	136579	Pool1
Any199	chr8	144340	144341	Pool1
Any200	chr8	155727	155728	Pool1
Any201	chr8	162836	162837	Pool1
Any202	chr8	195514	195515	Pool1
Any203	chr8	259868	259869	Pool1
Any204	chr8	292573	292574	Pool1
Any205	chr8	314009	314010	Pool1
Any206	chr8	336557	336558	Pool1
Any207	chr8	345286	345287	Pool1
Any208	chr8	361588	361589	Pool1
Any209	chr8	381853	381854	Pool1
Any210	chr8	386884	386885	Pool1
Any211	chr8	423104	423105	Pool1
Any212	chr8	439357	439358	Pool1
Any213	chr8	441347	441348	Pool1
Any214	chr8	441596	441597	Pool1
Any215	chr8	443112	443113	Pool1
Any216	chr8	447982	447983	Pool1
Any217	chr8	488613	488614	Pool1
Any218	chr8	493969	493970	Pool1
Any219	chr8	505803	505804	Pool1
Any220	chr9	74288	74289	Pool1
Any221	chr9	89268	89269	Pool1
Any222	chr9	102421	102422	Pool1
Any223	chr9	106315	106316	Pool1
Any224	chr9	117817	117818	Pool1
Any225	chr9	124958	124959	Pool1
Any226	chr9	133111	133112	Pool1
Any227	chr9	159817	159818	Pool1
Any228	chr9	170771	170772	Pool1
Any229	chr9	178258	178259	Pool1
Any230	chr9	201059	201060	Pool1
Any231	chr9	226241	226242	Pool1
Any232	chr9	226647	226648	Pool1
Any233	chr9	240809	240810	Pool1
Any234	chr9	279669	279670	Pool1
Any235	chr9	280112	280113	Pool1
Any236	chr9	427321	427322	Pool1
Any237	chr9	427891	427892	Pool1
Any238	chr10	94990	94991	Pool1
Any239	chr10	142713	142714	Pool1
Any240	chr10	154538	154539	Pool1
Any241	chr10	231702	231703	Pool1
Any242	chr10	297974	297975	Pool1
Any243	chr10	339467	339468	Pool1
Any244	chr10	371419	371420	Pool1
Any245	chr10	373059	373060	Pool1
Any246	chr10	399171	399172	Pool1
Any247	chr10	408958	408959	Pool1
Any248	chr10	418569	418570	Pool1
Any249	chr10	459131	459132	Pool1
Any250	chr10	476615	476616	Pool1
Any251	chr10	476635	476636	Pool1
Any252	chr10	476681	476682	Pool1
Any253	chr10	545169	545170	Pool1
Any254	chr10	681752	681753	Pool1
Any255	chr10	699579	699580	Pool1
Any256	chr10	716266	716267	Pool1
Any257	chr10	722139	722140	Pool1
Any258	chr11	8033	8034	Pool1
Any259	chr11	71486	71487	Pool1
Any260	chr11	73447	73448	Pool1
Any261	chr11	91141	91142	Pool1
Any262	chr11	97782	97783	Pool1
Any263	chr11	101000	101001	Pool1
Any264	chr11	121866	121867	Pool1
Any265	chr11	123830	123831	Pool1
Any266	chr11	134303	134304	Pool1
Any267	chr11	152702	152703	Pool1
Any268	chr11	165984	165985	Pool1
Any269	chr11	197092	197093	Pool1
Any270	chr11	265145	265146	Pool1
Any271	chr11	289265	289266	Pool1
Any272	chr11	289338	289339	Pool1
Any273	chr11	318835	318836	Pool1
Any274	chr11	374964	374965	Pool1
Any275	chr11	381083	381084	Pool1
Any276	chr11	381204	381205	Pool1
Any277	chr11	409190	409191	Pool1
Any278	chr11	426077	426078	Pool1
Any279	chr11	451794	451795	Pool1
Any280	chr11	514682	514683	Pool1
Any281	chr11	599736	599737	Pool1
Any282	chr11	615141	615142	Pool1
Any283	chr11	644902	644903	Pool1
Any284	chr12	51791	51792	Pool1
Any285	chr12	70528	70529	Pool1
Any286	chr12	85574	85575	Pool1
Any287	chr12	88420	88421	Pool1
Any288	chr12	91587	91588	Pool1
Any289	chr12	131094	131095	Pool1
Any290	chr12	132905	132906	Pool1
Any291	chr12	145267	145268	Pool1
Any292	chr12	195157	195158	Pool1
Any293	chr12	195698	195699	Pool1
Any294	chr12	212780	212781	Pool1
Any295	chr12	235241	235242	Pool1
Any296	chr12	238340	238341	Pool1
Any297	chr12	255672	255673	Pool1
Any298	chr12	351540	351541	Pool1
Any299	chr12	359990	359991	Pool1
Any300	chr12	403674	403675	Pool1
Any301	chr12	410831	410832	Pool1
Any302	chr12	502993	502994	Pool1
Any303	chr12	545831	545832	Pool1
Any304	chr12	560001	560002	Pool1
Any305	chr12	661290	661291	Pool1
Any306	chr12	739114	739115	Pool1
Any307	chr12	748679	748680	Pool1
Any308	chr12	830728	830729	Pool1
Any309	chr12	841707	841708	Pool1
Any310	chr12	853376	853377	Pool1
Any311	chr12	897804	897805	Pool1
Any312	chr12	964836	964837	Pool1
Any313	chr12	981947	981948	Pool1
Any314	chr12	1021498	1021499	Pool1
Any315	chr12	1022613	1022614	Pool1
Any316	chr12	1039048	1039049	Pool1
Any317	chr12	1053609	1053610	Pool1
Any318	chr13	43612	43613	Pool1
Any319	chr13	158735	158736	Pool1
Any320	chr13	208062	208063	Pool1
Any321	chr13	257588	257589	Pool1
Any322	chr13	309260	309261	Pool1
Any323	chr13	336895	336896	Pool1
Any324	chr13	368599	368600	Pool1
Any325	chr13	478627	478628	Pool1
Any326	chr13	535951	535952	Pool1
Any327	chr13	537439	537440	Pool1
Any328	chr13	562035	562036	Pool1
Any329	chr13	571560	571561	Pool1
Any330	chr13	594404	594405	Pool1
Any331	chr13	595738	595739	Pool1
Any332	chr13	690452	690453	Pool1
Any333	chr13	722094	722095	Pool1
Any334	chr13	727710	727711	Pool1
Any335	chr13	735749	735750	Pool1
Any336	chr13	737553	737554	Pool1
Any337	chr13	771485	771486	Pool1
Any338	chr13	783610	783611	Pool1
Any339	chr13	799438	799439	Pool1
Any340	chr13	819665	819666	Pool1
Any341	chr13	836833	836834	Pool1
Any342	chr13	842156	842157	Pool1
Any343	chr13	855766	855767	Pool1
Any344	chr13	869363	869364	Pool1
Any345	chr13	878767	878768	Pool1
Any346	chr13	894939	894940	Pool1
Any347	chr13	916381	916382	Pool1
Any348	chr14	7145	7146	Pool1
Any349	chr14	10677	10678	Pool1
Any350	chr14	26333	26334	Pool1
Any351	chr14	42973	42974	Pool1
Any352	chr14	74168	74169	Pool1
Any353	chr14	96296	96297	Pool1
Any354	chr14	136419	136420	Pool1
Any355	chr14	203807	203808	Pool1
Any356	chr14	254365	254366	Pool1
Any357	chr14	291378	291379	Pool1
Any358	chr14	294980	294981	Pool1
Any359	chr14	306526	306527	Pool1
Any360	chr14	324332	324333	Pool1
Any361	chr14	365465	365466	Pool1
Any362	chr14	374886	374887	Pool1
Any363	chr14	378981	378982	Pool1
Any364	chr14	402312	402313	Pool1
Any365	chr14	408447	408448	Pool1
Any366	chr14	427522	427523	Pool1
Any367	chr14	438044	438045	Pool1
Any368	chr14	460041	460042	Pool1
Any369	chr14	475827	475828	Pool1
Any370	chr14	503576	503577	Pool1
Any371	chr14	523413	523414	Pool1
Any372	chr14	523419	523420	Pool1
Any373	chr14	530384	530385	Pool1
Any374	chr14	594056	594057	Pool1
Any375	chr14	595675	595676	Pool1
Any376	chr14	623782	623783	Pool1
Any377	chr14	651121	651122	Pool1
Any378	chr14	663286	663287	Pool1
Any379	chr14	677207	677208	Pool1
Any380	chr14	684069	684070	Pool1
Any381	chr14	712240	712241	Pool1
Any382	chr14	737272	737273	Pool1
Any383	chr14	750687	750688	Pool1
Any384	chr14	767300	767301	Pool1
Any385	chr14	770510	770511	Pool1
Any386	chr14	773701	773702	Pool1
Any387	chr15	17174	17175	Pool1
Any388	chr15	36622	36623	Pool1
Any389	chr15	47547	47548	Pool1
Any390	chr15	50891	50892	Pool1
Any391	chr15	53805	53806	Pool1
Any392	chr15	90526	90527	Pool1
Any393	chr15	95042	95043	Pool1
Any394	chr15	182161	182162	Pool1
Any395	chr15	219715	219716	Pool1
Any396	chr15	283715	283716	Pool1
Any397	chr15	335058	335059	Pool1
Any398	chr15	378125	378126	Pool1
Any399	chr15	492645	492646	Pool1
Any400	chr15	564293	564294	Pool1
Any401	chr15	616880	616881	Pool1
Any402	chr15	639074	639075	Pool1
Any403	chr15	657675	657676	Pool1
Any404	chr15	665118	665119	Pool1
Any405	chr15	671267	671268	Pool1
Any406	chr15	676496	676497	Pool1
Any407	chr15	695084	695085	Pool1
Any408	chr15	714858	714859	Pool1
Any409	chr15	795836	795837	Pool1
Any410	chr15	813558	813559	Pool1
Any411	chr15	881772	881773	Pool1
Any412	chr15	896789	896790	Pool1
Any413	chr15	899509	899510	Pool1
Any414	chr15	920926	920927	Pool1
Any415	chr15	943793	943794	Pool1
Any416	chr15	945876	945877	Pool1
Any417	chr15	953487	953488	Pool1
Any418	chr15	1055878	1055879	Pool1
Any419	chr15	1068457	1068458	Pool1
Any420	chr15	1091280	1091281	Pool1
Any421	chr16	35858	35859	Pool1
Any422	chr16	38037	38038	Pool1
Any423	chr16	64246	64247	Pool1
Any424	chr16	64527	64528	Pool1
Any425	chr16	73345	73346	Pool1
Any426	chr16	107847	107848	Pool1
Any427	chr16	124771	124772	Pool1
Any428	chr16	140033	140034	Pool1
Any429	chr16	142310	142311	Pool1
Any430	chr16	197596	197597	Pool1
Any431	chr16	218437	218438	Pool1
Any432	chr16	242961	242962	Pool1
Any433	chr16	248209	248210	Pool1
Any434	chr16	255926	255927	Pool1
Any435	chr16	280309	280310	Pool1
Any436	chr16	303971	303972	Pool1
Any437	chr16	311652	311653	Pool1
Any438	chr16	324833	324834	Pool1
Any439	chr16	339342	339343	Pool1
Any440	chr16	353085	353086	Pool1
Any441	chr16	357780	357781	Pool1
Any442	chr16	358553	358554	Pool1
Any443	chr16	362813	362814	Pool1
Any444	chr16	381522	381523	Pool1
Any445	chr16	389520	389521	Pool1
Any446	chr16	416001	416002	Pool1
Any447	chr16	482496	482497	Pool1
Any448	chr16	483339	483340	Pool1
Any449	chr16	484822	484823	Pool1
Any450	chr16	485343	485344	Pool1
Any451	chr16	492336	492337	Pool1
Any452	chr16	493786	493787	Pool1
Any453	chr16	521408	521409	Pool1
Any454	chr16	580093	580094	Pool1
Any455	chr16	639227	639228	Pool1
Any456	chr16	669691	669692	Pool1
Any457	chr16	671946	671947	Pool1
Any458	chr16	769380	769381	Pool1
Any459	chr16	773091	773092	Pool1
Any460	chr16	773113	773114	Pool1
Any461	chr16	778215	778216	Pool1
Any462	chr16	847034	847035	Pool1
Any463	chr16	852276	852277	Pool1
Any464	chr16	877284	877285	Pool1
Any465	chr16	894467	894468	Pool1
Any466	chr1	4191	4192	Pool2
Any467	chr1	12762	12763	Pool2
Any468	chr1	12764	12765	Pool2
Any469	chr1	111963	111964	Pool2
Any470	chr1	112414	112415	Pool2
Any471	chr1	119440	119441	Pool2
Any472	chr1	126199	126200	Pool2
Any473	chr1	141539	141540	Pool2
Any474	chr1	153173	153174	Pool2
Any475	chr2	1655	1656	Pool2
Any476	chr2	26406	26407	Pool2
Any477	chr2	118806	118807	Pool2
Any478	chr2	135046	135047	Pool2
Any479	chr2	141564	141565	Pool2
Any480	chr2	236733	236734	Pool2
Any481	chr2	287536	287537	Pool2
Any482	chr2	426393	426394	Pool2
Any483	chr2	445663	445664	Pool2
Any484	chr2	453553	453554	Pool2
Any485	chr2	497376	497377	Pool2
Any486	chr2	511388	511389	Pool2
Any487	chr2	524400	524401	Pool2
Any488	chr2	550727	550728	Pool2
Any489	chr2	590152	590153	Pool2
Any490	chr2	600322	600323	Pool2
Any491	chr2	616347	616348	Pool2
Any492	chr2	628769	628770	Pool2
Any493	chr2	643913	643914	Pool2
Any494	chr2	653199	653200	Pool2
Any495	chr2	719752	719753	Pool2
Any496	chr2	738090	738091	Pool2
Any497	chr2	748135	748136	Pool2
Any498	chr2	768313	768314	Pool2
Any499	chr2	775254	775255	Pool2
Any500	chr2	796121	796122	Pool2
Any501	chr3	62247	62248	Pool2
Any502	chr3	65787	65788	Pool2
Any503	chr3	93537	93538	Pool2
Any504	chr3	96520	96521	Pool2
Any505	chr3	116852	116853	Pool2
Any506	chr3	132982	132983	Pool2
Any507	chr3	146484	146485	Pool2
Any508	chr3	163009	163010	Pool2
Any509	chr3	168031	168032	Pool2
Any510	chr3	174784	174785	Pool2
Any511	chr3	178503	178504	Pool2
Any512	chr3	187515	187516	Pool2
Any513	chr3	220998	220999	Pool2
Any514	chr3	260820	260821	Pool2
Any515	chr3	289710	289711	Pool2
Any516	chr3	301683	301684	Pool2
Any517	chr4	58675	58676	Pool2
Any518	chr4	77006	77007	Pool2
Any519	chr4	79989	79990	Pool2
Any520	chr4	82554	82555	Pool2
Any521	chr4	101972	101973	Pool2
Any522	chr4	133106	133107	Pool2
Any523	chr4	167424	167425	Pool2
Any524	chr4	172790	172791	Pool2
Any525	chr4	213486	213487	Pool2
Any526	chr4	262359	262360	Pool2
Any527	chr4	285088	285089	Pool2
Any528	chr4	289774	289775	Pool2
Any529	chr4	363871	363872	Pool2
Any530	chr4	379035	379036	Pool2
Any531	chr4	426211	426212	Pool2
Any532	chr4	446556	446557	Pool2
Any533	chr4	472133	472134	Pool2
Any534	chr4	476579	476580	Pool2
Any535	chr4	515701	515702	Pool2
Any536	chr4	578220	578221	Pool2
Any537	chr4	629532	629533	Pool2
Any538	chr4	636382	636383	Pool2
Any539	chr4	712194	712195	Pool2
Any540	chr4	734744	734745	Pool2
Any541	chr4	793960	793961	Pool2
Any542	chr4	845798	845799	Pool2
Any543	chr4	846206	846207	Pool2
Any544	chr4	853271	853272	Pool2
Any545	chr4	893728	893729	Pool2
Any546	chr4	907939	907940	Pool2
Any547	chr4	942483	942484	Pool2
Any548	chr4	973269	973270	Pool2
Any549	chr4	979383	979384	Pool2
Any550	chr4	981942	981943	Pool2
Any551	chr4	1000495	1000496	Pool2
Any552	chr4	1012766	1012767	Pool2
Any553	chr4	1020136	1020137	Pool2
Any554	chr4	1026843	1026844	Pool2
Any555	chr4	1037702	1037703	Pool2
Any556	chr4	1087092	1087093	Pool2
Any557	chr4	1143516	1143517	Pool2
Any558	chr4	1162879	1162880	Pool2
Any559	chr4	1175835	1175836	Pool2
Any560	chr4	1182181	1182182	Pool2
Any561	chr4	1244207	1244208	Pool2
Any562	chr4	1247716	1247717	Pool2
Any563	chr4	1275854	1275855	Pool2
Any564	chr4	1296085	1296086	Pool2
Any565	chr4	1301787	1301788	Pool2
Any566	chr4	1304863	1304864	Pool2
Any567	chr4	1319191	1319192	Pool2
Any568	chr4	1323825	1323826	Pool2
Any569	chr4	1330234	1330235	Pool2
Any570	chr4	1395881	1395882	Pool2
Any571	chr4	1396336	1396337	Pool2
Any572	chr4	1398442	1398443	Pool2
Any573	chr4	1449298	1449299	Pool2
Any574	chr5	69624	69625	Pool2
Any575	chr5	123447	123448	Pool2
Any576	chr5	213325	213326	Pool2
Any577	chr5	228350	228351	Pool2
Any578	chr5	228536	228537	Pool2
Any579	chr5	241498	241499	Pool2
Any580	chr5	250161	250162	Pool2
Any581	chr5	268533	268534	Pool2
Any582	chr5	334983	334984	Pool2
Any583	chr5	373315	373316	Pool2
Any584	chr5	384835	384836	Pool2
Any585	chr5	407156	407157	Pool2
Any586	chr5	415587	415588	Pool2
Any587	chr5	416276	416277	Pool2
Any588	chr5	437200	437201	Pool2
Any589	chr5	465217	465218	Pool2
Any590	chr5	519209	519210	Pool2
Any591	chr5	522102	522103	Pool2
Any592	chr5	533926	533927	Pool2
Any593	chr6	2470	2471	Pool2
Any594	chr6	22059	22060	Pool2
Any595	chr6	58217	58218	Pool2
Any596	chr6	63186	63187	Pool2
Any597	chr6	67629	67630	Pool2
Any598	chr6	96968	96969	Pool2
Any599	chr6	194140	194141	Pool2
Any600	chr6	219298	219299	Pool2
Any601	chr7	2469	2470	Pool2
Any602	chr7	2677	2678	Pool2
Any603	chr7	11640	11641	Pool2
Any604	chr7	12315	12316	Pool2
Any605	chr7	106605	106606	Pool2
Any606	chr7	144098	144099	Pool2
Any607	chr7	165485	165486	Pool2
Any608	chr7	192532	192533	Pool2
Any609	chr7	208942	208943	Pool2
Any610	chr7	228929	228930	Pool2
Any611	chr7	256672	256673	Pool2
Any612	chr7	285226	285227	Pool2
Any613	chr7	303333	303334	Pool2
Any614	chr7	305497	305498	Pool2
Any615	chr7	306652	306653	Pool2
Any616	chr7	315796	315797	Pool2
Any617	chr7	332566	332567	Pool2
Any618	chr7	454848	454849	Pool2
Any619	chr7	468500	468501	Pool2
Any620	chr7	486180	486181	Pool2
Any621	chr7	504733	504734	Pool2
Any622	chr7	526083	526084	Pool2
Any623	chr7	607078	607079	Pool2
Any624	chr7	692876	692877	Pool2
Any625	chr7	709823	709824	Pool2
Any626	chr7	715557	715558	Pool2
Any627	chr7	723392	723393	Pool2
Any628	chr7	737212	737213	Pool2
Any629	chr7	742964	742965	Pool2
Any630	chr7	762994	762995	Pool2
Any631	chr7	772272	772273	Pool2
Any632	chr7	838127	838128	Pool2
Any633	chr7	857126	857127	Pool2
Any634	chr7	907543	907544	Pool2
Any635	chr7	934478	934479	Pool2
Any636	chr7	942941	942942	Pool2
Any637	chr7	943678	943679	Pool2
Any638	chr7	944663	944664	Pool2
Any639	chr7	993394	993395	Pool2
Any640	chr7	1009140	1009141	Pool2
Any641	chr7	1019601	1019602	Pool2
Any642	chr7	1063062	1063063	Pool2
Any643	chr7	1082752	1082753	Pool2
Any644	chr8	31996	31997	Pool2
Any645	chr8	33848	33849	Pool2
Any646	chr8	50068	50069	Pool2
Any647	chr8	100493	100494	Pool2
Any648	chr8	117162	117163	Pool2
Any649	chr8	137482	137483	Pool2
Any650	chr8	145289	145290	Pool2
Any651	chr8	179589	179590	Pool2
Any652	chr8	234794	234795	Pool2
Any653	chr8	236656	236657	Pool2
Any654	chr8	288255	288256	Pool2
Any655	chr8	291864	291865	Pool2
Any656	chr8	332780	332781	Pool2
Any657	chr8	352592	352593	Pool2
Any658	chr8	361219	361220	Pool2
Any659	chr8	417999	418000	Pool2
Any660	chr8	429819	429820	Pool2
Any661	chr8	555430	555431	Pool2
Any662	chr9	26513	26514	Pool2
Any663	chr9	42179	42180	Pool2
Any664	chr9	45182	45183	Pool2
Any665	chr9	46523	46524	Pool2
Any666	chr9	48144	48145	Pool2
Any667	chr9	63678	63679	Pool2
Any668	chr9	126200	126201	Pool2
Any669	chr9	149274	149275	Pool2
Any670	chr9	192803	192804	Pool2
Any671	chr9	214744	214745	Pool2
Any672	chr9	298609	298610	Pool2
Any673	chr9	301776	301777	Pool2
Any674	chr9	305079	305080	Pool2
Any675	chr9	332287	332288	Pool2
Any676	chr9	333796	333797	Pool2
Any677	chr9	371669	371670	Pool2
Any678	chr9	382754	382755	Pool2
Any679	chr9	391018	391019	Pool2
Any680	chr9	417420	417421	Pool2
Any681	chr10	28804	28805	Pool2
Any682	chr10	36182	36183	Pool2
Any683	chr10	47163	47164	Pool2
Any684	chr10	88464	88465	Pool2
Any685	chr10	109646	109647	Pool2
Any686	chr10	124148	124149	Pool2
Any687	chr10	132369	132370	Pool2
Any688	chr10	152324	152325	Pool2
Any689	chr10	208159	208160	Pool2
Any690	chr10	213446	213447	Pool2
Any691	chr10	222714	222715	Pool2
Any692	chr10	227363	227364	Pool2
Any693	chr10	264965	264966	Pool2
Any694	chr10	313681	313682	Pool2
Any695	chr10	319267	319268	Pool2
Any696	chr10	373952	373953	Pool2
Any697	chr10	382428	382429	Pool2
Any698	chr10	386736	386737	Pool2
Any699	chr10	388235	388236	Pool2
Any700	chr10	392226	392227	Pool2
Any701	chr10	400489	400490	Pool2
Any702	chr10	424749	424750	Pool2
Any703	chr10	494596	494597	Pool2
Any704	chr10	559282	559283	Pool2
Any705	chr10	578723	578724	Pool2
Any706	chr10	595317	595318	Pool2
Any707	chr10	601822	601823	Pool2
Any708	chr10	634901	634902	Pool2
Any709	chr10	683319	683320	Pool2
Any710	chr10	700318	700319	Pool2
Any711	chr10	701937	701938	Pool2
Any712	chr10	722092	722093	Pool2
Any713	chr11	24709	24710	Pool2
Any714	chr11	33968	33969	Pool2
Any715	chr11	40657	40658	Pool2
Any716	chr11	41300	41301	Pool2
Any717	chr11	56312	56313	Pool2
Any718	chr11	68626	68627	Pool2
Any719	chr11	79654	79655	Pool2
Any720	chr11	136933	136934	Pool2
Any721	chr11	138146	138147	Pool2
Any722	chr11	181483	181484	Pool2
Any723	chr11	210068	210069	Pool2
Any724	chr11	216700	216701	Pool2
Any725	chr11	257526	257527	Pool2
Any726	chr11	282444	282445	Pool2
Any727	chr11	301442	301443	Pool2
Any728	chr11	354074	354075	Pool2
Any729	chr11	443527	443528	Pool2
Any730	chr11	487551	487552	Pool2
Any731	chr11	507110	507111	Pool2
Any732	chr11	508114	508115	Pool2
Any733	chr11	514091	514092	Pool2
Any734	chr11	566742	566743	Pool2
Any735	chr11	633228	633229	Pool2
Any736	chr12	40525	40526	Pool2
Any737	chr12	100257	100258	Pool2
Any738	chr12	131911	131912	Pool2
Any739	chr12	162185	162186	Pool2
Any740	chr12	182376	182377	Pool2
Any741	chr12	182789	182790	Pool2
Any742	chr12	245477	245478	Pool2
Any743	chr12	285451	285452	Pool2
Any744	chr12	294781	294782	Pool2
Any745	chr12	314255	314256	Pool2
Any746	chr12	367075	367076	Pool2
Any747	chr12	393654	393655	Pool2
Any748	chr12	430701	430702	Pool2
Any749	chr12	447095	447096	Pool2
Any750	chr12	500578	500579	Pool2
Any751	chr12	540972	540973	Pool2
Any752	chr12	546564	546565	Pool2
Any753	chr12	613373	613374	Pool2
Any754	chr12	704097	704098	Pool2
Any755	chr12	704675	704676	Pool2
Any756	chr12	764768	764769	Pool2
Any757	chr12	767244	767245	Pool2
Any758	chr12	784983	784984	Pool2
Any759	chr12	802477	802478	Pool2
Any760	chr12	803899	803900	Pool2
Any761	chr12	810744	810745	Pool2
Any762	chr12	819040	819041	Pool2
Any763	chr12	819472	819473	Pool2
Any764	chr12	826639	826640	Pool2
Any765	chr12	829348	829349	Pool2
Any766	chr12	855209	855210	Pool2
Any767	chr12	855491	855492	Pool2
Any768	chr12	877810	877811	Pool2
Any769	chr12	903708	903709	Pool2
Any770	chr12	909487	909488	Pool2
Any771	chr12	911524	911525	Pool2
Any772	chr12	933332	933333	Pool2
Any773	chr12	941490	941491	Pool2
Any774	chr12	970708	970709	Pool2
Any775	chr12	998376	998377	Pool2
Any776	chr12	1001556	1001557	Pool2
Any777	chr12	1007740	1007741	Pool2
Any778	chr12	1017722	1017723	Pool2
Any779	chr12	1019693	1019694	Pool2
Any780	chr12	1021820	1021821	Pool2
Any781	chr13	15861	15862	Pool2
Any782	chr13	57411	57412	Pool2
Any783	chr13	57506	57507	Pool2
Any784	chr13	113284	113285	Pool2
Any785	chr13	160134	160135	Pool2
Any786	chr13	266116	266117	Pool2
Any787	chr13	274159	274160	Pool2
Any788	chr13	281768	281769	Pool2
Any789	chr13	282740	282741	Pool2
Any790	chr13	316084	316085	Pool2
Any791	chr13	325012	325013	Pool2
Any792	chr13	337550	337551	Pool2
Any793	chr13	430015	430016	Pool2
Any794	chr13	511851	511852	Pool2
Any795	chr13	543289	543290	Pool2
Any796	chr13	588157	588158	Pool2
Any797	chr13	602125	602126	Pool2
Any798	chr13	649906	649907	Pool2
Any799	chr13	740948	740949	Pool2
Any800	chr13	743822	743823	Pool2
Any801	chr13	753873	753874	Pool2
Any802	chr13	798695	798696	Pool2
Any803	chr13	815982	815983	Pool2
Any804	chr13	867118	867119	Pool2
Any805	chr14	55203	55204	Pool2
Any806	chr14	141028	141029	Pool2
Any807	chr14	157819	157820	Pool2
Any808	chr14	195058	195059	Pool2
Any809	chr14	200680	200681	Pool2
Any810	chr14	203551	203552	Pool2
Any811	chr14	228194	228195	Pool2
Any812	chr14	236828	236829	Pool2
Any813	chr14	240897	240898	Pool2
Any814	chr14	348542	348543	Pool2
Any815	chr14	378360	378361	Pool2
Any816	chr14	482002	482003	Pool2
Any817	chr14	504417	504418	Pool2
Any818	chr14	578640	578641	Pool2
Any819	chr14	580356	580357	Pool2
Any820	chr14	606280	606281	Pool2
Any821	chr14	645477	645478	Pool2
Any822	chr14	688761	688762	Pool2
Any823	chr14	724325	724326	Pool2
Any824	chr14	762527	762528	Pool2
Any825	chr14	783359	783360	Pool2
Any826	chr15	17015	17016	Pool2
Any827	chr15	73316	73317	Pool2
Any828	chr15	102430	102431	Pool2
Any829	chr15	179396	179397	Pool2
Any830	chr15	203147	203148	Pool2
Any831	chr15	224005	224006	Pool2
Any832	chr15	233005	233006	Pool2
Any833	chr15	289677	289678	Pool2
Any834	chr15	326742	326743	Pool2
Any835	chr15	342498	342499	Pool2
Any836	chr15	375614	375615	Pool2
Any837	chr15	407335	407336	Pool2
Any838	chr15	465429	465430	Pool2
Any839	chr15	503851	503852	Pool2
Any840	chr15	511196	511197	Pool2
Any841	chr15	538717	538718	Pool2
Any842	chr15	564787	564788	Pool2
Any843	chr15	574760	574761	Pool2
Any844	chr15	585157	585158	Pool2
Any845	chr15	591902	591903	Pool2
Any846	chr15	625010	625011	Pool2
Any847	chr15	744762	744763	Pool2
Any848	chr15	755016	755017	Pool2
Any849	chr15	776560	776561	Pool2
Any850	chr15	814965	814966	Pool2
Any851	chr15	828571	828572	Pool2
Any852	chr15	900105	900106	Pool2
Any853	chr15	1053551	1053552	Pool2
Any854	chr15	1058416	1058417	Pool2
Any855	chr15	1084326	1084327	Pool2
Any856	chr16	15485	15486	Pool2
Any857	chr16	38380	38381	Pool2
Any858	chr16	48471	48472	Pool2
Any859	chr16	71415	71416	Pool2
Any860	chr16	71426	71427	Pool2
Any861	chr16	140039	140040	Pool2
Any862	chr16	141468	141469	Pool2
Any863	chr16	141907	141908	Pool2
Any864	chr16	151533	151534	Pool2
Any865	chr16	162616	162617	Pool2
Any866	chr16	184556	184557	Pool2
Any867	chr16	201459	201460	Pool2
Any868	chr16	256623	256624	Pool2
Any869	chr16	299678	299679	Pool2
Any870	chr16	330850	330851	Pool2
Any871	chr16	366302	366303	Pool2
Any872	chr16	382826	382827	Pool2
Any873	chr16	385751	385752	Pool2
Any874	chr16	388756	388757	Pool2
Any875	chr16	404264	404265	Pool2
Any876	chr16	480394	480395	Pool2
Any877	chr16	487495	487496	Pool2
Any878	chr16	494262	494263	Pool2
Any879	chr16	502428	502429	Pool2
Any880	chr16	505862	505863	Pool2
Any881	chr16	506696	506697	Pool2
Any882	chr16	520528	520529	Pool2
Any883	chr16	540253	540254	Pool2
Any884	chr16	603940	603941	Pool2
Any885	chr16	633221	633222	Pool2
Any886	chr16	668869	668870	Pool2
Any887	chr16	712202	712203	Pool2
Any888	chr16	718609	718610	Pool2
Any889	chr16	752757	752758	Pool2
Any890	chr16	903435	903436	Pool2
Any891	chr16	907477	907478	Pool2
Any892	chr16	914880	914881	Pool2
Any893	chr16	920326	920327	Pool2
Any894	chr16	920892	920893	Pool2
Any895	chr16	935745	935746	Pool2
Any896	chr1	2718	2719	Pool3
Any897	chr1	5177	5178	Pool3
Any898	chr1	95193	95194	Pool3
Any899	chr1	127821	127822	Pool3
Any900	chr1	136590	136591	Pool3
Any901	chr1	139863	139864	Pool3
Any902	chr1	141194	141195	Pool3
Any903	chr1	150287	150288	Pool3
Any904	chr1	152435	152436	Pool3
Any905	chr1	167657	167658	Pool3
Any906	chr1	181892	181893	Pool3
Any907	chr1	198966	198967	Pool3
Any908	chr1	209195	209196	Pool3
Any909	chr2	27059	27060	Pool3
Any910	chr2	89500	89501	Pool3
Any911	chr2	98380	98381	Pool3
Any912	chr2	129710	129711	Pool3
Any913	chr2	256664	256665	Pool3
Any914	chr2	303912	303913	Pool3
Any915	chr2	312258	312259	Pool3
Any916	chr2	325051	325052	Pool3
Any917	chr2	328371	328372	Pool3
Any918	chr2	339639	339640	Pool3
Any919	chr2	368762	368763	Pool3
Any920	chr2	376684	376685	Pool3
Any921	chr2	381444	381445	Pool3
Any922	chr2	384936	384937	Pool3
Any923	chr2	414082	414083	Pool3
Any924	chr2	446842	446843	Pool3
Any925	chr2	450246	450247	Pool3
Any926	chr2	455084	455085	Pool3
Any927	chr2	461202	461203	Pool3
Any928	chr2	502909	502910	Pool3
Any929	chr2	541236	541237	Pool3
Any930	chr2	547523	547524	Pool3
Any931	chr2	578946	578947	Pool3
Any932	chr2	596008	596009	Pool3
Any933	chr2	598311	598312	Pool3
Any934	chr2	665205	665206	Pool3
Any935	chr2	680720	680721	Pool3
Any936	chr2	688486	688487	Pool3
Any937	chr2	720131	720132	Pool3
Any938	chr2	739802	739803	Pool3
Any939	chr2	755440	755441	Pool3
Any940	chr2	772168	772169	Pool3
Any941	chr2	803568	803569	Pool3
Any942	chr2	803852	803853	Pool3
Any943	chr2	808579	808580	Pool3
Any944	chr3	6238	6239	Pool3
Any945	chr3	6470	6471	Pool3
Any946	chr3	94907	94908	Pool3
Any947	chr3	124937	124938	Pool3
Any948	chr3	126721	126722	Pool3
Any949	chr3	146181	146182	Pool3
Any950	chr3	189439	189440	Pool3
Any951	chr3	217663	217664	Pool3
Any952	chr3	223804	223805	Pool3
Any953	chr3	241995	241996	Pool3
Any954	chr3	253270	253271	Pool3
Any955	chr3	278009	278010	Pool3
Any956	chr3	292046	292047	Pool3
Any957	chr3	297461	297462	Pool3
Any958	chr3	300216	300217	Pool3
Any959	chr3	307864	307865	Pool3
Any960	chr4	48245	48246	Pool3
Any961	chr4	92250	92251	Pool3
Any962	chr4	105098	105099	Pool3
Any963	chr4	112774	112775	Pool3
Any964	chr4	138619	138620	Pool3
Any965	chr4	154473	154474	Pool3
Any966	chr4	167014	167015	Pool3
Any967	chr4	176872	176873	Pool3
Any968	chr4	177930	177931	Pool3
Any969	chr4	188703	188704	Pool3
Any970	chr4	196756	196757	Pool3
Any971	chr4	199695	199696	Pool3
Any972	chr4	221308	221309	Pool3
Any973	chr4	275363	275364	Pool3
Any974	chr4	348930	348931	Pool3
Any975	chr4	357818	357819	Pool3
Any976	chr4	372416	372417	Pool3
Any977	chr4	396599	396600	Pool3
Any978	chr4	416732	416733	Pool3
Any979	chr4	430997	430998	Pool3
Any980	chr4	450290	450291	Pool3
Any981	chr4	549612	549613	Pool3
Any982	chr4	554626	554627	Pool3
Any983	chr4	570456	570457	Pool3
Any984	chr4	573412	573413	Pool3
Any985	chr4	629707	629708	Pool3
Any986	chr4	695299	695300	Pool3
Any987	chr4	750106	750107	Pool3
Any988	chr4	778931	778932	Pool3
Any989	chr4	836975	836976	Pool3
Any990	chr4	851301	851302	Pool3
Any991	chr4	882790	882791	Pool3
Any992	chr4	886326	886327	Pool3
Any993	chr4	896332	896333	Pool3
Any994	chr4	921493	921494	Pool3
Any995	chr4	980510	980511	Pool3
Any996	chr4	995040	995041	Pool3
Any997	chr4	995750	995751	Pool3
Any998	chr4	1037000	1037001	Pool3
Any999	chr4	1046181	1046182	Pool3
Any1000	chr4	1046487	1046488	Pool3
Any1001	chr4	1053529	1053530	Pool3
Any1002	chr4	1085078	1085079	Pool3
Any1003	chr4	1102393	1102394	Pool3
Any1004	chr4	1107249	1107250	Pool3
Any1005	chr4	1111120	1111121	Pool3
Any1006	chr4	1126762	1126763	Pool3
Any1007	chr4	1146346	1146347	Pool3
Any1008	chr4	1171425	1171426	Pool3
Any1009	chr4	1216269	1216270	Pool3
Any1010	chr4	1262606	1262607	Pool3
Any1011	chr4	1281507	1281508	Pool3
Any1012	chr4	1316374	1316375	Pool3
Any1013	chr4	1320600	1320601	Pool3
Any1014	chr4	1331820	1331821	Pool3
Any1015	chr4	1352488	1352489	Pool3
Any1016	chr4	1355289	1355290	Pool3
Any1017	chr4	1362837	1362838	Pool3
Any1018	chr4	1387128	1387129	Pool3
Any1019	chr4	1405626	1405627	Pool3
Any1020	chr4	1423997	1423998	Pool3
Any1021	chr4	1425112	1425113	Pool3
Any1022	chr4	1441666	1441667	Pool3
Any1023	chr4	1498971	1498972	Pool3
Any1024	chr4	1508366	1508367	Pool3
Any1025	chr4	1512313	1512314	Pool3
Any1026	chr5	14151	14152	Pool3
Any1027	chr5	77123	77124	Pool3
Any1028	chr5	91358	91359	Pool3
Any1029	chr5	106434	106435	Pool3
Any1030	chr5	160249	160250	Pool3
Any1031	chr5	167010	167011	Pool3
Any1032	chr5	167472	167473	Pool3
Any1033	chr5	172084	172085	Pool3
Any1034	chr5	172358	172359	Pool3
Any1035	chr5	183769	183770	Pool3
Any1036	chr5	188994	188995	Pool3
Any1037	chr5	198161	198162	Pool3
Any1038	chr5	210062	210063	Pool3
Any1039	chr5	210416	210417	Pool3
Any1040	chr5	221853	221854	Pool3
Any1041	chr5	229977	229978	Pool3
Any1042	chr5	241101	241102	Pool3
Any1043	chr5	249093	249094	Pool3
Any1044	chr5	303766	303767	Pool3
Any1045	chr5	333230	333231	Pool3
Any1046	chr5	348322	348323	Pool3
Any1047	chr5	364604	364605	Pool3
Any1048	chr5	418046	418047	Pool3
Any1049	chr5	467035	467036	Pool3
Any1050	chr5	522437	522438	Pool3
Any1051	chr5	536173	536174	Pool3
Any1052	chr5	539425	539426	Pool3
Any1053	chr5	550001	550002	Pool3
Any1054	chr5	552398	552399	Pool3
Any1055	chr5	562294	562295	Pool3
Any1056	chr5	568771	568772	Pool3
Any1057	chr6	17137	17138	Pool3
Any1058	chr6	22314	22315	Pool3
Any1059	chr6	22840	22841	Pool3
Any1060	chr6	58875	58876	Pool3
Any1061	chr6	94914	94915	Pool3
Any1062	chr6	99949	99950	Pool3
Any1063	chr6	108685	108686	Pool3
Any1064	chr6	118418	118419	Pool3
Any1065	chr6	127526	127527	Pool3
Any1066	chr6	143807	143808	Pool3
Any1067	chr6	145947	145948	Pool3
Any1068	chr6	156790	156791	Pool3
Any1069	chr6	157273	157274	Pool3
Any1070	chr6	167237	167238	Pool3
Any1071	chr6	174440	174441	Pool3
Any1072	chr6	177083	177084	Pool3
Any1073	chr6	177752	177753	Pool3
Any1074	chr6	184983	184984	Pool3
Any1075	chr6	213788	213789	Pool3
Any1076	chr6	224178	224179	Pool3
Any1077	chr6	227966	227967	Pool3
Any1078	chr6	231828	231829	Pool3
Any1079	chr6	238508	238509	Pool3
Any1080	chr7	3533	3534	Pool3
Any1081	chr7	22394	22395	Pool3
Any1082	chr7	39847	39848	Pool3
Any1083	chr7	41135	41136	Pool3
Any1084	chr7	44672	44673	Pool3
Any1085	chr7	61626	61627	Pool3
Any1086	chr7	153198	153199	Pool3
Any1087	chr7	210654	210655	Pool3
Any1088	chr7	227490	227491	Pool3
Any1089	chr7	255735	255736	Pool3
Any1090	chr7	271105	271106	Pool3
Any1091	chr7	283902	283903	Pool3
Any1092	chr7	302835	302836	Pool3
Any1093	chr7	307167	307168	Pool3
Any1094	chr7	312197	312198	Pool3
Any1095	chr7	316403	316404	Pool3
Any1096	chr7	319829	319830	Pool3
Any1097	chr7	378715	378716	Pool3
Any1098	chr7	380879	380880	Pool3
Any1099	chr7	391231	391232	Pool3
Any1100	chr7	391251	391252	Pool3
Any1101	chr7	420682	420683	Pool3
Any1102	chr7	451787	451788	Pool3
Any1103	chr7	453543	453544	Pool3
Any1104	chr7	480104	480105	Pool3
Any1105	chr7	544607	544608	Pool3
Any1106	chr7	585380	585381	Pool3
Any1107	chr7	602242	602243	Pool3
Any1108	chr7	615996	615997	Pool3
Any1109	chr7	626570	626571	Pool3
Any1110	chr7	628868	628869	Pool3
Any1111	chr7	632683	632684	Pool3
Any1112	chr7	655838	655839	Pool3
Any1113	chr7	674631	674632	Pool3
Any1114	chr7	685983	685984	Pool3
Any1115	chr7	746943	746944	Pool3
Any1116	chr7	760748	760749	Pool3
Any1117	chr7	779857	779858	Pool3
Any1118	chr7	789336	789337	Pool3
Any1119	chr7	790813	790814	Pool3
Any1120	chr7	803187	803188	Pool3
Any1121	chr7	807838	807839	Pool3
Any1122	chr7	852765	852766	Pool3
Any1123	chr7	870141	870142	Pool3
Any1124	chr7	872459	872460	Pool3
Any1125	chr7	879662	879663	Pool3
Any1126	chr7	891968	891969	Pool3
Any1127	chr7	897269	897270	Pool3
Any1128	chr7	898147	898148	Pool3
Any1129	chr7	899141	899142	Pool3
Any1130	chr7	899714	899715	Pool3
Any1131	chr7	903539	903540	Pool3
Any1132	chr7	915924	915925	Pool3
Any1133	chr7	918331	918332	Pool3
Any1134	chr7	951228	951229	Pool3
Any1135	chr7	980025	980026	Pool3
Any1136	chr7	1000415	1000416	Pool3
Any1137	chr7	1001775	1001776	Pool3
Any1138	chr7	1069669	1069670	Pool3
Any1139	chr7	1075106	1075107	Pool3
Any1140	chr8	7372	7373	Pool3
Any1141	chr8	21191	21192	Pool3
Any1142	chr8	33754	33755	Pool3
Any1143	chr8	69967	69968	Pool3
Any1144	chr8	75681	75682	Pool3
Any1145	chr8	232574	232575	Pool3
Any1146	chr8	243460	243461	Pool3
Any1147	chr8	243998	243999	Pool3
Any1148	chr8	259433	259434	Pool3
Any1149	chr8	300573	300574	Pool3
Any1150	chr8	307734	307735	Pool3
Any1151	chr8	320961	320962	Pool3
Any1152	chr8	325765	325766	Pool3
Any1153	chr8	327171	327172	Pool3
Any1154	chr8	333149	333150	Pool3
Any1155	chr8	373779	373780	Pool3
Any1156	chr8	375747	375748	Pool3
Any1157	chr8	379148	379149	Pool3
Any1158	chr8	406516	406517	Pool3
Any1159	chr8	416763	416764	Pool3
Any1160	chr8	418019	418020	Pool3
Any1161	chr8	420981	420982	Pool3
Any1162	chr8	429109	429110	Pool3
Any1163	chr8	440345	440346	Pool3
Any1164	chr8	441234	441235	Pool3
Any1165	chr8	516138	516139	Pool3
Any1166	chr8	524593	524594	Pool3
Any1167	chr8	553205	553206	Pool3
Any1168	chr8	555627	555628	Pool3
Any1169	chr9	40694	40695	Pool3
Any1170	chr9	47327	47328	Pool3
Any1171	chr9	91168	91169	Pool3
Any1172	chr9	102270	102271	Pool3
Any1173	chr9	115136	115137	Pool3
Any1174	chr9	132465	132466	Pool3
Any1175	chr9	146413	146414	Pool3
Any1176	chr9	146935	146936	Pool3
Any1177	chr9	151324	151325	Pool3
Any1178	chr9	184079	184080	Pool3
Any1179	chr9	202613	202614	Pool3
Any1180	chr9	203956	203957	Pool3
Any1181	chr9	213270	213271	Pool3
Any1182	chr9	226128	226129	Pool3
Any1183	chr9	242276	242277	Pool3
Any1184	chr9	242492	242493	Pool3
Any1185	chr9	266516	266517	Pool3
Any1186	chr9	284958	284959	Pool3
Any1187	chr9	297595	297596	Pool3
Any1188	chr9	308368	308369	Pool3
Any1189	chr9	328438	328439	Pool3
Any1190	chr9	335341	335342	Pool3
Any1191	chr9	340067	340068	Pool3
Any1192	chr9	350345	350346	Pool3
Any1193	chr9	435498	435499	Pool3
Any1194	chr10	47119	47120	Pool3
Any1195	chr10	66483	66484	Pool3
Any1196	chr10	113156	113157	Pool3
Any1197	chr10	118695	118696	Pool3
Any1198	chr10	177505	177506	Pool3
Any1199	chr10	197971	197972	Pool3
Any1200	chr10	205560	205561	Pool3
Any1201	chr10	265483	265484	Pool3
Any1202	chr10	290058	290059	Pool3
Any1203	chr10	294234	294235	Pool3
Any1204	chr10	296628	296629	Pool3
Any1205	chr10	304951	304952	Pool3
Any1206	chr10	312569	312570	Pool3
Any1207	chr10	321773	321774	Pool3
Any1208	chr10	331821	331822	Pool3
Any1209	chr10	343011	343012	Pool3
Any1210	chr10	363951	363952	Pool3
Any1211	chr10	367573	367574	Pool3
Any1212	chr10	403838	403839	Pool3
Any1213	chr10	414859	414860	Pool3
Any1214	chr10	448898	448899	Pool3
Any1215	chr10	458860	458861	Pool3
Any1216	chr10	499908	499909	Pool3
Any1217	chr10	521868	521869	Pool3
Any1218	chr10	524069	524070	Pool3
Any1219	chr10	535683	535684	Pool3
Any1220	chr10	596601	596602	Pool3
Any1221	chr10	613000	613001	Pool3
Any1222	chr10	616270	616271	Pool3
Any1223	chr10	620256	620257	Pool3
Any1224	chr10	625704	625705	Pool3
Any1225	chr10	630963	630964	Pool3
Any1226	chr10	636698	636699	Pool3
Any1227	chr10	650304	650305	Pool3
Any1228	chr10	673510	673511	Pool3
Any1229	chr10	688056	688057	Pool3
Any1230	chr10	688595	688596	Pool3
Any1231	chr10	709059	709060	Pool3
Any1232	chr10	712325	712326	Pool3
Any1233	chr10	714727	714728	Pool3
Any1234	chr10	725724	725725	Pool3
Any1235	chr11	8200	8201	Pool3
Any1236	chr11	32705	32706	Pool3
Any1237	chr11	58641	58642	Pool3
Any1238	chr11	67167	67168	Pool3
Any1239	chr11	69354	69355	Pool3
Any1240	chr11	69397	69398	Pool3
Any1241	chr11	69972	69973	Pool3
Any1242	chr11	91329	91330	Pool3
Any1243	chr11	112066	112067	Pool3
Any1244	chr11	125530	125531	Pool3
Any1245	chr11	147459	147460	Pool3
Any1246	chr11	179146	179147	Pool3
Any1247	chr11	195435	195436	Pool3
Any1248	chr11	208453	208454	Pool3
Any1249	chr11	210255	210256	Pool3
Any1250	chr11	213690	213691	Pool3
Any1251	chr11	242236	242237	Pool3
Any1252	chr11	263107	263108	Pool3
Any1253	chr11	281876	281877	Pool3
Any1254	chr11	301807	301808	Pool3
Any1255	chr11	302163	302164	Pool3
Any1256	chr11	339875	339876	Pool3
Any1257	chr11	352141	352142	Pool3
Any1258	chr11	356312	356313	Pool3
Any1259	chr11	366659	366660	Pool3
Any1260	chr11	381752	381753	Pool3
Any1261	chr11	384590	384591	Pool3
Any1262	chr11	428972	428973	Pool3
Any1263	chr11	467450	467451	Pool3
Any1264	chr11	477370	477371	Pool3
Any1265	chr11	536595	536596	Pool3
Any1266	chr11	550032	550033	Pool3
Any1267	chr11	566534	566535	Pool3
Any1268	chr11	605718	605719	Pool3
Any1269	chr11	625820	625821	Pool3
Any1270	chr11	648966	648967	Pool3
Any1271	chr12	19038	19039	Pool3
Any1272	chr12	34310	34311	Pool3
Any1273	chr12	37202	37203	Pool3
Any1274	chr12	37450	37451	Pool3
Any1275	chr12	46298	46299	Pool3
Any1276	chr12	65947	65948	Pool3
Any1277	chr12	74184	74185	Pool3
Any1278	chr12	121752	121753	Pool3
Any1279	chr12	129009	129010	Pool3
Any1280	chr12	145841	145842	Pool3
Any1281	chr12	157757	157758	Pool3
Any1282	chr12	166796	166797	Pool3
Any1283	chr12	177118	177119	Pool3
Any1284	chr12	179099	179100	Pool3
Any1285	chr12	189502	189503	Pool3
Any1286	chr12	194259	194260	Pool3
Any1287	chr12	225276	225277	Pool3
Any1288	chr12	241591	241592	Pool3
Any1289	chr12	247901	247902	Pool3
Any1290	chr12	249679	249680	Pool3
Any1291	chr12	267463	267464	Pool3
Any1292	chr12	279423	279424	Pool3
Any1293	chr12	303626	303627	Pool3
Any1294	chr12	304645	304646	Pool3
Any1295	chr12	310639	310640	Pool3
Any1296	chr12	330308	330309	Pool3
Any1297	chr12	353420	353421	Pool3
Any1298	chr12	360048	360049	Pool3
Any1299	chr12	366598	366599	Pool3
Any1300	chr12	376805	376806	Pool3
Any1301	chr12	380633	380634	Pool3
Any1302	chr12	399880	399881	Pool3
Any1303	chr12	410506	410507	Pool3
Any1304	chr12	444627	444628	Pool3
Any1305	chr12	527813	527814	Pool3
Any1306	chr12	568681	568682	Pool3
Any1307	chr12	602073	602074	Pool3
Any1308	chr12	609030	609031	Pool3
Any1309	chr12	621555	621556	Pool3
Any1310	chr12	641469	641470	Pool3
Any1311	chr12	648126	648127	Pool3
Any1312	chr12	671245	671246	Pool3
Any1313	chr12	701460	701461	Pool3
Any1314	chr12	707651	707652	Pool3
Any1315	chr12	773252	773253	Pool3
Any1316	chr12	800509	800510	Pool3
Any1317	chr12	827397	827398	Pool3
Any1318	chr12	847699	847700	Pool3
Any1319	chr12	848136	848137	Pool3
Any1320	chr12	873384	873385	Pool3
Any1321	chr12	883369	883370	Pool3
Any1322	chr12	913644	913645	Pool3
Any1323	chr12	958068	958069	Pool3
Any1324	chr12	963637	963638	Pool3
Any1325	chr12	999609	999610	Pool3
Any1326	chr12	1006930	1006931	Pool3
Any1327	chr12	1062017	1062018	Pool3
Any1328	chr13	16651	16652	Pool3
Any1329	chr13	30805	30806	Pool3
Any1330	chr13	45234	45235	Pool3
Any1331	chr13	60178	60179	Pool3
Any1332	chr13	61893	61894	Pool3
Any1333	chr13	97817	97818	Pool3
Any1334	chr13	123033	123034	Pool3
Any1335	chr13	178085	178086	Pool3
Any1336	chr13	194899	194900	Pool3
Any1337	chr13	216636	216637	Pool3
Any1338	chr13	216741	216742	Pool3
Any1339	chr13	219484	219485	Pool3
Any1340	chr13	224009	224010	Pool3
Any1341	chr13	226182	226183	Pool3
Any1342	chr13	289645	289646	Pool3
Any1343	chr13	291403	291404	Pool3
Any1344	chr13	321918	321919	Pool3
Any1345	chr13	340590	340591	Pool3
Any1346	chr13	341417	341418	Pool3
Any1347	chr13	347486	347487	Pool3
Any1348	chr13	366927	366928	Pool3
Any1349	chr13	402341	402342	Pool3
Any1350	chr13	451181	451182	Pool3
Any1351	chr13	469160	469161	Pool3
Any1352	chr13	540037	540038	Pool3
Any1353	chr13	560772	560773	Pool3
Any1354	chr13	590173	590174	Pool3
Any1355	chr13	623246	623247	Pool3
Any1356	chr13	626959	626960	Pool3
Any1357	chr13	668210	668211	Pool3
Any1358	chr13	683604	683605	Pool3
Any1359	chr13	690320	690321	Pool3
Any1360	chr13	698578	698579	Pool3
Any1361	chr13	818896	818897	Pool3
Any1362	chr13	837082	837083	Pool3
Any1363	chr13	855025	855026	Pool3
Any1364	chr13	906277	906278	Pool3
Any1365	chr14	31839	31840	Pool3
Any1366	chr14	50717	50718	Pool3
Any1367	chr14	60816	60817	Pool3
Any1368	chr14	63149	63150	Pool3
Any1369	chr14	79935	79936	Pool3
Any1370	chr14	92488	92489	Pool3
Any1371	chr14	111863	111864	Pool3
Any1372	chr14	114449	114450	Pool3
Any1373	chr14	131432	131433	Pool3
Any1374	chr14	143722	143723	Pool3
Any1375	chr14	146760	146761	Pool3
Any1376	chr14	166184	166185	Pool3
Any1377	chr14	214071	214072	Pool3
Any1378	chr14	218249	218250	Pool3
Any1379	chr14	220878	220879	Pool3
Any1380	chr14	263666	263667	Pool3
Any1381	chr14	274274	274275	Pool3
Any1382	chr14	274975	274976	Pool3
Any1383	chr14	290697	290698	Pool3
Any1384	chr14	297244	297245	Pool3
Any1385	chr14	311642	311643	Pool3
Any1386	chr14	320431	320432	Pool3
Any1387	chr14	421898	421899	Pool3
Any1388	chr14	422907	422908	Pool3
Any1389	chr14	427853	427854	Pool3
Any1390	chr14	442809	442810	Pool3
Any1391	chr14	491955	491956	Pool3
Any1392	chr14	503731	503732	Pool3
Any1393	chr14	519052	519053	Pool3
Any1394	chr14	543082	543083	Pool3
Any1395	chr14	580561	580562	Pool3
Any1396	chr14	593061	593062	Pool3
Any1397	chr14	594804	594805	Pool3
Any1398	chr14	614747	614748	Pool3
Any1399	chr14	628202	628203	Pool3
Any1400	chr14	676729	676730	Pool3
Any1401	chr14	691183	691184	Pool3
Any1402	chr14	732892	732893	Pool3
Any1403	chr14	735167	735168	Pool3
Any1404	chr14	739943	739944	Pool3
Any1405	chr14	747698	747699	Pool3
Any1406	chr14	772283	772284	Pool3
Any1407	chr15	3364	3365	Pool3
Any1408	chr15	8782	8783	Pool3
Any1409	chr15	23938	23939	Pool3
Any1410	chr15	27355	27356	Pool3
Any1411	chr15	31044	31045	Pool3
Any1412	chr15	37115	37116	Pool3
Any1413	chr15	39708	39709	Pool3
Any1414	chr15	47625	47626	Pool3
Any1415	chr15	49186	49187	Pool3
Any1416	chr15	53973	53974	Pool3
Any1417	chr15	78321	78322	Pool3
Any1418	chr15	108773	108774	Pool3
Any1419	chr15	138910	138911	Pool3
Any1420	chr15	147588	147589	Pool3
Any1421	chr15	161427	161428	Pool3
Any1422	chr15	179883	179884	Pool3
Any1423	chr15	196336	196337	Pool3
Any1424	chr15	196374	196375	Pool3
Any1425	chr15	223131	223132	Pool3
Any1426	chr15	265619	265620	Pool3
Any1427	chr15	299235	299236	Pool3
Any1428	chr15	367777	367778	Pool3
Any1429	chr15	371309	371310	Pool3
Any1430	chr15	377180	377181	Pool3
Any1431	chr15	387010	387011	Pool3
Any1432	chr15	402857	402858	Pool3
Any1433	chr15	407106	407107	Pool3
Any1434	chr15	413088	413089	Pool3
Any1435	chr15	414738	414739	Pool3
Any1436	chr15	424200	424201	Pool3
Any1437	chr15	457782	457783	Pool3
Any1438	chr15	463206	463207	Pool3
Any1439	chr15	465757	465758	Pool3
Any1440	chr15	467019	467020	Pool3
Any1441	chr15	470372	470373	Pool3
Any1442	chr15	489231	489232	Pool3
Any1443	chr15	603843	603844	Pool3
Any1444	chr15	616237	616238	Pool3
Any1445	chr15	624126	624127	Pool3
Any1446	chr15	660519	660520	Pool3
Any1447	chr15	732593	732594	Pool3
Any1448	chr15	745118	745119	Pool3
Any1449	chr15	767200	767201	Pool3
Any1450	chr15	782527	782528	Pool3
Any1451	chr15	783210	783211	Pool3
Any1452	chr15	796172	796173	Pool3
Any1453	chr15	831083	831084	Pool3
Any1454	chr15	835395	835396	Pool3
Any1455	chr15	846467	846468	Pool3
Any1456	chr15	853176	853177	Pool3
Any1457	chr15	884121	884122	Pool3
Any1458	chr15	894023	894024	Pool3
Any1459	chr15	932647	932648	Pool3
Any1460	chr15	944023	944024	Pool3
Any1461	chr15	965046	965047	Pool3
Any1462	chr15	974044	974045	Pool3
Any1463	chr15	977524	977525	Pool3
Any1464	chr15	978865	978866	Pool3
Any1465	chr15	999101	999102	Pool3
Any1466	chr15	1017661	1017662	Pool3
Any1467	chr15	1024646	1024647	Pool3
Any1468	chr15	1049522	1049523	Pool3
Any1469	chr15	1061973	1061974	Pool3
Any1470	chr15	1070403	1070404	Pool3
Any1471	chr15	1077766	1077767	Pool3
Any1472	chr16	16028	16029	Pool3
Any1473	chr16	23790	23791	Pool3
Any1474	chr16	49985	49986	Pool3
Any1475	chr16	53999	54000	Pool3
Any1476	chr16	75096	75097	Pool3
Any1477	chr16	206110	206111	Pool3
Any1478	chr16	241668	241669	Pool3
Any1479	chr16	242812	242813	Pool3
Any1480	chr16	248465	248466	Pool3
Any1481	chr16	254670	254671	Pool3
Any1482	chr16	268788	268789	Pool3
Any1483	chr16	275323	275324	Pool3
Any1484	chr16	283325	283326	Pool3
Any1485	chr16	287688	287689	Pool3
Any1486	chr16	303422	303423	Pool3
Any1487	chr16	320390	320391	Pool3
Any1488	chr16	357930	357931	Pool3
Any1489	chr16	399590	399591	Pool3
Any1490	chr16	412083	412084	Pool3
Any1491	chr16	427020	427021	Pool3
Any1492	chr16	456054	456055	Pool3
Any1493	chr16	467588	467589	Pool3
Any1494	chr16	473111	473112	Pool3
Any1495	chr16	486867	486868	Pool3
Any1496	chr16	492809	492810	Pool3
Any1497	chr16	514734	514735	Pool3
Any1498	chr16	537737	537738	Pool3
Any1499	chr16	579294	579295	Pool3
Any1500	chr16	586272	586273	Pool3
Any1501	chr16	621470	621471	Pool3
Any1502	chr16	634208	634209	Pool3
Any1503	chr16	658421	658422	Pool3
Any1504	chr16	666350	666351	Pool3
Any1505	chr16	683698	683699	Pool3
Any1506	chr16	686839	686840	Pool3
Any1507	chr16	702158	702159	Pool3
Any1508	chr16	713005	713006	Pool3
Any1509	chr16	723897	723898	Pool3
Any1510	chr16	731303	731304	Pool3
Any1511	chr16	742913	742914	Pool3
Any1512	chr16	812806	812807	Pool3
Any1513	chr16	821505	821506	Pool3
Any1514	chr16	826326	826327	Pool3
Any1515	chr16	868676	868677	Pool3
Any1516	chr16	928390	928391	Pool3
Any1517	chr8	1744	1745	Control
Any1518	chr8	1748	1749	Control
Any1519	chr11	361588	361589	Control
