# Supplementary material for: Gim3 buffers and potentiates de novo mutations that affect fluconazole susceptibility in yeast
Source: EMBO Rep. 2026 Feb 17;27(6):1510–39. doi: 10.1038/s44319-026-00702-x (PMC13022404; doi:10.1038/s44319-026-00702-x)
Supplement: Supplementary file 20 — Figure EV2 Source Data [file 44319_2026_702_MOESM20_ESM.zip › Figure EV2_SourceData/EV2A/Chromosome.csv]

chr1	1	230218
chr2	1	813184
chr3	1	316620
chr4	1	1531933
chr5	1	576874
chr6	1	270161
chr7	1	1090940
chr8	1	562643
chr9	1	439888
chr10	1	745751
chr11	1	666816
chr12	1	1078177
chr13	1	924431
chr14	1	784333
chr15	1	1091291
chr16	1	948066
