# Supplementary material for: Gim3 buffers and potentiates de novo mutations that affect fluconazole susceptibility in yeast
Source: EMBO Rep. 2026 Feb 17;27(6):1510–39. doi: 10.1038/s44319-026-00702-x (PMC13022404; doi:10.1038/s44319-026-00702-x)
Supplement: Supplementary file 20 — Figure EV2 Source Data [file 44319_2026_702_MOESM20_ESM.zip › Figure EV2_SourceData/EV2A/evo_SNP_locations_all_pools.txt]

Chr	Pos	Ref	Alt	Length	Pool	RelPos
Chr1	6468	G	A	230218	Pool1	0.0280951098524008
Chr1	6788	G	A	230218	Pool1	0.0294850967343996
Chr1	10011	G	A	230218	Pool1	0.0434848708615312
Chr1	11282	G	A	230218	Pool1	0.0490057250084702
Chr1	46498	G	A	230218	Pool1	0.201973781372438
Chr1	48005	G	A	230218	Pool1	0.208519750844851
Chr1	61564	G	A	230218	Pool1	0.267416101260544
Chr1	67659	G	A	230218	Pool1	0.293891007653615
Chr1	94982	G	A	230218	Pool1	0.412574168831282
Chr1	111306	T	C	230218	Pool1	0.483480874649245
Chr1	156532	G	A	230218	Pool1	0.679929458165739
Chr1	186683	G	A	230218	Pool1	0.810896628413069
Chr1	195180	G	A	230218	Pool1	0.847805123839144
Chr2	6028	C	T	813184	Pool1	0.00741283645521801
Chr2	10952	C	T	813184	Pool1	0.0134680465921612
Chr2	82031	C	T	813184	Pool1	0.100876308436959
Chr2	90958	C	T	813184	Pool1	0.111854143711632
Chr2	128918	C	T	813184	Pool1	0.158534845742169
Chr2	172951	G	A	813184	Pool1	0.212683722257201
Chr2	175360	C	T	813184	Pool1	0.215646151424524
Chr2	202606	C	T	813184	Pool1	0.249151483551078
Chr2	203834	C	T	813184	Pool1	0.250661596883362
Chr2	246487	C	T	813184	Pool1	0.303113440500551
Chr2	252332	C	T	813184	Pool1	0.310301235636707
Chr2	253152	C	T	813184	Pool1	0.311309617503542
Chr2	276389	C	T	813184	Pool1	0.339884946088462
Chr2	345051	C	T	813184	Pool1	0.424320940894066
Chr2	351642	G	A	813184	Pool1	0.432426117582245
Chr2	397080	C	T	813184	Pool1	0.488302770344719
Chr2	412730	C	T	813184	Pool1	0.507548107193452
Chr2	534335	C	T	813184	Pool1	0.657089908311034
Chr2	544584	G	A	813184	Pool1	0.669693451912482
Chr2	558598	G	A	813184	Pool1	0.686926943963482
Chr2	602962	G	A	813184	Pool1	0.7414828624272
Chr2	629922	C	T	813184	Pool1	0.774636490634346
Chr2	658032	G	A	813184	Pool1	0.809204312923029
Chr2	658559	C	T	813184	Pool1	0.809852382732567
Chr2	665294	G	A	813184	Pool1	0.818134641114434
Chr2	673412	G	A	813184	Pool1	0.828117621596096
Chr2	697658	G	A	813184	Pool1	0.857933751770817
Chr2	711179	G	A	813184	Pool1	0.874560984967732
Chr2	720587	G	A	813184	Pool1	0.886130322288682
Chr2	733172	G	A	813184	Pool1	0.901606524476625
Chr2	735726	C	T	813184	Pool1	0.90474726507162
Chr3	23945	C	T	316620	Pool1	0.0756269344956099
Chr3	26261	C	T	316620	Pool1	0.0829416966710884
Chr3	112766	C	T	316620	Pool1	0.356155643989641
Chr3	114277	C	T	316620	Pool1	0.360927926220706
Chr3	173387	G	A	316620	Pool1	0.547618596424736
Chr3	175366	C	T	316620	Pool1	0.553868991219759
Chr3	210739	C	T	316620	Pool1	0.665589665845493
Chr3	248490	C	T	316620	Pool1	0.784820920977828
Chr3	253177	G	A	316620	Pool1	0.799624155138652
Chr3	257657	G	A	316620	Pool1	0.813773608742341
Chr3	265545	G	A	316620	Pool1	0.838686753837408
Chr3	272067	C	T	316620	Pool1	0.859285578927421
Chr3	274113	C	T	316620	Pool1	0.865747583854463
Chr3	288393	G	A	316620	Pool1	0.910848967216221
Chr3	288725	G	A	316620	Pool1	0.91189754279578
Chr4	114714	C	T	1531933	Pool1	0.0748818649379575
Chr4	152045	C	T	1531933	Pool1	0.099250424137348
Chr4	187356	G	A	1531933	Pool1	0.122300387810694
Chr4	193770	G	A	1531933	Pool1	0.126487254990917
Chr4	197654	C	T	1531933	Pool1	0.129022613913272
Chr4	229088	G	A	1531933	Pool1	0.1495417880547
Chr4	231438	G	A	1531933	Pool1	0.151075797701336
Chr4	259169	G	A	1531933	Pool1	0.169177764301702
Chr4	265130	C	T	1531933	Pool1	0.173068926643659
Chr4	288017	C	T	1531933	Pool1	0.188008875061768
Chr4	301859	C	T	1531933	Pool1	0.197044518265485
Chr4	316451	C	T	1531933	Pool1	0.206569739016001
Chr4	421055	C	T	1531933	Pool1	0.274852098623112
Chr4	422056	C	T	1531933	Pool1	0.275505521455573
Chr4	470513	C	T	1531933	Pool1	0.307136800369207
Chr4	498512	C	T	1531933	Pool1	0.325413709346296
Chr4	507447	C	T	1531933	Pool1	0.331246209853825
Chr4	550784	C	T	1531933	Pool1	0.35953530604798
Chr4	593545	G	A	1531933	Pool1	0.387448406686193
Chr4	600157	C	T	1531933	Pool1	0.391764522338771
Chr4	622477	G	A	1531933	Pool1	0.406334350131501
Chr4	641500	C	T	1531933	Pool1	0.418751995028503
Chr4	645298	C	T	1531933	Pool1	0.421231215725492
Chr4	661673	G	A	1531933	Pool1	0.431920325497264
Chr4	665361	C	T	1531933	Pool1	0.434327741487389
Chr4	697197	G	A	1531933	Pool1	0.455109329193901
Chr4	704307	C	T	1531933	Pool1	0.459750524337553
Chr4	794523	G	A	1531933	Pool1	0.518640828286877
Chr4	843480	G	A	1531933	Pool1	0.55059849223171
Chr4	903859	G	A	1531933	Pool1	0.590012095829256
Chr4	919128	C	T	1531933	Pool1	0.599979241912016
Chr4	933622	C	T	1531933	Pool1	0.609440491196417
Chr4	957138	C	T	1531933	Pool1	0.624791031983775
Chr4	1014789	C	T	1531933	Pool1	0.662423878851099
Chr4	1068475	C	T	1531933	Pool1	0.697468492421013
Chr4	1071819	C	T	1531933	Pool1	0.699651355509673
Chr4	1102495	C	T	1531933	Pool1	0.719675729943803
Chr4	1117748	G	A	1531933	Pool1	0.729632431705564
Chr4	1139398	G	A	1531933	Pool1	0.743764903556487
Chr4	1222468	G	A	1531933	Pool1	0.797990512639913
Chr4	1275864	G	A	1531933	Pool1	0.832845822891732
Chr4	1311571	G	A	1531933	Pool1	0.856154283509788
Chr4	1392204	G	A	1531933	Pool1	0.908789091951149
Chr4	1405195	G	A	1531933	Pool1	0.917269227831765
Chr4	1417101	G	A	1531933	Pool1	0.92504110819468
Chr4	1424640	G	A	1531933	Pool1	0.9299623416951
Chr4	1424954	C	T	1531933	Pool1	0.930167311494693
Chr4	1434967	G	A	1531933	Pool1	0.936703498129487
Chr4	1451500	G	A	1531933	Pool1	0.947495745571118
Chr4	1489849	T	A	1531933	Pool1	0.97252882469403
Chr5	1567	C	T	576874	Pool1	0.00271636440539875
Chr5	48837	C	T	576874	Pool1	0.0846580015740006
Chr5	58080	G	A	576874	Pool1	0.100680564560025
Chr5	60944	C	T	576874	Pool1	0.105645253556236
Chr5	64316	C	T	576874	Pool1	0.111490550796188
Chr5	92835	C	T	576874	Pool1	0.160927689582127
Chr5	134729	G	A	576874	Pool1	0.233550133998065
Chr5	152303	C	T	576874	Pool1	0.264014325485288
Chr5	156490	G	A	576874	Pool1	0.271272409572974
Chr5	160103	G	A	576874	Pool1	0.277535475684465
Chr5	212446	G	A	576874	Pool1	0.368271060924916
Chr5	213218	C	T	576874	Pool1	0.369609308098476
Chr5	247328	G	A	576874	Pool1	0.428738338007953
Chr5	248405	C	T	576874	Pool1	0.430605296823916
Chr5	250747	G	A	576874	Pool1	0.434665108845259
Chr5	256946	G	A	576874	Pool1	0.445410956292015
Chr5	278916	G	A	576874	Pool1	0.48349552935303
Chr5	311179	G	A	576874	Pool1	0.539422820234575
Chr5	352865	C	T	576874	Pool1	0.611684700645202
Chr5	375951	C	T	576874	Pool1	0.651703838273176
Chr5	389672	C	T	576874	Pool1	0.675488928258164
Chr5	396642	G	A	576874	Pool1	0.687571289397685
Chr5	416447	G	A	576874	Pool1	0.721902876538031
Chr5	426724	C	T	576874	Pool1	0.739717858665844
Chr5	450337	C	T	576874	Pool1	0.78065054067266
Chr5	472335	C	T	576874	Pool1	0.818783651195928
Chr6	3938	G	A	270161	Pool1	0.0145764932762316
Chr6	13731	C	T	270161	Pool1	0.0508252486480284
Chr6	29514	G	A	270161	Pool1	0.109245968144921
Chr6	64164	G	A	270161	Pool1	0.237502822391093
Chr6	130147	G	A	270161	Pool1	0.481738666943045
Chr6	214089	G	A	270161	Pool1	0.792449687408619
Chr7	43088	G	A	1090940	Pool1	0.0394962142739289
Chr7	86435	G	A	1090940	Pool1	0.0792298384879095
Chr7	102923	C	T	1090940	Pool1	0.0943434102700424
Chr7	141672	C	T	1090940	Pool1	0.129862320567584
Chr7	168692	C	T	1090940	Pool1	0.154629952151356
Chr7	177695	C	T	1090940	Pool1	0.162882468330064
Chr7	193345	C	T	1090940	Pool1	0.177227895209636
Chr7	219609	C	T	1090940	Pool1	0.201302546427851
Chr7	223698	C	T	1090940	Pool1	0.205050690230443
Chr7	236342	C	T	1090940	Pool1	0.216640695180303
Chr7	283521	C	T	1090940	Pool1	0.259886886538215
Chr7	331870	C	T	1090940	Pool1	0.304205547509487
Chr7	334933	G	A	1090940	Pool1	0.307013217958825
Chr7	344913	C	T	1090940	Pool1	0.316161292096724
Chr7	365245	C	T	1090940	Pool1	0.33479843071113
Chr7	373315	C	T	1090940	Pool1	0.342195721121235
Chr7	390454	C	T	1090940	Pool1	0.35790602599593
Chr7	418522	C	T	1090940	Pool1	0.383634297028251
Chr7	463749	C	T	1090940	Pool1	0.42509120574917
Chr7	466992	C	T	1090940	Pool1	0.42806387152364
Chr7	490183	C	T	1090940	Pool1	0.449321685885567
Chr7	510696	C	T	1090940	Pool1	0.4681247364658
Chr7	528507	C	T	1090940	Pool1	0.484451023887657
Chr7	533330	C	T	1090940	Pool1	0.488871981960511
Chr7	534126	C	T	1090940	Pool1	0.489601627953875
Chr7	538351	C	T	1090940	Pool1	0.493474434891011
Chr7	595228	C	T	1090940	Pool1	0.545610207710782
Chr7	595666	C	T	1090940	Pool1	0.54601169633527
Chr7	596504	C	T	1090940	Pool1	0.546779841237832
Chr7	609987	C	T	1090940	Pool1	0.559138907730948
Chr7	616021	C	T	1090940	Pool1	0.564669917685666
Chr7	647665	C	T	1090940	Pool1	0.593676095843951
Chr7	650886	C	T	1090940	Pool1	0.596628595523127
Chr7	700386	C	T	1090940	Pool1	0.642002309934552
Chr7	767859	C	T	1090940	Pool1	0.703850807560452
Chr7	786433	C	T	1090940	Pool1	0.720876491832731
Chr7	890040	C	T	1090940	Pool1	0.815846884338277
Chr7	946842	C	T	1090940	Pool1	0.867913909105909
Chr7	950686	C	T	1090940	Pool1	0.871437475938182
Chr7	969740	C	T	1090940	Pool1	0.888903147744147
Chr7	970085	C	T	1090940	Pool1	0.889219388783984
Chr7	984061	C	T	1090940	Pool1	0.902030359139824
Chr7	994941	C	T	1090940	Pool1	0.912003409903386
Chr7	1000300	G	A	1090940	Pool1	0.916915687388857
Chr7	1034040	C	T	1090940	Pool1	0.947843144444241
Chr7	1062892	G	A	1090940	Pool1	0.974290061781583
Chr7	1083333	C	T	1090940	Pool1	0.993027114231763
Chr8	11121	C	T	562643	Pool1	0.0197656418012843
Chr8	26478	G	A	562643	Pool1	0.0470600362929957
Chr8	38501	G	A	562643	Pool1	0.0684288260939886
Chr8	45627	G	A	562643	Pool1	0.0810940507568743
Chr8	53996	G	A	562643	Pool1	0.0959684915656997
Chr8	81483	G	A	562643	Pool1	0.144821849734201
Chr8	109079	G	A	562643	Pool1	0.193868936430383
Chr8	130958	G	A	562643	Pool1	0.232755050715996
Chr8	134351	G	A	562643	Pool1	0.238785517637294
Chr8	136578	G	A	562643	Pool1	0.242743622510189
Chr8	144340	G	A	562643	Pool1	0.256539226472204
Chr8	155727	G	A	562643	Pool1	0.276777636974067
Chr8	162836	G	A	562643	Pool1	0.289412647095938
Chr8	195514	G	A	562643	Pool1	0.347492104229503
Chr8	259868	G	A	562643	Pool1	0.46187013790272
Chr8	292573	G	A	562643	Pool1	0.519997582836719
Chr8	314009	G	A	562643	Pool1	0.558096341730014
Chr8	336557	C	T	562643	Pool1	0.598171487070842
Chr8	345286	G	A	562643	Pool1	0.613685765218798
Chr8	361588	G	A	562643	Pool1	0.642659732725725
Chr8	381853	G	A	562643	Pool1	0.678677242940906
Chr8	386884	G	A	562643	Pool1	0.687618969755244
Chr8	423104	G	A	562643	Pool1	0.751993715375469
Chr8	439357	G	A	562643	Pool1	0.780880593911237
Chr8	441347	G	A	562643	Pool1	0.784417472535871
Chr8	441596	G	A	562643	Pool1	0.784860026695436
Chr8	443112	C	T	562643	Pool1	0.787554452823549
Chr8	447982	G	A	562643	Pool1	0.796210030161221
Chr8	488613	G	A	562643	Pool1	0.868424560511728
Chr8	493969	C	T	562643	Pool1	0.877943918257225
Chr8	505803	C	T	562643	Pool1	0.898976793455175
Chr9	74288	C	T	439888	Pool1	0.168879351107555
Chr9	89268	C	T	439888	Pool1	0.202933473975194
Chr9	102421	C	T	439888	Pool1	0.232834266904303
Chr9	106315	C	T	439888	Pool1	0.241686520205143
Chr9	117817	C	T	439888	Pool1	0.267834085039828
Chr9	124958	C	T	439888	Pool1	0.284067762703234
Chr9	133111	C	T	439888	Pool1	0.302602025970247
Chr9	159817	C	T	439888	Pool1	0.363312934201433
Chr9	170771	C	T	439888	Pool1	0.388214727385153
Chr9	178258	C	T	439888	Pool1	0.405234968901175
Chr9	201059	C	T	439888	Pool1	0.457068617466264
Chr9	226241	G	A	439888	Pool1	0.514315007456443
Chr9	226647	G	A	439888	Pool1	0.515237969665006
Chr9	240809	G	A	439888	Pool1	0.547432528279926
Chr9	279669	C	T	439888	Pool1	0.635773196813734
Chr9	280112	G	A	439888	Pool1	0.636780271341796
Chr9	427321	C	T	439888	Pool1	0.971431364347288
Chr9	427891	C	T	439888	Pool1	0.972727148728767
Chr10	94990	G	A	745751	Pool1	0.127374954911224
Chr10	142713	C	T	745751	Pool1	0.191368164440946
Chr10	154538	C	T	745751	Pool1	0.207224663460056
Chr10	231702	C	T	745751	Pool1	0.310696197524375
Chr10	297974	C	T	745751	Pool1	0.399562320399168
Chr10	339467	C	T	745751	Pool1	0.455201535096835
Chr10	371419	C	T	745751	Pool1	0.498046935237097
Chr10	373059	C	T	745751	Pool1	0.500246060682453
Chr10	399171	C	T	745751	Pool1	0.535260428749006
Chr10	408958	C	T	745751	Pool1	0.548384112123215
Chr10	418569	C	T	745751	Pool1	0.561271791791094
Chr10	459131	C	T	745751	Pool1	0.615662600519476
Chr10	476615	C	T	745751	Pool1	0.639107423255215
Chr10	476635	A	G	745751	Pool1	0.639134241858207
Chr10	476681	C	T	745751	Pool1	0.639195924645089
Chr10	545169	C	T	745751	Pool1	0.731033548731413
Chr10	681752	C	T	745751	Pool1	0.914181811355265
Chr10	699579	C	T	745751	Pool1	0.938086573132319
Chr10	716266	C	T	745751	Pool1	0.960462674538821
Chr10	722139	C	T	745751	Pool1	0.968337957307466
Chr11	8033	G	A	666816	Pool1	0.0120468015164603
Chr11	71486	G	A	666816	Pool1	0.107204986083117
Chr11	73447	C	T	666816	Pool1	0.110145827334677
Chr11	91141	G	A	666816	Pool1	0.1366808834821
Chr11	97782	G	A	666816	Pool1	0.146640152605816
Chr11	101000	G	A	666816	Pool1	0.151466071599962
Chr11	121866	C	T	666816	Pool1	0.182758062194069
Chr11	123830	G	A	666816	Pool1	0.185703402437854
Chr11	134303	C	T	666816	Pool1	0.201409384297917
Chr11	152702	G	A	666816	Pool1	0.229001703618389
Chr11	165984	C	T	666816	Pool1	0.248920241865822
Chr11	197092	G	A	666816	Pool1	0.29557179191861
Chr11	265145	C	T	666816	Pool1	0.397628431231404
Chr11	289265	G	A	666816	Pool1	0.433800328726365
Chr11	289338	G	A	666816	Pool1	0.433909804203858
Chr11	318835	G	A	666816	Pool1	0.478145395431423
Chr11	374964	C	T	666816	Pool1	0.56232004031097
Chr11	381083	G	A	666816	Pool1	0.571496484787408
Chr11	381204	C	T	666816	Pool1	0.571677944140513
Chr11	409190	G	A	666816	Pool1	0.613647542950379
Chr11	426077	G	A	666816	Pool1	0.638972370189078
Chr11	451794	G	A	666816	Pool1	0.677539231212208
Chr11	514682	C	T	666816	Pool1	0.771850105576351
Chr11	599736	C	T	666816	Pool1	0.899402533832422
Chr11	615141	C	T	666816	Pool1	0.922504858911604
Chr11	644902	C	T	666816	Pool1	0.967136361455034
Chr12	51791	G	A	1078177	Pool1	0.048035712132609
Chr12	70528	C	T	1078177	Pool1	0.065414120316052
Chr12	85574	C	T	1078177	Pool1	0.0793691573832497
Chr12	88420	G	A	1078177	Pool1	0.0820087981843426
Chr12	91587	G	A	1078177	Pool1	0.0849461637560438
Chr12	131094	G	A	1078177	Pool1	0.121588570336781
Chr12	132905	G	A	1078177	Pool1	0.12326825743825
Chr12	145267	G	A	1078177	Pool1	0.134733907326905
Chr12	195157	G	A	1078177	Pool1	0.181006458123295
Chr12	195698	C	T	1078177	Pool1	0.181508231023292
Chr12	212780	C	T	1078177	Pool1	0.197351640778833
Chr12	235241	G	A	1078177	Pool1	0.21818402729793
Chr12	238340	C	T	1078177	Pool1	0.22105832344782
Chr12	255672	C	T	1078177	Pool1	0.237133606077666
Chr12	351540	C	T	1078177	Pool1	0.326050360933316
Chr12	359990	C	T	1078177	Pool1	0.333887664084839
Chr12	403674	C	T	1078177	Pool1	0.374404202649472
Chr12	410831	C	T	1078177	Pool1	0.381042259295088
Chr12	502993	C	T	1078177	Pool1	0.466521730662034
Chr12	545831	G	A	1078177	Pool1	0.506253611420017
Chr12	560001	G	A	1078177	Pool1	0.519396165935649
Chr12	661290	C	T	1078177	Pool1	0.613340852197737
Chr12	739114	C	T	1078177	Pool1	0.685521950477519
Chr12	748679	C	T	1078177	Pool1	0.694393406648445
Chr12	830728	G	A	1078177	Pool1	0.770493156503988
Chr12	841707	C	T	1078177	Pool1	0.780676085651985
Chr12	853376	C	T	1078177	Pool1	0.791498983933065
Chr12	897804	C	T	1078177	Pool1	0.83270557617163
Chr12	964836	C	T	1078177	Pool1	0.894877186213395
Chr12	981947	C	T	1078177	Pool1	0.910747493222356
Chr12	1021498	C	T	1078177	Pool1	0.947430709428971
Chr12	1022613	G	A	1078177	Pool1	0.948464862448373
Chr12	1039048	C	T	1078177	Pool1	0.963708185205212
Chr12	1053609	C	T	1078177	Pool1	0.977213388896257
Chr13	43612	C	T	924431	Pool1	0.0471771284173724
Chr13	158735	C	T	924431	Pool1	0.171711030893598
Chr13	208062	C	T	924431	Pool1	0.225070340566251
Chr13	257588	C	T	924431	Pool1	0.278644917792675
Chr13	309260	C	T	924431	Pool1	0.33454092301102
Chr13	336895	C	T	924431	Pool1	0.364434987576141
Chr13	368599	C	T	924431	Pool1	0.398730678655303
Chr13	478627	C	T	924431	Pool1	0.517753082707092
Chr13	535951	C	T	924431	Pool1	0.579763119151132
Chr13	537439	C	T	924431	Pool1	0.581372757945158
Chr13	562035	C	T	924431	Pool1	0.607979394892642
Chr13	571560	C	T	924431	Pool1	0.618283030318109
Chr13	594404	C	T	924431	Pool1	0.642994447395209
Chr13	595738	C	T	924431	Pool1	0.644437497228025
Chr13	690452	C	T	924431	Pool1	0.746894035357966
Chr13	722094	G	A	924431	Pool1	0.781122658154043
Chr13	727710	G	A	924431	Pool1	0.787197746505688
Chr13	735749	G	A	924431	Pool1	0.795893906630132
Chr13	737553	C	T	924431	Pool1	0.797845377318588
Chr13	771485	G	A	924431	Pool1	0.834551199602783
Chr13	783610	C	T	924431	Pool1	0.847667375931789
Chr13	799438	C	T	924431	Pool1	0.864789259555337
Chr13	819665	C	T	924431	Pool1	0.886669746038374
Chr13	836833	C	T	924431	Pool1	0.905241169973746
Chr13	842156	G	A	924431	Pool1	0.910999306600493
Chr13	855766	C	T	924431	Pool1	0.925721876484021
Chr13	869363	G	A	924431	Pool1	0.940430383663032
Chr13	878767	C	A	924431	Pool1	0.950603127761834
Chr13	894939	G	A	924431	Pool1	0.96809713218185
Chr13	916381	G	A	924431	Pool1	0.991291940664041
Chr14	7145	C	T	784333	Pool1	0.00910965113032347
Chr14	10677	G	A	784333	Pool1	0.0136128404644456
Chr14	26333	G	A	784333	Pool1	0.0335737499250956
Chr14	42973	G	A	784333	Pool1	0.0547892285547083
Chr14	74168	C	T	784333	Pool1	0.0945618761418938
Chr14	96296	C	T	784333	Pool1	0.122774382819542
Chr14	136419	C	T	784333	Pool1	0.173929950671462
Chr14	203807	G	A	784333	Pool1	0.259847539246723
Chr14	254365	C	T	784333	Pool1	0.324307405145519
Chr14	291378	G	A	784333	Pool1	0.371497820441063
Chr14	294980	G	A	784333	Pool1	0.37609025758192
Chr14	306526	G	A	784333	Pool1	0.390811045818549
Chr14	324332	G	A	784333	Pool1	0.413513137914636
Chr14	365465	C	T	784333	Pool1	0.465956424120877
Chr14	374886	G	A	784333	Pool1	0.477967903938761
Chr14	378981	G	A	784333	Pool1	0.483188900632767
Chr14	402312	C	T	784333	Pool1	0.512935194617592
Chr14	408447	G	A	784333	Pool1	0.520757127393594
Chr14	427522	C	T	784333	Pool1	0.545077154728922
Chr14	438044	G	A	784333	Pool1	0.558492375049883
Chr14	460041	G	A	784333	Pool1	0.58653786083207
Chr14	475827	G	A	784333	Pool1	0.606664516219514
Chr14	503576	G	A	784333	Pool1	0.642043621777995
Chr14	523413	C	T	784333	Pool1	0.667335175238069
Chr14	523419	A	G	784333	Pool1	0.667342825050074
Chr14	530384	G	A	784333	Pool1	0.676222981820222
Chr14	594056	C	T	784333	Pool1	0.757402786826514
Chr14	595675	G	A	784333	Pool1	0.759466961099431
Chr14	623782	G	A	784333	Pool1	0.795302505440929
Chr14	651121	C	T	784333	Pool1	0.830158873845675
Chr14	663286	C	T	784333	Pool1	0.845668867687577
Chr14	677207	G	A	784333	Pool1	0.863417706509862
Chr14	684069	G	A	784333	Pool1	0.872166541507242
Chr14	712240	C	T	784333	Pool1	0.908083683843469
Chr14	737272	G	A	784333	Pool1	0.939998699531959
Chr14	750687	G	A	784333	Pool1	0.957102404208417
Chr14	767300	C	T	784333	Pool1	0.978283458684003
Chr14	770510	C	T	784333	Pool1	0.982376108107143
Chr14	773701	C	T	784333	Pool1	0.986444533125598
Chr15	17174	G	A	1091291	Pool1	0.0157373239585042
Chr15	36622	C	T	1091291	Pool1	0.0335584184236835
Chr15	47547	C	T	1091291	Pool1	0.0435694970452427
Chr15	50891	G	A	1091291	Pool1	0.0466337576320157
Chr15	53805	G	A	1091291	Pool1	0.049303989495011
Chr15	90526	G	A	1091291	Pool1	0.0829531261597502
Chr15	95042	C	T	1091291	Pool1	0.0870913441052845
Chr15	182161	C	T	1091291	Pool1	0.166922479888499
Chr15	219715	C	T	1091291	Pool1	0.201334932662324
Chr15	283715	G	A	1091291	Pool1	0.259981068294341
Chr15	335058	C	T	1091291	Pool1	0.307029014259258
Chr15	378125	C	T	1091291	Pool1	0.34649328181026
Chr15	492645	C	T	1091291	Pool1	0.451433210756801
Chr15	564293	G	A	1091291	Pool1	0.517087559596844
Chr15	616880	C	T	1091291	Pool1	0.565275439823109
Chr15	639074	C	T	1091291	Pool1	0.585612820045249
Chr15	657675	C	T	1091291	Pool1	0.602657769559173
Chr15	665118	C	T	1091291	Pool1	0.609478131864003
Chr15	671267	G	A	1091291	Pool1	0.615112742614023
Chr15	676496	C	T	1091291	Pool1	0.619904315164333
Chr15	695084	C	T	1091291	Pool1	0.636937352181957
Chr15	714858	G	A	1091291	Pool1	0.655057175400512
Chr15	795836	C	T	1091291	Pool1	0.729261031200661
Chr15	813558	C	T	1091291	Pool1	0.745500512695514
Chr15	881772	G	A	1091291	Pool1	0.808008129820552
Chr15	896789	G	A	1091291	Pool1	0.821768895739083
Chr15	899509	C	T	1091291	Pool1	0.824261356503444
Chr15	920926	G	A	1091291	Pool1	0.843886735985177
Chr15	943793	G	A	1091291	Pool1	0.864840816977323
Chr15	945876	G	A	1091291	Pool1	0.866749565422972
Chr15	953487	G	A	1091291	Pool1	0.873723873833835
Chr15	1055878	G	A	1091291	Pool1	0.96754944373224
Chr15	1068457	C	T	1091291	Pool1	0.979076158421539
Chr15	1091280	G	T	1091291	Pool1	0.999989920195438
Chr16	35858	G	A	948066	Pool1	0.0378222613193596
Chr16	38037	G	A	948066	Pool1	0.0401206245134832
Chr16	64246	G	A	948066	Pool1	0.0677653243550554
Chr16	64527	G	A	948066	Pool1	0.0680617172222187
Chr16	73345	G	A	948066	Pool1	0.0773627574451568
Chr16	107847	G	A	948066	Pool1	0.113754738594149
Chr16	124771	G	A	948066	Pool1	0.131605816472693
Chr16	140033	G	A	948066	Pool1	0.147703851841538
Chr16	142310	C	T	948066	Pool1	0.150105583366559
Chr16	197596	C	T	948066	Pool1	0.208420088896765
Chr16	218437	G	A	948066	Pool1	0.230402735674521
Chr16	242961	C	T	948066	Pool1	0.256270133092
Chr16	248209	G	A	948066	Pool1	0.261805612689412
Chr16	255926	G	A	948066	Pool1	0.269945341358091
Chr16	280309	G	A	948066	Pool1	0.295664014952546
Chr16	303971	C	T	948066	Pool1	0.320622192969688
Chr16	311652	G	A	948066	Pool1	0.328723949598446
Chr16	324833	G	A	948066	Pool1	0.342626990104064
Chr16	339342	C	T	948066	Pool1	0.357930776971223
Chr16	353085	G	A	948066	Pool1	0.372426603211169
Chr16	357780	G	A	948066	Pool1	0.377378790084235
Chr16	358553	G	A	948066	Pool1	0.378194134163655
Chr16	362813	C	T	948066	Pool1	0.382687492221006
Chr16	381522	G	A	948066	Pool1	0.402421350412313
Chr16	389520	G	A	948066	Pool1	0.410857471948156
Chr16	416001	G	A	948066	Pool1	0.438789071646911
Chr16	482496	C	T	948066	Pool1	0.508926593718159
Chr16	483339	G	A	948066	Pool1	0.509815772319649
Chr16	484822	G	A	948066	Pool1	0.511380009408628
Chr16	485343	G	A	948066	Pool1	0.511929549208599
Chr16	492336	C	T	948066	Pool1	0.519305617963306
Chr16	493786	G	A	948066	Pool1	0.520835047349024
Chr16	521408	C	T	948066	Pool1	0.549970149757506
Chr16	580093	C	T	948066	Pool1	0.611869848723612
Chr16	639227	G	A	948066	Pool1	0.674243143409847
Chr16	669691	G	A	948066	Pool1	0.706375927414336
Chr16	671946	C	T	948066	Pool1	0.708754453803849
Chr16	769380	C	T	948066	Pool1	0.81152577985077
Chr16	773091	G	A	948066	Pool1	0.815440064299321
Chr16	773113	G	A	948066	Pool1	0.815463269434828
Chr16	778215	G	A	948066	Pool1	0.820844751314782
Chr16	847034	A	C	948066	Pool1	0.893433579518725
Chr16	852276	C	T	948066	Pool1	0.898962730442817
Chr16	877284	C	T	948066	Pool1	0.92534064084146
Chr16	894467	C	T	948066	Pool1	0.943464906451661
Chr1	4191	C	T	230218	Pool2	0.018204484445178
Chr1	12762	T	C	230218	Pool2	0.0554344143377147
Chr1	12764	T	C	230218	Pool2	0.0554431017557272
Chr1	111963	G	A	230218	Pool2	0.486334691466349
Chr1	112414	C	T	230218	Pool2	0.488293704228166
Chr1	119440	G	A	230218	Pool2	0.518812603706053
Chr1	126199	C	T	230218	Pool2	0.548171732879271
Chr1	141539	G	A	230218	Pool2	0.614804229035088
Chr1	153173	G	A	230218	Pool2	0.665338939613757
Chr2	1655	C	T	813184	Pool2	0.0020352097434283
Chr2	26406	C	T	813184	Pool2	0.0324723555800409
Chr2	118806	C	T	813184	Pool2	0.146099775696521
Chr2	135046	G	A	813184	Pool2	0.166070655595782
Chr2	141564	C	T	813184	Pool2	0.174086061703132
Chr2	236733	C	T	813184	Pool2	0.291118615221155
Chr2	287536	C	T	813184	Pool2	0.353592790807493
Chr2	426393	C	T	813184	Pool2	0.524349962616087
Chr2	445663	C	T	813184	Pool2	0.548046936486699
Chr2	453553	C	T	813184	Pool2	0.557749537620022
Chr2	497376	G	A	813184	Pool2	0.611640169998426
Chr2	511388	G	A	813184	Pool2	0.628871202581458
Chr2	524400	C	T	813184	Pool2	0.644872501180545
Chr2	550727	G	A	813184	Pool2	0.677247707775854
Chr2	590152	C	T	813184	Pool2	0.72572997009287
Chr2	600322	C	T	813184	Pool2	0.738236364709586
Chr2	616347	G	A	813184	Pool2	0.757942851802298
Chr2	628769	C	T	813184	Pool2	0.773218607350858
Chr2	643913	G	A	813184	Pool2	0.791841698803715
Chr2	653199	C	T	813184	Pool2	0.803261008578624
Chr2	719752	C	T	813184	Pool2	0.885103494412089
Chr2	738090	C	T	813184	Pool2	0.907654356209665
Chr2	748135	C	T	813184	Pool2	0.920007034078388
Chr2	768313	G	A	813184	Pool2	0.944820606406422
Chr2	775254	G	A	813184	Pool2	0.953356189988982
Chr2	796121	C	T	813184	Pool2	0.979017049031953
Chr3	62247	C	T	316620	Pool2	0.196598446086792
Chr3	65787	C	T	316620	Pool2	0.20777904112185
Chr3	93537	G	A	316620	Pool2	0.295423536100057
Chr3	96520	C	T	316620	Pool2	0.304844924515192
Chr3	116852	G	A	316620	Pool2	0.369060703682648
Chr3	132982	C	T	316620	Pool2	0.420005053376287
Chr3	146484	G	A	316620	Pool2	0.462649232518476
Chr3	163009	G	A	316620	Pool2	0.514841134482976
Chr3	168031	C	T	316620	Pool2	0.530702419303897
Chr3	174784	C	T	316620	Pool2	0.552030825595351
Chr3	178503	G	A	316620	Pool2	0.56377676710252
Chr3	187515	G	A	316620	Pool2	0.592239909039227
Chr3	220998	C	T	316620	Pool2	0.697991282925905
Chr3	260820	C	T	316620	Pool2	0.823763501989767
Chr3	289710	G	A	316620	Pool2	0.915008527572484
Chr3	301683	C	T	316620	Pool2	0.952823574000379
Chr4	58675	G	A	1531933	Pool2	0.0383012834112197
Chr4	77006	G	A	1531933	Pool2	0.0502672114250427
Chr4	79989	C	T	1531933	Pool2	0.0522144245211768
Chr4	82554	C	T	1531933	Pool2	0.0538887797312285
Chr4	101972	G	A	1531933	Pool2	0.0665642688028785
Chr4	133106	C	T	1531933	Pool2	0.0868876119255868
Chr4	167424	G	A	1531933	Pool2	0.109289374926971
Chr4	172790	C	T	1531933	Pool2	0.112792139081801
Chr4	213486	G	A	1531933	Pool2	0.139357269541161
Chr4	262359	G	A	1531933	Pool2	0.171260100800753
Chr4	285088	G	A	1531933	Pool2	0.186096911549004
Chr4	289774	G	A	1531933	Pool2	0.189155792061402
Chr4	363871	C	T	1531933	Pool2	0.237524095374928
Chr4	379035	G	A	1531933	Pool2	0.247422700601136
Chr4	426211	G	A	1531933	Pool2	0.278217781064838
Chr4	446556	G	A	1531933	Pool2	0.291498387984331
Chr4	472133	G	A	1531933	Pool2	0.308194287870292
Chr4	476579	G	A	1531933	Pool2	0.311096503567715
Chr4	515701	G	A	1531933	Pool2	0.336634173948861
Chr4	578220	C	T	1531933	Pool2	0.377444705479939
Chr4	629532	G	A	1531933	Pool2	0.41093964292172
Chr4	636382	G	A	1531933	Pool2	0.415411117849149
Chr4	712194	G	A	1531933	Pool2	0.464898921819688
Chr4	734744	C	T	1531933	Pool2	0.479618886726769
Chr4	793960	G	A	1531933	Pool2	0.518273318741747
Chr4	845798	G	A	1531933	Pool2	0.552111613236349
Chr4	846206	C	T	1531933	Pool2	0.552377943421808
Chr4	853271	G	A	1531933	Pool2	0.556989763912652
Chr4	893728	G	A	1531933	Pool2	0.583398882327099
Chr4	907939	G	A	1531933	Pool2	0.592675397683841
Chr4	942483	C	T	1531933	Pool2	0.615224686719328
Chr4	973269	G	A	1531933	Pool2	0.635320865860322
Chr4	979383	G	A	1531933	Pool2	0.639311902021825
Chr4	981942	G	A	1531933	Pool2	0.640982340611502
Chr4	1000495	G	A	1531933	Pool2	0.653093183579177
Chr4	1012766	G	A	1531933	Pool2	0.661103325014867
Chr4	1020136	G	A	1531933	Pool2	0.665914240374742
Chr4	1026843	G	A	1531933	Pool2	0.670292369183248
Chr4	1037702	G	A	1531933	Pool2	0.677380799290831
Chr4	1087092	C	T	1531933	Pool2	0.709621112672682
Chr4	1143516	G	A	1531933	Pool2	0.746453010673443
Chr4	1162879	G	A	1531933	Pool2	0.759092597391661
Chr4	1175835	G	A	1531933	Pool2	0.767549886320094
Chr4	1182181	G	A	1531933	Pool2	0.771692365136073
Chr4	1244207	G	A	1531933	Pool2	0.81218108102639
Chr4	1247716	G	A	1531933	Pool2	0.814471651175345
Chr4	1275854	G	A	1531933	Pool2	0.832839295191108
Chr4	1296085	C	T	1531933	Pool2	0.846045486323488
Chr4	1301787	G	A	1531933	Pool2	0.849767581219283
Chr4	1304863	G	A	1531933	Pool2	0.85177550193122
Chr4	1319191	G	A	1531933	Pool2	0.861128391385263
Chr4	1323825	C	T	1531933	Pool2	0.864153327854417
Chr4	1330234	G	A	1531933	Pool2	0.868336931184327
Chr4	1395881	G	A	1531933	Pool2	0.911189327470588
Chr4	1396336	G	A	1531933	Pool2	0.911486337848979
Chr4	1398442	G	A	1531933	Pool2	0.91286107160039
Chr4	1449298	G	A	1531933	Pool2	0.946058345893717
Chr5	69624	C	T	576874	Pool2	0.120691866854807
Chr5	123447	C	T	576874	Pool2	0.213993003671512
Chr5	213325	C	T	576874	Pool2	0.369794790543516
Chr5	228350	G	A	576874	Pool2	0.395840339484879
Chr5	228536	G	A	576874	Pool2	0.396162766912705
Chr5	241498	C	T	576874	Pool2	0.418632144974466
Chr5	250161	G	A	576874	Pool2	0.433649289099526
Chr5	268533	C	T	576874	Pool2	0.465496798260972
Chr5	334983	C	T	576874	Pool2	0.580686597073191
Chr5	373315	G	A	576874	Pool2	0.647134382898172
Chr5	384835	G	A	576874	Pool2	0.667104081653879
Chr5	407156	C	T	576874	Pool2	0.705797106473857
Chr5	415587	C	T	576874	Pool2	0.720412083054532
Chr5	416276	C	T	576874	Pool2	0.721606451322126
Chr5	437200	C	T	576874	Pool2	0.757877803471815
Chr5	465217	G	A	576874	Pool2	0.806444734898782
Chr5	519209	C	T	576874	Pool2	0.900038829969803
Chr5	522102	C	T	576874	Pool2	0.905053789909062
Chr5	533926	C	T	576874	Pool2	0.925550466826378
Chr6	2470	G	A	270161	Pool2	0.00914269639215135
Chr6	22059	G	A	270161	Pool2	0.0816513116252901
Chr6	58217	C	T	270161	Pool2	0.215490022616144
Chr6	63186	G	A	270161	Pool2	0.233882758799383
Chr6	67629	G	A	270161	Pool2	0.25032850781571
Chr6	96968	G	A	270161	Pool2	0.358926714070499
Chr6	194140	G	A	270161	Pool2	0.718608533430066
Chr6	219298	G	A	270161	Pool2	0.811730782755468
Chr7	2469	G	A	1090940	Pool2	0.00226318587640017
Chr7	2677	G	A	1090940	Pool2	0.00245384714099767
Chr7	11640	G	A	1090940	Pool2	0.0106696976918987
Chr7	12315	G	A	1090940	Pool2	0.0112884301611454
Chr7	106605	G	A	1090940	Pool2	0.0977184813096962
Chr7	144098	G	A	1090940	Pool2	0.132086090894091
Chr7	165485	C	T	1090940	Pool2	0.151690285441912
Chr7	192532	C	T	1090940	Pool2	0.176482666324454
Chr7	208942	G	A	1090940	Pool2	0.191524740132363
Chr7	228929	G	A	1090940	Pool2	0.209845637706932
Chr7	256672	C	T	1090940	Pool2	0.235276000513319
Chr7	285226	G	A	1090940	Pool2	0.261449758923497
Chr7	303333	G	A	1090940	Pool2	0.278047371991127
Chr7	305497	C	T	1090940	Pool2	0.280030982455497
Chr7	306652	G	A	1090940	Pool2	0.28108970245843
Chr7	315796	C	T	1090940	Pool2	0.289471464975159
Chr7	332566	C	T	1090940	Pool2	0.304843529433333
Chr7	454848	G	A	1090940	Pool2	0.416932186921371
Chr7	468500	C	T	1090940	Pool2	0.429446165691972
Chr7	486180	G	A	1090940	Pool2	0.44565237318276
Chr7	504733	C	T	1090940	Pool2	0.46265880800044
Chr7	526083	C	T	1090940	Pool2	0.482229086842539
Chr7	607078	G	A	1090940	Pool2	0.556472399948668
Chr7	692876	G	A	1090940	Pool2	0.635118338313748
Chr7	709823	G	A	1090940	Pool2	0.650652648174968
Chr7	715557	C	T	1090940	Pool2	0.655908665921132
Chr7	723392	G	A	1090940	Pool2	0.66309054576787
Chr7	737212	G	A	1090940	Pool2	0.675758520175262
Chr7	742964	G	A	1090940	Pool2	0.681031037453939
Chr7	762994	G	A	1090940	Pool2	0.6993913505784
Chr7	772272	G	A	1090940	Pool2	0.707895942948283
Chr7	838127	G	A	1090940	Pool2	0.768261315929382
Chr7	857126	G	A	1090940	Pool2	0.785676572497113
Chr7	907543	G	A	1090940	Pool2	0.831890846426018
Chr7	934478	G	A	1090940	Pool2	0.856580563550699
Chr7	942941	G	A	1090940	Pool2	0.86433809375401
Chr7	943678	G	A	1090940	Pool2	0.865013657946358
Chr7	944663	G	A	1090940	Pool2	0.865916549031111
Chr7	993394	G	A	1090940	Pool2	0.910585366747942
Chr7	1009140	C	T	1090940	Pool2	0.925018791134251
Chr7	1019601	C	T	1090940	Pool2	0.934607769446532
Chr7	1063062	G	A	1090940	Pool2	0.974445890699764
Chr7	1082752	C	T	1090940	Pool2	0.992494545987864
Chr8	31996	G	A	562643	Pool2	0.0568673208411017
Chr8	33848	C	T	562643	Pool2	0.0601589284857361
Chr8	50068	C	T	562643	Pool2	0.088987155265417
Chr8	100493	C	T	562643	Pool2	0.178608815892138
Chr8	117162	C	T	562643	Pool2	0.208235062019789
Chr8	137482	C	T	562643	Pool2	0.244350325161781
Chr8	145289	G	A	562643	Pool2	0.258225908791187
Chr8	179589	G	A	562643	Pool2	0.31918818860272
Chr8	234794	G	A	562643	Pool2	0.41730546723233
Chr8	236656	G	A	562643	Pool2	0.420614848136385
Chr8	288255	C	T	562643	Pool2	0.512323089419045
Chr8	291864	C	T	562643	Pool2	0.518737458743822
Chr8	332780	G	A	562643	Pool2	0.591458526987806
Chr8	352592	G	A	562643	Pool2	0.626670908551248
Chr8	361219	C	T	562643	Pool2	0.642003899453117
Chr8	417999	C	T	562643	Pool2	0.74292046644142
Chr8	429819	C	T	562643	Pool2	0.763928459076182
Chr8	555430	G	A	562643	Pool2	0.987180147980158
Chr9	26513	G	A	439888	Pool2	0.0602721601862292
Chr9	42179	G	A	439888	Pool2	0.0958857709235078
Chr9	45182	C	T	439888	Pool2	0.102712508638563
Chr9	46523	C	T	439888	Pool2	0.105761011893937
Chr9	48144	G	A	439888	Pool2	0.109446040810388
Chr9	63678	C	T	439888	Pool2	0.144759575164587
Chr9	126200	G	A	439888	Pool2	0.286891208671298
Chr9	149274	C	T	439888	Pool2	0.339345469755938
Chr9	192803	C	T	439888	Pool2	0.438300203688212
Chr9	214744	G	A	439888	Pool2	0.48817880915142
Chr9	298609	C	T	439888	Pool2	0.678829611173753
Chr9	301776	C	T	439888	Pool2	0.686029171061725
Chr9	305079	C	T	439888	Pool2	0.693537900556505
Chr9	332287	G	A	439888	Pool2	0.755390008365766
Chr9	333796	G	A	439888	Pool2	0.758820427017786
Chr9	371669	G	A	439888	Pool2	0.844917342596297
Chr9	382754	G	A	439888	Pool2	0.870116938857164
Chr9	391018	G	A	439888	Pool2	0.888903539082676
Chr9	417420	C	T	439888	Pool2	0.948923362310406
Chr10	28804	C	T	745751	Pool2	0.0386241520292966
Chr10	36182	G	A	745751	Pool2	0.0485175346731013
Chr10	47163	C	T	745751	Pool2	0.0632422886459421
Chr10	88464	C	T	745751	Pool2	0.118624044754885
Chr10	109646	C	T	745751	Pool2	0.147027627183872
Chr10	124148	C	T	745751	Pool2	0.166473796213481
Chr10	132369	C	T	745751	Pool2	0.177497582973405
Chr10	152324	C	T	745751	Pool2	0.204255844108825
Chr10	208159	G	A	745751	Pool2	0.279126679012164
Chr10	213446	C	T	745751	Pool2	0.286216176713139
Chr10	222714	G	A	745751	Pool2	0.298643917339702
Chr10	227363	G	A	745751	Pool2	0.304877901605227
Chr10	264965	C	T	745751	Pool2	0.355299557090772
Chr10	313681	C	T	745751	Pool2	0.420624310259054
Chr10	319267	G	A	745751	Pool2	0.428114746074762
Chr10	373952	G	A	745751	Pool2	0.501443511306053
Chr10	382428	G	A	745751	Pool2	0.512809235254126
Chr10	386736	C	T	745751	Pool2	0.518585962338636
Chr10	388235	C	T	745751	Pool2	0.520596016632898
Chr10	392226	G	A	745751	Pool2	0.525947668859981
Chr10	400489	C	T	745751	Pool2	0.537027774686189
Chr10	424749	C	T	745751	Pool2	0.569558740115669
Chr10	494596	G	A	745751	Pool2	0.663218688275309
Chr10	559282	C	T	745751	Pool2	0.749958095932825
Chr10	578723	G	A	745751	Pool2	0.776027118971346
Chr10	595317	G	A	745751	Pool2	0.798278513873934
Chr10	601822	G	A	745751	Pool2	0.807001264497131
Chr10	634901	G	A	745751	Pool2	0.851357892916
Chr10	683319	C	T	745751	Pool2	0.9162830488997
Chr10	700318	G	A	745751	Pool2	0.939077520512879
Chr10	701937	G	A	745751	Pool2	0.941248486425094
Chr10	722092	G	A	745751	Pool2	0.968274933590434
Chr11	24709	C	T	666816	Pool2	0.0370551996352817
Chr11	33968	C	T	666816	Pool2	0.050940589307995
Chr11	40657	G	A	666816	Pool2	0.0609718423073232
Chr11	41300	G	A	666816	Pool2	0.0619361263077071
Chr11	56312	C	T	666816	Pool2	0.0844490834053172
Chr11	68626	C	T	666816	Pool2	0.102915946827911
Chr11	79654	G	A	666816	Pool2	0.119454242249736
Chr11	136933	C	T	666816	Pool2	0.205353500815817
Chr11	138146	G	A	666816	Pool2	0.207172593339092
Chr11	181483	G	A	666816	Pool2	0.272163535368078
Chr11	210068	G	A	666816	Pool2	0.315031432959017
Chr11	216700	G	A	666816	Pool2	0.324977205106056
Chr11	257526	G	A	666816	Pool2	0.386202490642096
Chr11	282444	C	T	666816	Pool2	0.423571120069105
Chr11	301442	G	A	666816	Pool2	0.45206173817065
Chr11	354074	G	A	666816	Pool2	0.530992057779057
Chr11	443527	G	A	666816	Pool2	0.66514150830214
Chr11	487551	G	A	666816	Pool2	0.731162719550821
Chr11	507110	G	A	666816	Pool2	0.76049464919858
Chr11	508114	C	T	666816	Pool2	0.762000311930128
Chr11	514091	C	T	666816	Pool2	0.77096380410788
Chr11	566742	G	A	666816	Pool2	0.849922617333717
Chr11	633228	G	A	666816	Pool2	0.949629283040599
Chr12	40525	G	A	1078177	Pool2	0.0375865929249094
Chr12	100257	G	A	1078177	Pool2	0.0929875150369559
Chr12	131911	G	A	1078177	Pool2	0.122346330890012
Chr12	162185	C	T	1078177	Pool2	0.150425208476901
Chr12	182376	C	T	1078177	Pool2	0.169152189297305
Chr12	182789	C	T	1078177	Pool2	0.169535243285657
Chr12	245477	C	T	1078177	Pool2	0.227677830263491
Chr12	285451	G	A	1078177	Pool2	0.264753375373431
Chr12	294781	C	T	1078177	Pool2	0.27340687104251
Chr12	314255	C	T	1078177	Pool2	0.291468840459405
Chr12	367075	G	A	1078177	Pool2	0.340458941342655
Chr12	393654	G	A	1078177	Pool2	0.365110737847311
Chr12	430701	C	T	1078177	Pool2	0.399471515344883
Chr12	447095	C	T	1078177	Pool2	0.414676810950336
Chr12	500578	C	T	1078177	Pool2	0.464281838696244
Chr12	540972	G	A	1078177	Pool2	0.501746930235017
Chr12	546564	C	T	1078177	Pool2	0.506933462687481
Chr12	613373	G	A	1078177	Pool2	0.568898242125365
Chr12	704097	G	A	1078177	Pool2	0.653043980719307
Chr12	704675	C	T	1078177	Pool2	0.653580070804701
Chr12	764768	C	T	1078177	Pool2	0.709315817347244
Chr12	767244	G	A	1078177	Pool2	0.711612286294365
Chr12	784983	C	T	1078177	Pool2	0.728065057963581
Chr12	802477	C	T	1078177	Pool2	0.744290594215978
Chr12	803899	G	A	1078177	Pool2	0.745609487125027
Chr12	810744	G	A	1078177	Pool2	0.751958166423509
Chr12	819040	A	T	1078177	Pool2	0.759652635884461
Chr12	819472	C	T	1078177	Pool2	0.76005331221126
Chr12	826639	C	T	1078177	Pool2	0.766700643771848
Chr12	829348	C	T	1078177	Pool2	0.769213218237822
Chr12	855209	G	A	1078177	Pool2	0.793199075847472
Chr12	855491	C	T	1078177	Pool2	0.793460628449689
Chr12	877810	C	T	1078177	Pool2	0.81416131117618
Chr12	903708	C	T	1078177	Pool2	0.838181485971227
Chr12	909487	G	A	1078177	Pool2	0.843541459333672
Chr12	911524	G	A	1078177	Pool2	0.845430759513512
Chr12	933332	C	T	1078177	Pool2	0.865657494084923
Chr12	941490	C	T	1078177	Pool2	0.873223969719258
Chr12	970708	C	T	1078177	Pool2	0.900323416285081
Chr12	998376	C	T	1078177	Pool2	0.925985251030211
Chr12	1001556	C	T	1078177	Pool2	0.928934673991376
Chr12	1007740	C	T	1078177	Pool2	0.934670281410195
Chr12	1017722	C	T	1078177	Pool2	0.943928501535462
Chr12	1019693	C	T	1078177	Pool2	0.945756587276486
Chr12	1021820	C	T	1078177	Pool2	0.947729361691077
Chr13	15861	C	T	924431	Pool2	0.0171575812580928
Chr13	57411	C	T	924431	Pool2	0.0621041483896581
Chr13	57506	C	T	924431	Pool2	0.0622069143072874
Chr13	113284	C	T	924431	Pool2	0.122544570660222
Chr13	160134	C	T	924431	Pool2	0.173224394249003
Chr13	266116	C	T	924431	Pool2	0.287870051956284
Chr13	274159	C	T	924431	Pool2	0.296570539066734
Chr13	281768	C	T	924431	Pool2	0.304801548195593
Chr13	282740	C	T	924431	Pool2	0.305853005794916
Chr13	316084	G	A	924431	Pool2	0.34192276113631
Chr13	325012	C	T	924431	Pool2	0.351580593900464
Chr13	337550	C	T	924431	Pool2	0.365143531534533
Chr13	430015	C	T	924431	Pool2	0.465167221782913
Chr13	511851	C	T	924431	Pool2	0.553693028468323
Chr13	543289	C	T	924431	Pool2	0.587700974978122
Chr13	588157	C	T	924431	Pool2	0.636236777001204
Chr13	602125	C	T	924431	Pool2	0.65134661213222
Chr13	649906	C	T	924431	Pool2	0.703033541713768
Chr13	740948	C	T	924431	Pool2	0.80151790669071
Chr13	743822	G	A	924431	Pool2	0.804626846135623
Chr13	753873	C	T	924431	Pool2	0.815499480220806
Chr13	798695	C	T	924431	Pool2	0.863985521904826
Chr13	815982	C	T	924431	Pool2	0.88268567367386
Chr13	867118	C	T	924431	Pool2	0.938001862767475
Chr14	55203	C	T	784333	Pool2	0.0703820953600065
Chr14	141028	C	T	784333	Pool2	0.179806281260638
Chr14	157819	G	A	784333	Pool2	0.201214280159065
Chr14	195058	G	A	784333	Pool2	0.248692838373497
Chr14	200680	G	A	784333	Pool2	0.255860712222997
Chr14	203551	G	A	784333	Pool2	0.259521147267806
Chr14	228194	G	A	784333	Pool2	0.290940200144581
Chr14	236828	G	A	784333	Pool2	0.301948279621028
Chr14	240897	G	A	784333	Pool2	0.307136127129676
Chr14	348542	C	T	784333	Pool2	0.444380129358321
Chr14	378360	G	A	784333	Pool2	0.482397145090159
Chr14	482002	G	A	784333	Pool2	0.614537447742222
Chr14	504417	G	A	784333	Pool2	0.643115870427484
Chr14	578640	C	T	784333	Pool2	0.737747869846099
Chr14	580356	C	T	784333	Pool2	0.739935716079777
Chr14	606280	C	T	784333	Pool2	0.772988003819806
Chr14	645477	C	T	784333	Pool2	0.822962950685487
Chr14	688761	C	T	784333	Pool2	0.878148694495833
Chr14	724325	C	T	784333	Pool2	0.923491680191959
Chr14	762527	G	A	784333	Pool2	0.972198033233333
Chr14	783359	G	A	784333	Pool2	0.998758180517714
Chr15	17015	C	T	1091291	Pool2	0.0155916249652934
Chr15	73316	C	T	1091291	Pool2	0.067182813749953
Chr15	102430	G	A	1091291	Pool2	0.0938613073873055
Chr15	179396	G	A	1091291	Pool2	0.164388783560022
Chr15	203147	G	A	1091291	Pool2	0.186152914300585
Chr15	224005	G	A	1091291	Pool2	0.205266056441407
Chr15	233005	G	A	1091291	Pool2	0.21351316926466
Chr15	289677	G	A	1091291	Pool2	0.265444322366811
Chr15	326742	G	A	1091291	Pool2	0.299408682010573
Chr15	342498	C	T	1091291	Pool2	0.31384662752648
Chr15	375614	C	T	1091291	Pool2	0.344192337332572
Chr15	407335	G	A	1091291	Pool2	0.37325974465106
Chr15	465429	C	T	1091291	Pool2	0.426493941579285
Chr15	503851	C	T	1091291	Pool2	0.461701782567619
Chr15	511196	C	T	1091291	Pool2	0.468432342977263
Chr15	538717	G	A	1091291	Pool2	0.4936510976449
Chr15	564787	C	T	1091291	Pool2	0.517540234456254
Chr15	574760	C	T	1091291	Pool2	0.526678951810287
Chr15	585157	G	A	1091291	Pool2	0.536206199812882
Chr15	591902	G	A	1091291	Pool2	0.542386952700975
Chr15	625010	G	A	1091291	Pool2	0.572725331740113
Chr15	744762	C	T	1091291	Pool2	0.682459582274572
Chr15	755016	C	T	1091291	Pool2	0.691855792817864
Chr15	776560	G	A	1091291	Pool2	0.711597548224992
Chr15	814965	G	A	1091291	Pool2	0.746789811333549
Chr15	828571	C	T	1091291	Pool2	0.759257613230568
Chr15	900105	G	A	1091291	Pool2	0.824807498641517
Chr15	1053551	C	T	1091291	Pool2	0.965417106894495
Chr15	1058416	C	T	1091291	Pool2	0.969875129548397
Chr15	1084326	G	A	1091291	Pool2	0.993617651020672
Chr16	15485	C	T	948066	Pool2	0.0163332510605802
Chr16	38380	G	A	948066	Pool2	0.040482413671622
Chr16	48471	G	A	948066	Pool2	0.0511261874173317
Chr16	71415	G	A	948066	Pool2	0.0753270341938219
Chr16	71426	G	A	948066	Pool2	0.0753386367615757
Chr16	140039	C	T	948066	Pool2	0.147710180514859
Chr16	141468	C	T	948066	Pool2	0.149217459543956
Chr16	141907	C	T	948066	Pool2	0.149680507475218
Chr16	151533	C	T	948066	Pool2	0.159833809038611
Chr16	162616	C	T	948066	Pool2	0.171523923439929
Chr16	184556	C	T	948066	Pool2	0.194665772214171
Chr16	201459	G	A	948066	Pool2	0.212494699736094
Chr16	256623	C	T	948066	Pool2	0.270680522242122
Chr16	299678	G	A	948066	Pool2	0.316094027209076
Chr16	330850	G	A	948066	Pool2	0.34897359466535
Chr16	366302	G	A	948066	Pool2	0.386367615756709
Chr16	382826	G	A	948066	Pool2	0.403796782080572
Chr16	385751	C	T	948066	Pool2	0.406882010324176
Chr16	388756	G	A	948066	Pool2	0.410051620878715
Chr16	404264	C	T	948066	Pool2	0.42640913185369
Chr16	480394	C	T	948066	Pool2	0.506709448498311
Chr16	487495	C	T	948066	Pool2	0.514199433372782
Chr16	494262	C	T	948066	Pool2	0.521337122099094
Chr16	502428	G	A	948066	Pool2	0.529950446487903
Chr16	505862	C	T	948066	Pool2	0.533572557184837
Chr16	506696	G	A	948066	Pool2	0.534452242776347
Chr16	520528	G	A	948066	Pool2	0.549041944337209
Chr16	540253	C	T	948066	Pool2	0.569847457877405
Chr16	603940	G	A	948066	Pool2	0.637023160834794
Chr16	633221	G	A	948066	Pool2	0.667908141416315
Chr16	668869	G	A	948066	Pool2	0.705508899169467
Chr16	712202	G	A	948066	Pool2	0.751215632666924
Chr16	718609	G	T	948066	Pool2	0.757973600994024
Chr16	752757	G	A	948066	Pool2	0.793992190417123
Chr16	903435	C	T	948066	Pool2	0.952924163507604
Chr16	907477	G	A	948066	Pool2	0.957187579767653
Chr16	914880	G	A	948066	Pool2	0.964996107865908
Chr16	920326	C	T	948066	Pool2	0.970740433682887
Chr16	920892	C	T	948066	Pool2	0.97133743853276
Chr16	935745	G	A	948066	Pool2	0.987004069336945
Chr1	2718	C	T	230218	Pool3	0.0118062010789773
Chr1	5177	C	T	230218	Pool3	0.0224873815253369
Chr1	95193	G	A	230218	Pool3	0.4134906914316
Chr1	127821	G	A	230218	Pool3	0.555217228887402
Chr1	136590	G	A	230218	Pool3	0.593307213163176
Chr1	139863	C	T	230218	Pool3	0.60752417274062
Chr1	141194	C	T	230218	Pool3	0.613305649427934
Chr1	150287	C	T	230218	Pool3	0.652802995421731
Chr1	152435	G	A	230218	Pool3	0.662133282367148
Chr1	167657	G	A	230218	Pool3	0.728253220860228
Chr1	181892	G	A	230218	Pool3	0.790085918564144
Chr1	198966	C	T	230218	Pool3	0.864250406136792
Chr1	209195	G	A	230218	Pool3	0.908682205561685
Chr2	27059	G	A	813184	Pool3	0.0332753718715567
Chr2	89500	G	A	813184	Pool3	0.110061191563041
Chr2	98380	G	A	813184	Pool3	0.120981229340469
Chr2	129710	G	A	813184	Pool3	0.159508795057453
Chr2	256664	G	A	813184	Pool3	0.315628443255155
Chr2	303912	G	A	813184	Pool3	0.373730914528569
Chr2	312258	G	A	813184	Pool3	0.383994274358571
Chr2	325051	G	A	813184	Pool3	0.399726261215174
Chr2	328371	C	T	813184	Pool3	0.40380897804187
Chr2	339639	C	T	813184	Pool3	0.417665620572958
Chr2	368762	G	A	813184	Pool3	0.453479163387376
Chr2	376684	C	T	813184	Pool3	0.463221116008185
Chr2	381444	C	T	813184	Pool3	0.469074649771761
Chr2	384936	G	A	813184	Pool3	0.473368880843696
Chr2	414082	G	A	813184	Pool3	0.509210707539745
Chr2	446842	G	A	813184	Pool3	0.54949679285377
Chr2	450246	G	A	813184	Pool3	0.553682807335117
Chr2	455084	C	T	813184	Pool3	0.559632260349441
Chr2	461202	C	T	813184	Pool3	0.567155772863214
Chr2	502909	C	T	813184	Pool3	0.618444288131591
Chr2	541236	G	A	813184	Pool3	0.665576302534236
Chr2	547523	G	A	813184	Pool3	0.673307640091295
Chr2	578946	G	A	813184	Pool3	0.711949571068786
Chr2	596008	A	G	813184	Pool3	0.732931292302849
Chr2	598311	C	T	813184	Pool3	0.735763369667873
Chr2	665205	G	A	813184	Pool3	0.818025194789863
Chr2	680720	G	A	813184	Pool3	0.837104517550763
Chr2	688486	G	A	813184	Pool3	0.846654631670077
Chr2	720131	G	A	813184	Pool3	0.885569563592004
Chr2	739802	C	T	813184	Pool3	0.909759660790178
Chr2	755440	C	T	813184	Pool3	0.928990240831103
Chr2	772168	C	T	813184	Pool3	0.949561230914529
Chr2	803568	C	T	813184	Pool3	0.988174878010389
Chr2	803852	C	T	813184	Pool3	0.988524122461829
Chr2	808579	C	T	813184	Pool3	0.994337075003935
Chr3	6238	G	A	316620	Pool3	0.0197018507990651
Chr3	6470	G	A	316620	Pool3	0.0204345903606847
Chr3	94907	G	A	316620	Pool3	0.299750489545828
Chr3	124937	G	A	316620	Pool3	0.394596045733055
Chr3	126721	G	A	316620	Pool3	0.400230560293096
Chr3	146181	G	A	316620	Pool3	0.46169224938412
Chr3	189439	C	T	316620	Pool3	0.598316594024383
Chr3	217663	G	A	316620	Pool3	0.687458151727623
Chr3	223804	C	T	316620	Pool3	0.706853641589287
Chr3	241995	G	A	316620	Pool3	0.764307371612659
Chr3	253270	G	A	316620	Pool3	0.799917882635336
Chr3	278009	G	A	316620	Pool3	0.878052555113385
Chr3	292046	C	T	316620	Pool3	0.922386456951551
Chr3	297461	C	T	316620	Pool3	0.939488977322974
Chr3	300216	C	T	316620	Pool3	0.948190259617207
Chr3	307864	C	T	316620	Pool3	0.972345398269219
Chr4	48245	C	T	1531933	Pool3	0.0314928916604055
Chr4	92250	G	A	1531933	Pool3	0.0602180382562423
Chr4	105098	G	A	1531933	Pool3	0.0686048280179355
Chr4	112774	G	A	1531933	Pool3	0.0736154910169048
Chr4	138619	C	T	1531933	Pool3	0.0904863332795886
Chr4	154473	C	T	1531933	Pool3	0.100835349848851
Chr4	167014	C	T	1531933	Pool3	0.109021739201388
Chr4	176872	C	T	1531933	Pool3	0.11545674647651
Chr4	177930	C	T	1531933	Pool3	0.116147377202528
Chr4	188703	C	T	1531933	Pool3	0.123179669084745
Chr4	196756	C	T	1531933	Pool3	0.128436426397238
Chr4	199695	C	T	1531933	Pool3	0.130354917610627
Chr4	221308	C	T	1531933	Pool3	0.144463236969241
Chr4	275363	G	A	1531933	Pool3	0.17974872269218
Chr4	348930	C	T	1531933	Pool3	0.227771057872635
Chr4	357818	C	T	1531933	Pool3	0.233572878187231
Chr4	372416	G	A	1531933	Pool3	0.243102015558122
Chr4	396599	C	T	1531933	Pool3	0.2588879539771
Chr4	416732	C	T	1531933	Pool3	0.272030173643364
Chr4	430997	C	T	1531933	Pool3	0.281341938583476
Chr4	450290	C	T	1531933	Pool3	0.293935831397326
Chr4	549612	C	T	1531933	Pool3	0.358770259534849
Chr4	554626	G	A	1531933	Pool3	0.362043248627714
Chr4	570456	C	T	1531933	Pool3	0.372376598715479
Chr4	573412	G	A	1531933	Pool3	0.374306187019928
Chr4	629707	G	A	1531933	Pool3	0.41105387768264
Chr4	695299	C	T	1531933	Pool3	0.453870371615469
Chr4	750106	C	T	1531933	Pool3	0.489646740425332
Chr4	778931	C	T	1531933	Pool3	0.508462837473963
Chr4	836975	G	A	1531933	Pool3	0.546352222975809
Chr4	851301	C	T	1531933	Pool3	0.555703806889727
Chr4	882790	G	A	1531933	Pool3	0.576258883384587
Chr4	886326	G	A	1531933	Pool3	0.578567078325227
Chr4	896332	C	T	1531933	Pool3	0.585098695569584
Chr4	921493	G	A	1531933	Pool3	0.601523043109588
Chr4	980510	G	A	1531933	Pool3	0.640047573882148
Chr4	995040	C	T	1531933	Pool3	0.649532322888795
Chr4	995750	G	A	1531933	Pool3	0.649995789633098
Chr4	1037000	G	A	1531933	Pool3	0.676922554707027
Chr4	1046181	G	A	1531933	Pool3	0.682915636649906
Chr4	1046487	C	T	1531933	Pool3	0.683115384289
Chr4	1053529	C	T	1531933	Pool3	0.687712191068408
Chr4	1085078	G	A	1531933	Pool3	0.708306433767012
Chr4	1102393	C	T	1531933	Pool3	0.719609147397438
Chr4	1107249	G	A	1531933	Pool3	0.722778998820444
Chr4	1111120	G	A	1531933	Pool3	0.725305871731988
Chr4	1126762	C	T	1531933	Pool3	0.735516501048022
Chr4	1146346	C	T	1531933	Pool3	0.74830034995003
Chr4	1171425	G	A	1531933	Pool3	0.764671170344917
Chr4	1216269	G	A	1531933	Pool3	0.793943991023106
Chr4	1262606	C	T	1531933	Pool3	0.824191397404456
Chr4	1281507	T	C	1531933	Pool3	0.836529404353846
Chr4	1316374	G	A	1531933	Pool3	0.859289538119487
Chr4	1320600	G	A	1531933	Pool3	0.862048144403182
Chr4	1331820	C	T	1531933	Pool3	0.869372224503291
Chr4	1352488	C	G	1531933	Pool3	0.882863676152939
Chr4	1355289	C	T	1531933	Pool3	0.884692085097716
Chr4	1362837	G	A	1531933	Pool3	0.889619193528699
Chr4	1387128	C	T	1531933	Pool3	0.905475631114416
Chr4	1405626	C	T	1531933	Pool3	0.917550571728659
Chr4	1423997	C	T	1531933	Pool3	0.929542610544978
Chr4	1425112	C	T	1531933	Pool3	0.930270449164552
Chr4	1441666	C	T	1531933	Pool3	0.941076404777494
Chr4	1498971	C	T	1531933	Pool3	0.978483393203228
Chr4	1508366	C	T	1531933	Pool3	0.984616167939459
Chr4	1512313	A	G	1531933	Pool3	0.987192651375746
Chr5	14151	G	C	576874	Pool3	0.0245304867267376
Chr5	77123	G	A	576874	Pool3	0.133691239334759
Chr5	91358	C	T	576874	Pool3	0.158367338448257
Chr5	106434	C	T	576874	Pool3	0.184501294910154
Chr5	160249	G	A	576874	Pool3	0.277788563880501
Chr5	167010	C	T	576874	Pool3	0.289508627533916
Chr5	167472	G	A	576874	Pool3	0.290309495661098
Chr5	172084	G	A	576874	Pool3	0.29830430908656
Chr5	172358	G	A	576874	Pool3	0.298779282824326
Chr5	183769	G	A	576874	Pool3	0.318560032173404
Chr5	188994	G	A	576874	Pool3	0.327617469326057
Chr5	198161	G	A	576874	Pool3	0.34350828777168
Chr5	210062	C	T	576874	Pool3	0.364138442710193
Chr5	210416	G	A	576874	Pool3	0.36475209491154
Chr5	221853	C	T	576874	Pool3	0.384577914761282
Chr5	229977	C	T	576874	Pool3	0.398660712737964
Chr5	241101	G	A	576874	Pool3	0.417943953098944
Chr5	249093	G	A	576874	Pool3	0.431797931610716
Chr5	303766	G	A	576874	Pool3	0.526572527102972
Chr5	333230	G	A	576874	Pool3	0.577647805239966
Chr5	348322	G	A	576874	Pool3	0.603809497394578
Chr5	364604	G	A	576874	Pool3	0.632034031694963
Chr5	418046	G	A	576874	Pool3	0.724674712328862
Chr5	467035	C	T	576874	Pool3	0.809596202983667
Chr5	522437	C	T	576874	Pool3	0.905634505975308
Chr5	536173	G	A	576874	Pool3	0.929445598172218
Chr5	539425	C	T	576874	Pool3	0.935082877716798
Chr5	550001	C	T	576874	Pool3	0.953416170602246
Chr5	552398	G	A	576874	Pool3	0.957571324067301
Chr5	562294	C	T	576874	Pool3	0.974725850012308
Chr5	568771	C	T	576874	Pool3	0.985953605120009
Chr6	17137	C	T	270161	Pool3	0.0634325457782581
Chr6	22314	C	T	270161	Pool3	0.0825951932366256
Chr6	22840	C	T	270161	Pool3	0.0845421804035372
Chr6	58875	C	T	270161	Pool3	0.217925607323041
Chr6	94914	C	T	270161	Pool3	0.351323840228604
Chr6	99949	C	T	270161	Pool3	0.369960875181836
Chr6	108685	C	T	270161	Pool3	0.402297148737234
Chr6	118418	C	T	270161	Pool3	0.438323814318129
Chr6	127526	C	T	270161	Pool3	0.472037044577123
Chr6	143807	C	T	270161	Pool3	0.532301109338506
Chr6	145947	C	T	270161	Pool3	0.540222311880693
Chr6	156790	C	T	270161	Pool3	0.580357638593283
Chr6	157273	C	T	270161	Pool3	0.582145461410048
Chr6	167237	C	T	270161	Pool3	0.619027172685917
Chr6	174440	C	T	270161	Pool3	0.645689052083757
Chr6	177083	C	T	270161	Pool3	0.655472107373011
Chr6	177752	C	T	270161	Pool3	0.657948408541573
Chr6	184983	C	T	270161	Pool3	0.684713929841835
Chr6	213788	G	A	270161	Pool3	0.791335536957592
Chr6	224178	G	A	270161	Pool3	0.829794085748868
Chr6	227966	C	T	270161	Pool3	0.843815354547844
Chr6	231828	C	T	270161	Pool3	0.858110534088932
Chr6	238508	C	T	270161	Pool3	0.882836530809406
Chr7	3533	C	T	1090940	Pool3	0.00323849157607201
Chr7	22394	C	T	1090940	Pool3	0.0205272517278677
Chr7	39847	C	T	1090940	Pool3	0.0365253817808495
Chr7	41135	G	A	1090940	Pool3	0.0377060149962418
Chr7	44672	C	T	1090940	Pool3	0.0409481731350945
Chr7	61626	G	A	1090940	Pool3	0.0564888994811814
Chr7	153198	G	A	1090940	Pool3	0.140427521220232
Chr7	210654	C	T	1090940	Pool3	0.193094029002512
Chr7	227490	C	T	1090940	Pool3	0.208526591746567
Chr7	255735	G	A	1090940	Pool3	0.234417108181935
Chr7	271105	C	T	1090940	Pool3	0.248505875666856
Chr7	283902	C	T	1090940	Pool3	0.260236126643078
Chr7	302835	C	T	1090940	Pool3	0.277590884924927
Chr7	307167	G	A	1090940	Pool3	0.281561772416448
Chr7	312197	C	T	1090940	Pool3	0.286172475113205
Chr7	316403	G	A	1090940	Pool3	0.290027865877133
Chr7	319829	C	T	1090940	Pool3	0.293168276898821
Chr7	378715	C	T	1090940	Pool3	0.347145580875209
Chr7	380879	G	A	1090940	Pool3	0.349129191339579
Chr7	391231	C	T	1090940	Pool3	0.358618255816085
Chr7	391251	C	A	1090940	Pool3	0.358636588629989
Chr7	420682	C	T	1090940	Pool3	0.38561424092984
Chr7	451787	G	A	1090940	Pool3	0.414126349753424
Chr7	453543	C	T	1090940	Pool3	0.41573597081416
Chr7	480104	C	T	1090940	Pool3	0.440082864318844
Chr7	544607	G	A	1090940	Pool3	0.499208939080059
Chr7	585380	C	T	1090940	Pool3	0.536583130144646
Chr7	602242	C	T	1090940	Pool3	0.552039525546776
Chr7	615996	G	A	1090940	Pool3	0.564647001668286
Chr7	626570	G	A	1090940	Pool3	0.574339560379123
Chr7	628868	G	A	1090940	Pool3	0.576446000696647
Chr7	632683	C	T	1090940	Pool3	0.57994298494876
Chr7	655838	C	T	1090940	Pool3	0.60116780024566
Chr7	674631	G	A	1090940	Pool3	0.618394228830183
Chr7	685983	C	T	1090940	Pool3	0.62879993400187
Chr7	746943	C	T	1090940	Pool3	0.684678350780061
Chr7	760748	G	A	1090940	Pool3	0.697332575577025
Chr7	779857	G	A	1090940	Pool3	0.714848662621226
Chr7	789336	C	T	1090940	Pool3	0.72353749977084
Chr7	790813	G	A	1090940	Pool3	0.724891378077621
Chr7	803187	G	A	1090940	Pool3	0.736233890039782
Chr7	807838	G	A	1090940	Pool3	0.740497185913066
Chr7	852765	G	A	1090940	Pool3	0.781679102425431
Chr7	870141	G	A	1090940	Pool3	0.797606651144884
Chr7	872459	C	T	1090940	Pool3	0.799731424276312
Chr7	879662	G	A	1090940	Pool3	0.806333987203696
Chr7	891968	C	T	1090940	Pool3	0.817614167598585
Chr7	897269	G	A	1090940	Pool3	0.822473279923736
Chr7	898147	G	A	1090940	Pool3	0.823278090454104
Chr7	899141	C	T	1090940	Pool3	0.824189231305113
Chr7	899714	G	A	1090940	Pool3	0.824714466423451
Chr7	903539	C	T	1090940	Pool3	0.828220617082516
Chr7	915924	C	T	1090940	Pool3	0.839573212092324
Chr7	918331	G	A	1090940	Pool3	0.841779566245623
Chr7	951228	G	A	1090940	Pool3	0.871934295194969
Chr7	980025	C	T	1090940	Pool3	0.898330797294077
Chr7	1000415	C	T	1090940	Pool3	0.917021101068803
Chr7	1001775	C	T	1090940	Pool3	0.918267732414248
Chr7	1069669	C	T	1090940	Pool3	0.98050213577282
Chr7	1075106	G	A	1090940	Pool3	0.985485911232515
Chr8	7372	C	T	562643	Pool3	0.0131024468446244
Chr8	21191	C	T	562643	Pool3	0.037663314037498
Chr8	33754	C	T	562643	Pool3	0.0599918598471855
Chr8	69967	C	T	562643	Pool3	0.124354164185816
Chr8	75681	C	T	562643	Pool3	0.134509804618559
Chr8	232574	C	T	562643	Pool3	0.41335980364103
Chr8	243460	G	A	562643	Pool3	0.432707773845938
Chr8	243998	C	T	562643	Pool3	0.433663975202748
Chr8	259433	G	A	562643	Pool3	0.461097001117938
Chr8	300573	C	T	562643	Pool3	0.534216190372936
Chr8	307734	C	T	562643	Pool3	0.546943621443793
Chr8	320961	C	T	562643	Pool3	0.570452311678986
Chr8	325765	G	A	562643	Pool3	0.578990585504485
Chr8	327171	C	T	562643	Pool3	0.581489505778975
Chr8	333149	G	A	562643	Pool3	0.592114360260414
Chr8	373779	C	T	562643	Pool3	0.664327113284978
Chr8	375747	C	T	562643	Pool3	0.667824890738888
Chr8	379148	C	T	562643	Pool3	0.673869576267722
Chr8	406516	C	T	562643	Pool3	0.722511432649122
Chr8	416763	C	T	562643	Pool3	0.740723691577075
Chr8	418019	G	A	562643	Pool3	0.742956012960261
Chr8	420981	C	T	562643	Pool3	0.748220452400545
Chr8	429109	C	T	562643	Pool3	0.762666557657342
Chr8	440345	C	T	562643	Pool3	0.78263659194196
Chr8	441234	C	T	562643	Pool3	0.784216634704422
Chr8	516138	C	T	562643	Pool3	0.917345457066026
Chr8	524593	G	A	562643	Pool3	0.932372747905866
Chr8	553205	C	T	562643	Pool3	0.983225597759147
Chr8	555627	G	A	562643	Pool3	0.987530281190737
Chr9	40694	C	T	439888	Pool3	0.0925099116138653
Chr9	47327	C	T	439888	Pool3	0.107588749863602
Chr9	91168	G	A	439888	Pool3	0.20725275524679
Chr9	102270	C	T	439888	Pool3	0.232490997708508
Chr9	115136	C	T	439888	Pool3	0.261739351835013
Chr9	132465	C	T	439888	Pool3	0.301133470337904
Chr9	146413	C	T	439888	Pool3	0.332841541483287
Chr9	146935	G	A	439888	Pool3	0.334028207180009
Chr9	151324	C	T	439888	Pool3	0.344005746917397
Chr9	184079	G	A	439888	Pool3	0.418467882733787
Chr9	202613	C	T	439888	Pool3	0.460601334885244
Chr9	203956	C	T	439888	Pool3	0.463654384752482
Chr9	213270	G	A	439888	Pool3	0.484827956207035
Chr9	226128	G	A	439888	Pool3	0.51405812388608
Chr9	242276	C	T	439888	Pool3	0.550767468082785
Chr9	242492	G	A	439888	Pool3	0.551258502164187
Chr9	266516	A	T	439888	Pool3	0.605872403884625
Chr9	284958	C	T	439888	Pool3	0.647796711890299
Chr9	297595	G	A	439888	Pool3	0.67652447895828
Chr9	308368	C	T	439888	Pool3	0.701014803768232
Chr9	328438	G	A	439888	Pool3	0.746640053831884
Chr9	335341	G	A	439888	Pool3	0.762332684683374
Chr9	340067	G	A	439888	Pool3	0.773076328519987
Chr9	350345	G	A	439888	Pool3	0.796441366893391
Chr9	435498	C	T	439888	Pool3	0.99002018695668
Chr10	47119	G	A	745751	Pool3	0.0631832877193594
Chr10	66483	G	A	745751	Pool3	0.0891490591363605
Chr10	113156	G	A	745751	Pool3	0.151734292008995
Chr10	118695	G	A	745751	Pool3	0.159161704107671
Chr10	177505	G	A	745751	Pool3	0.238021806206093
Chr10	197971	G	A	745751	Pool3	0.265465282647962
Chr10	205560	G	A	745751	Pool3	0.275641601553334
Chr10	265483	G	A	745751	Pool3	0.355994158908268
Chr10	290058	G	A	745751	Pool3	0.388947517334874
Chr10	294234	G	A	745751	Pool3	0.394547241639636
Chr10	296628	G	A	745751	Pool3	0.397757428417796
Chr10	304951	G	A	745751	Pool3	0.40891799005298
Chr10	312569	G	A	745751	Pool3	0.419133195932691
Chr10	321773	G	A	745751	Pool3	0.431475117029679
Chr10	331821	G	A	745751	Pool3	0.444948783172936
Chr10	343011	G	A	745751	Pool3	0.459953791547045
Chr10	363951	G	A	745751	Pool3	0.488032868879827
Chr10	367573	G	A	745751	Pool3	0.492889717881706
Chr10	403838	G	A	745751	Pool3	0.541518549757225
Chr10	414859	G	A	745751	Pool3	0.55629694093605
Chr10	448898	G	A	745751	Pool3	0.601940862298542
Chr10	458860	G	A	745751	Pool3	0.615299208448933
Chr10	499908	G	A	745751	Pool3	0.670341709230024
Chr10	521868	G	A	745751	Pool3	0.699788535315407
Chr10	524069	G	A	745751	Pool3	0.702739922574693
Chr10	535683	G	A	745751	Pool3	0.718313485332236
Chr10	596601	G	A	745751	Pool3	0.80000026818603
Chr10	613000	G	A	745751	Pool3	0.821990181709445
Chr10	616270	G	A	745751	Pool3	0.826375023298661
Chr10	620256	G	A	745751	Pool3	0.831719970874997
Chr10	625704	A	T	745751	Pool3	0.839025358330059
Chr10	630963	G	A	745751	Pool3	0.846077309986845
Chr10	636698	C	T	745751	Pool3	0.853767544394845
Chr10	650304	G	A	745751	Pool3	0.872012240010406
Chr10	673510	G	A	745751	Pool3	0.903129865062199
Chr10	688056	G	A	745751	Pool3	0.922635035018391
Chr10	688595	G	A	745751	Pool3	0.923357796369029
Chr10	709059	G	A	745751	Pool3	0.950798590950599
Chr10	712325	G	A	745751	Pool3	0.955178068819217
Chr10	714727	G	A	745751	Pool3	0.958398983038575
Chr10	725724	G	A	745751	Pool3	0.973145191893809
Chr11	8200	C	T	666816	Pool3	0.0122972454170266
Chr11	32705	G	A	666816	Pool3	0.0490465135809579
Chr11	58641	C	T	666816	Pool3	0.0879418010365678
Chr11	67167	G	A	666816	Pool3	0.100727936942125
Chr11	69354	C	T	666816	Pool3	0.10400770227469
Chr11	69397	G	A	666816	Pool3	0.104072187829926
Chr11	69972	C	T	666816	Pool3	0.104934494673193
Chr11	91329	C	T	666816	Pool3	0.136962820328246
Chr11	112066	C	T	666816	Pool3	0.168061354256647
Chr11	125530	G	A	666816	Pool3	0.188252831365774
Chr11	147459	G	A	666816	Pool3	0.221138964871869
Chr11	179146	C	T	666816	Pool3	0.268658820424225
Chr11	195435	C	T	666816	Pool3	0.293086848545926
Chr11	208453	C	T	666816	Pool3	0.312609475477493
Chr11	210255	C	T	666816	Pool3	0.315311870141088
Chr11	213690	C	T	666816	Pool3	0.320463216239562
Chr11	242236	C	T	666816	Pool3	0.363272626931567
Chr11	263107	C	T	666816	Pool3	0.394572115846051
Chr11	281876	C	T	666816	Pool3	0.422719310874364
Chr11	301807	C	T	666816	Pool3	0.452609115558115
Chr11	302163	C	T	666816	Pool3	0.453142995968903
Chr11	339875	C	T	666816	Pool3	0.509698327574623
Chr11	352141	C	T	666816	Pool3	0.528093207121605
Chr11	356312	C	T	666816	Pool3	0.534348305979461
Chr11	366659	G	A	666816	Pool3	0.549865330166043
Chr11	381752	G	A	666816	Pool3	0.572499760053748
Chr11	384590	G	A	666816	Pool3	0.576755806699299
Chr11	428972	G	A	666816	Pool3	0.643313897686918
Chr11	467450	C	T	666816	Pool3	0.701017971974278
Chr11	477370	C	T	666816	Pool3	0.715894639600729
Chr11	536595	C	T	666816	Pool3	0.804712244457242
Chr11	550032	G	A	666816	Pool3	0.824863230636337
Chr11	566534	C	T	666816	Pool3	0.849610687206066
Chr11	605718	G	A	666816	Pool3	0.90837352433055
Chr11	625820	C	T	666816	Pool3	0.938519771571168
Chr11	648966	C	T	666816	Pool3	0.973230996256839
Chr12	19038	C	T	1078177	Pool3	0.0176575831241067
Chr12	34310	C	T	1078177	Pool3	0.0318222332696765
Chr12	37202	G	A	1078177	Pool3	0.0345045386796417
Chr12	37450	C	T	1078177	Pool3	0.0347345565709526
Chr12	46298	C	T	1078177	Pool3	0.0429410013383702
Chr12	65947	G	A	1078177	Pool3	0.0611652817672794
Chr12	74184	G	A	1078177	Pool3	0.0688050292298945
Chr12	121752	C	T	1078177	Pool3	0.112923944769736
Chr12	129009	T	C	1078177	Pool3	0.119654750565074
Chr12	145841	G	A	1078177	Pool3	0.13526628744631
Chr12	157757	G	A	1078177	Pool3	0.146318276127204
Chr12	166796	C	T	1078177	Pool3	0.154701871770591
Chr12	177118	C	T	1078177	Pool3	0.164275439004913
Chr12	179099	C	T	1078177	Pool3	0.166112799660909
Chr12	189502	G	A	1078177	Pool3	0.175761493706506
Chr12	194259	C	T	1078177	Pool3	0.18017357075879
Chr12	225276	C	T	1078177	Pool3	0.208941574528116
Chr12	241591	G	A	1078177	Pool3	0.224073598305288
Chr12	247901	G	A	1078177	Pool3	0.229926069652756
Chr12	249679	C	T	1078177	Pool3	0.231575149534817
Chr12	267463	G	A	1078177	Pool3	0.248069658321407
Chr12	279423	C	T	1078177	Pool3	0.259162456628179
Chr12	303626	G	A	1078177	Pool3	0.281610533335436
Chr12	304645	G	A	1078177	Pool3	0.282555647171105
Chr12	310639	C	T	1078177	Pool3	0.288115031205451
Chr12	330308	G	A	1078177	Pool3	0.306357861464305
Chr12	353420	C	T	1078177	Pool3	0.327794044948093
Chr12	360048	G	A	1078177	Pool3	0.333941458591678
Chr12	366598	T	A	1078177	Pool3	0.34001652789848
Chr12	376805	G	A	1078177	Pool3	0.349483433610622
Chr12	380633	A	T	1078177	Pool3	0.353033871061987
Chr12	399880	G	A	1078177	Pool3	0.370885299909013
Chr12	410506	G	A	1078177	Pool3	0.380740824558491
Chr12	444627	G	A	1078177	Pool3	0.412387761935192
Chr12	527813	G	A	1078177	Pool3	0.489542069623077
Chr12	568681	G	A	1078177	Pool3	0.527446792131533
Chr12	602073	G	A	1078177	Pool3	0.55841758820676
Chr12	609030	G	A	1078177	Pool3	0.564870146552931
Chr12	621555	G	A	1078177	Pool3	0.576486977555633
Chr12	641469	G	A	1078177	Pool3	0.594957043231306
Chr12	648126	C	T	1078177	Pool3	0.601131354128311
Chr12	671245	G	A	1078177	Pool3	0.622574030052579
Chr12	701460	G	A	1078177	Pool3	0.650598185641133
Chr12	707651	G	A	1078177	Pool3	0.656340285500433
Chr12	773252	G	A	1078177	Pool3	0.717184655209673
Chr12	800509	G	A	1078177	Pool3	0.742465290949445
Chr12	827397	G	A	1078177	Pool3	0.767403682326742
Chr12	847699	G	A	1078177	Pool3	0.786233614703337
Chr12	848136	G	A	1078177	Pool3	0.786638928487623
Chr12	873384	C	T	1078177	Pool3	0.810056233809477
Chr12	883369	G	A	1078177	Pool3	0.819317236409235
Chr12	913644	C	T	1078177	Pool3	0.847397041487622
Chr12	958068	C	T	1078177	Pool3	0.888599923760199
Chr12	963637	G	A	1078177	Pool3	0.893765123908227
Chr12	999609	C	T	1078177	Pool3	0.927128848046285
Chr12	1006930	C	T	1078177	Pool3	0.933919013297446
Chr12	1062017	C	T	1078177	Pool3	0.985011737404897
Chr13	16651	G	A	924431	Pool3	0.0180121609941683
Chr13	30805	C	T	924431	Pool3	0.0333232009744373
Chr13	45234	C	T	924431	Pool3	0.0489317212425806
Chr13	60178	C	T	924431	Pool3	0.065097340958925
Chr13	61893	C	T	924431	Pool3	0.0669525362087598
Chr13	97817	G	A	924431	Pool3	0.105813197523666
Chr13	123033	G	A	924431	Pool3	0.133090517301994
Chr13	178085	G	A	924431	Pool3	0.192642825694941
Chr13	194899	C	T	924431	Pool3	0.210831311368831
Chr13	216636	G	A	924431	Pool3	0.234345235068923
Chr13	216741	G	A	924431	Pool3	0.234458818451566
Chr13	219484	C	T	924431	Pool3	0.237426049104801
Chr13	224009	C	T	924431	Pool3	0.242320952023461
Chr13	226182	C	T	924431	Pool3	0.244671587170919
Chr13	289645	G	A	924431	Pool3	0.313322465386816
Chr13	291403	G	A	924431	Pool3	0.31522417573621
Chr13	321918	C	T	924431	Pool3	0.348233670225252
Chr13	340590	C	T	924431	Pool3	0.368432040898672
Chr13	341417	G	A	924431	Pool3	0.369326645255298
Chr13	347486	G	A	924431	Pool3	0.37589176477206
Chr13	366927	G	A	924431	Pool3	0.396921998505026
Chr13	402341	C	T	924431	Pool3	0.435230969104238
Chr13	451181	C	T	924431	Pool3	0.488063468230728
Chr13	469160	C	T	924431	Pool3	0.507512188578704
Chr13	540037	C	T	924431	Pool3	0.584183135355694
Chr13	560772	C	T	924431	Pool3	0.606613149061423
Chr13	590173	C	T	924431	Pool3	0.638417577947949
Chr13	623246	C	T	924431	Pool3	0.674194179987473
Chr13	626959	C	T	924431	Pool3	0.678210704747028
Chr13	668210	C	T	924431	Pool3	0.722833829674686
Chr13	683604	C	T	924431	Pool3	0.739486235316643
Chr13	690320	G	A	924431	Pool3	0.746751244819786
Chr13	698578	G	A	924431	Pool3	0.755684307428029
Chr13	818896	G	A	924431	Pool3	0.885837882978827
Chr13	837082	G	A	924431	Pool3	0.905510524852585
Chr13	855025	G	A	924431	Pool3	0.924920302326512
Chr13	906277	C	T	924431	Pool3	0.980361974014286
Chr14	31839	C	T	784333	Pool3	0.0405937274091489
Chr14	50717	G	A	784333	Pool3	0.0646625859169511
Chr14	60816	G	A	784333	Pool3	0.0775384944914979
Chr14	63149	C	T	784333	Pool3	0.0805129963931136
Chr14	79935	G	A	784333	Pool3	0.101914620448202
Chr14	92488	C	T	784333	Pool3	0.11791930213315
Chr14	111863	C	T	784333	Pool3	0.142621820068772
Chr14	114449	G	A	784333	Pool3	0.145918889043302
Chr14	131432	C	T	784333	Pool3	0.167571681925917
Chr14	143722	G	A	784333	Pool3	0.183241046851274
Chr14	146760	G	A	784333	Pool3	0.187114401663579
Chr14	166184	G	A	784333	Pool3	0.211879393063915
Chr14	214071	G	A	784333	Pool3	0.272933817651431
Chr14	218249	C	T	784333	Pool3	0.278260636744852
Chr14	220878	C	T	784333	Pool3	0.281612529372091
Chr14	263666	G	A	784333	Pool3	0.336165888723285
Chr14	274274	C	T	784333	Pool3	0.349690756349663
Chr14	274975	C	T	784333	Pool3	0.350584509385682
Chr14	290697	C	T	784333	Pool3	0.370629566778396
Chr14	297244	C	T	784333	Pool3	0.378976786645468
Chr14	311642	C	T	784333	Pool3	0.397333785522221
Chr14	320431	G	A	784333	Pool3	0.408539485142153
Chr14	421898	G	A	784333	Pool3	0.537906730942087
Chr14	422907	G	A	784333	Pool3	0.539193174327741
Chr14	427853	G	A	784333	Pool3	0.545499169357913
Chr14	442809	G	A	784333	Pool3	0.564567600751211
Chr14	491955	G	A	784333	Pool3	0.627227210891292
Chr14	503731	G	A	784333	Pool3	0.64224124192148
Chr14	519052	G	A	784333	Pool3	0.661775036878469
Chr14	543082	G	A	784333	Pool3	0.692412533961978
Chr14	580561	C	T	784333	Pool3	0.740197084656645
Chr14	593061	G	A	784333	Pool3	0.756134193002207
Chr14	594804	C	T	784333	Pool3	0.758356463389912
Chr14	614747	C	T	784333	Pool3	0.783783163528756
Chr14	628202	C	T	784333	Pool3	0.80093786695192
Chr14	676729	G	A	784333	Pool3	0.862808271486728
Chr14	691183	C	T	784333	Pool3	0.881236668608869
Chr14	732892	C	T	784333	Pool3	0.934414336767674
Chr14	735167	G	A	784333	Pool3	0.937314890486566
Chr14	739943	G	A	784333	Pool3	0.943404140843239
Chr14	747698	G	A	784333	Pool3	0.953291522860826
Chr14	772283	G	A	784333	Pool3	0.984636627554878
Chr15	3364	C	T	1091291	Pool3	0.00308258750415792
Chr15	8782	G	A	1091291	Pool3	0.0080473494237559
Chr15	23938	C	T	1091291	Pool3	0.021935487418113
Chr15	27355	G	A	1091291	Pool3	0.0250666412533412
Chr15	31044	G	A	1091291	Pool3	0.0284470411650055
Chr15	37115	C	T	1091291	Pool3	0.0340101769372239
Chr15	39708	C	T	1091291	Pool3	0.0363862617761899
Chr15	47625	C	T	1091291	Pool3	0.0436409720230443
Chr15	49186	C	T	1091291	Pool3	0.0450713879249439
Chr15	53973	C	T	1091291	Pool3	0.049457935601045
Chr15	78321	G	A	1091291	Pool3	0.0717691248255507
Chr15	108773	C	T	1091291	Pool3	0.09967368923596
Chr15	138910	C	T	1091291	Pool3	0.127289604697555
Chr15	147588	G	A	1091291	Pool3	0.135241654150909
Chr15	161427	G	A	1091291	Pool3	0.147922964635464
Chr15	179883	C	T	1091291	Pool3	0.164835043998347
Chr15	196336	G	A	1091291	Pool3	0.179911682585122
Chr15	196374	G	A	1091291	Pool3	0.179946503728153
Chr15	223131	G	A	1091291	Pool3	0.204465170151683
Chr15	265619	C	T	1091291	Pool3	0.243398873444388
Chr15	299235	G	A	1091291	Pool3	0.274202756185106
Chr15	367777	C	T	1091291	Pool3	0.337010934755258
Chr15	371309	C	T	1091291	Pool3	0.34024746836545
Chr15	377180	C	T	1091291	Pool3	0.345627334963818
Chr15	387010	C	T	1091291	Pool3	0.354635014858548
Chr15	402857	C	T	1091291	Pool3	0.369156347848557
Chr15	407106	C	T	1091291	Pool3	0.373049901447002
Chr15	413088	C	T	1091291	Pool3	0.378531482436857
Chr15	414738	C	T	1091291	Pool3	0.38004345312112
Chr15	424200	C	T	1091291	Pool3	0.388713917735966
Chr15	457782	C	T	1091291	Pool3	0.419486644717129
Chr15	463206	C	T	1091291	Pool3	0.424456904711942
Chr15	465757	G	A	1091291	Pool3	0.4267945030244
Chr15	467019	C	T	1091291	Pool3	0.427950931511393
Chr15	470372	C	T	1091291	Pool3	0.43102343921099
Chr15	489231	C	T	1091291	Pool3	0.44830480595918
Chr15	603843	C	T	1091291	Pool3	0.553329038725693
Chr15	616237	C	T	1091291	Pool3	0.564686229429181
Chr15	624126	G	A	1091291	Pool3	0.571915281991696
Chr15	660519	G	A	1091291	Pool3	0.605263857211321
Chr15	732593	C	T	1091291	Pool3	0.671308569391665
Chr15	745118	C	T	1091291	Pool3	0.682785801404025
Chr15	767200	C	T	1091291	Pool3	0.70302055088881
Chr15	782527	G	A	1091291	Pool3	0.717065384026809
Chr15	783210	G	A	1091291	Pool3	0.717691248255507
Chr15	796172	C	T	1091291	Pool3	0.729568923412729
Chr15	831083	C	T	1091291	Pool3	0.761559474054125
Chr15	835395	C	T	1091291	Pool3	0.765510757442332
Chr15	846467	C	T	1091291	Pool3	0.775656538906671
Chr15	853176	C	T	1091291	Pool3	0.781804303343471
Chr15	884121	G	A	1091291	Pool3	0.810160626267421
Chr15	894023	G	A	1091291	Pool3	0.819234283064737
Chr15	932647	C	T	1091291	Pool3	0.85462722591866
Chr15	944023	C	T	1091291	Pool3	0.865051576527251
Chr15	965046	G	A	1091291	Pool3	0.884315915736499
Chr15	974044	C	T	1091291	Pool3	0.892561195868013
Chr15	977524	C	T	1091291	Pool3	0.895750079493004
Chr15	978865	G	A	1091291	Pool3	0.896978899303669
Chr15	999101	G	A	1091291	Pool3	0.915522074313817
Chr15	1017661	C	T	1091291	Pool3	0.932529453647102
Chr15	1024646	G	A	1091291	Pool3	0.938930129543815
Chr15	1049522	C	T	1091291	Pool3	0.961725149387285
Chr15	1061973	C	T	1091291	Pool3	0.97313457180532
Chr15	1070403	G	A	1091291	Pool3	0.9808593674831
Chr15	1077766	G	A	1091291	Pool3	0.98760642211839
Chr16	16028	G	A	948066	Pool3	0.0169059959960593
Chr16	23790	C	T	948066	Pool3	0.0250931897146401
Chr16	49985	G	A	948066	Pool3	0.0527231226517985
Chr16	53999	C	T	948066	Pool3	0.0569570051030203
Chr16	75096	C	T	948066	Pool3	0.0792096752757719
Chr16	206110	G	A	948066	Pool3	0.217400476338145
Chr16	241668	C	T	948066	Pool3	0.254906303991494
Chr16	242812	C	T	948066	Pool3	0.256112971037881
Chr16	248465	C	T	948066	Pool3	0.262075636084408
Chr16	254670	C	T	948066	Pool3	0.268620539076393
Chr16	268788	G	A	948066	Pool3	0.283511907398852
Chr16	275323	G	A	948066	Pool3	0.290404887423449
Chr16	283325	G	A	948066	Pool3	0.298845228074839
Chr16	287688	G	A	948066	Pool3	0.303447228357519
Chr16	303422	C	T	948066	Pool3	0.320043119360888
Chr16	320390	C	T	948066	Pool3	0.337940607510448
Chr16	357930	C	T	948066	Pool3	0.37753700691724
Chr16	399590	C	T	948066	Pool3	0.421479095337244
Chr16	412083	C	T	948066	Pool3	0.434656447968812
Chr16	427020	C	T	948066	Pool3	0.45041168019948
Chr16	456054	G	A	948066	Pool3	0.481036130395985
Chr16	467588	C	T	948066	Pool3	0.493201950075206
Chr16	473111	C	T	948066	Pool3	0.499027493866461
Chr16	486867	C	T	948066	Pool3	0.513537032231933
Chr16	492809	C	T	948066	Pool3	0.519804528376716
Chr16	514734	C	T	948066	Pool3	0.542930555467657
Chr16	537737	C	T	948066	Pool3	0.567193634198463
Chr16	579294	C	T	948066	Pool3	0.611027080393137
Chr16	586272	G	A	948066	Pool3	0.618387327464544
Chr16	621470	C	T	948066	Pool3	0.65551343471868
Chr16	634208	C	T	948066	Pool3	0.66894920817749
Chr16	658421	G	A	948066	Pool3	0.694488569361205
Chr16	666350	G	A	948066	Pool3	0.702851911153865
Chr16	683698	C	T	948066	Pool3	0.721150215280371
Chr16	686839	G	A	948066	Pool3	0.724463275763502
Chr16	702158	C	T	948066	Pool3	0.740621433528889
Chr16	713005	C	T	948066	Pool3	0.752062620112946
Chr16	723897	C	T	948066	Pool3	0.763551271746904
Chr16	731303	C	T	948066	Pool3	0.771362964181819
Chr16	742913	C	T	948066	Pool3	0.783608947056429
Chr16	812806	C	T	948066	Pool3	0.85733060778469
Chr16	821505	C	T	948066	Pool3	0.866506129320111
Chr16	826326	C	T	948066	Pool3	0.871591218332901
Chr16	868676	C	T	948066	Pool3	0.91626110418473
Chr16	928390	C	T	948066	Pool3	0.979246170625252
Chr8	1744	A	C	562643	Control	0.00309965644289541
Chr8	1748	T	C	562643	Control	0.00310676574666351
Chr11	361588	A	T	666816	Control	0.542260533640465
