# Supplementary material for: Gim3 buffers and potentiates de novo mutations that affect fluconazole susceptibility in yeast
Source: EMBO Rep. 2026 Feb 17;27(6):1510–39. doi: 10.1038/s44319-026-00702-x (PMC13022404; doi:10.1038/s44319-026-00702-x)
Supplement: Supplementary file 20 — Figure EV2 Source Data [file 44319_2026_702_MOESM20_ESM.zip › Figure EV2_SourceData/EV2A/R code.txt]

# Define colors for each group
pool1_color <- "#DF536B"  # Red
pool2_color <- "#FFFF00"  # Green
pool3_color <- "#2297E6"  # Blue
control_color <- "#61D04F" # Yellow

# Combine these colors into a list of vectors (assuming ploidy = 1 for simplicity)
data_colors <- list(
  c("Pool1" = pool1_color, "Pool2" = pool2_color, "Pool3" = pool3_color, "Control" = control_color)
)

# Call chromoMap function with the color map
chromoMap(list(Chromosome), list(Annotation), n_win.factor = 3,
          win.summary.display = TRUE, 
          data_based_color_map = T,
          data_type = "categorical",
          data_colors = data_colors)
