# Supplementary material for: Gim3 buffers and potentiates de novo mutations that affect fluconazole susceptibility in yeast
Source: EMBO Rep. 2026 Feb 17;27(6):1510–39. doi: 10.1038/s44319-026-00702-x (PMC13022404; doi:10.1038/s44319-026-00702-x)
Supplement: Supplementary file 20 — Figure EV2 Source Data [file 44319_2026_702_MOESM20_ESM.zip › Figure EV2_SourceData/EV2B/Coding vs non coding_All data.csv]

CHROM	POS	TA	ID	Type
Chr11	361588	missense_variant	Control	Coding
Chr8	1744	synonymous_variant	Control	Coding
Chr8	1748	missense_variant	Control	Coding
Chr1	10011	5_prime_UTR_variant	Pool1	Non-Coding
Chr1	111306	missense_variant	Pool1	Coding
Chr1	11282	intergenic_variant	Pool1	Non-Coding
Chr1	156532	3_prime_UTR_variant	Pool1	Non-Coding
Chr1	186683	3_prime_UTR_variant	Pool1	Non-Coding
Chr1	195180	missense_variant	Pool1	Coding
Chr1	46498	synonymous_variant	Pool1	Coding
Chr1	48005	missense_variant	Pool1	Coding
Chr1	61564	synonymous_variant	Pool1	Coding
Chr1	6468	intergenic_variant	Pool1	Non-Coding
Chr1	67659	5_prime_UTR_variant	Pool1	Non-Coding
Chr1	6788	intergenic_variant	Pool1	Non-Coding
Chr1	94982	missense_variant	Pool1	Coding
Chr10	142713	intergenic_variant	Pool1	Non-Coding
Chr10	154538	missense_variant	Pool1	Coding
Chr10	231702	synonymous_variant	Pool1	Coding
Chr10	297974	synonymous_variant	Pool1	Coding
Chr10	339467	intergenic_variant	Pool1	Non-Coding
Chr10	371419	missense_variant	Pool1	Coding
Chr10	373059	synonymous_variant	Pool1	Coding
Chr10	399171	synonymous_variant	Pool1	Coding
Chr10	408958	synonymous_variant	Pool1	Coding
Chr10	418569	missense_variant	Pool1	Coding
Chr10	459131	missense_variant	Pool1	Coding
Chr10	476615	intergenic_variant	Pool1	Non-Coding
Chr10	476635	intergenic_variant	Pool1	Non-Coding
Chr10	476681	intergenic_variant	Pool1	Non-Coding
Chr10	545169	missense_variant	Pool1	Coding
Chr10	681752	missense_variant	Pool1	Coding
Chr10	699579	missense_variant	Pool1	Coding
Chr10	716266	intergenic_variant	Pool1	Non-Coding
Chr10	722139	intergenic_variant	Pool1	Non-Coding
Chr10	94990	5_prime_UTR_variant	Pool1	Non-Coding
Chr11	101000	synonymous_variant	Pool1	Coding
Chr11	121866	missense_variant	Pool1	Coding
Chr11	123830	synonymous_variant	Pool1	Coding
Chr11	134303	3_prime_UTR_variant	Pool1	Non-Coding
Chr11	152702	intergenic_variant	Pool1	Non-Coding
Chr11	165984	intergenic_variant	Pool1	Non-Coding
Chr11	197092	stop_gained	Pool1	Coding
Chr11	265145	synonymous_variant	Pool1	Coding
Chr11	289265	missense_variant	Pool1	Coding
Chr11	289338	missense_variant	Pool1	Coding
Chr11	318835	missense_variant	Pool1	Coding
Chr11	374964	missense_variant	Pool1	Coding
Chr11	381083	missense_variant	Pool1	Coding
Chr11	381204	missense_variant	Pool1	Coding
Chr11	409190	intergenic_variant	Pool1	Non-Coding
Chr11	426077	intergenic_variant	Pool1	Non-Coding
Chr11	451794	missense_variant	Pool1	Coding
Chr11	514682	intergenic_variant	Pool1	Non-Coding
Chr11	599736	intergenic_variant	Pool1	Non-Coding
Chr11	615141	intergenic_variant	Pool1	Non-Coding
Chr11	644902	intergenic_variant	Pool1	Non-Coding
Chr11	71486	intergenic_variant	Pool1	Non-Coding
Chr11	73447	intergenic_variant	Pool1	Non-Coding
Chr11	8033	intergenic_variant	Pool1	Non-Coding
Chr11	91141	synonymous_variant	Pool1	Coding
Chr11	97782	synonymous_variant	Pool1	Coding
Chr12	1021498	missense_variant	Pool1	Coding
Chr12	1022613	5_prime_UTR_variant	Pool1	Non-Coding
Chr12	1039048	intergenic_variant	Pool1	Non-Coding
Chr12	1053609	5_prime_UTR_variant	Pool1	Non-Coding
Chr12	131094	3_prime_UTR_variant	Pool1	Non-Coding
Chr12	132905	missense_variant	Pool1	Coding
Chr12	145267	synonymous_variant	Pool1	Coding
Chr12	195157	missense_variant	Pool1	Coding
Chr12	195698	missense_variant	Pool1	Coding
Chr12	212780	synonymous_variant	Pool1	Coding
Chr12	235241	synonymous_variant	Pool1	Coding
Chr12	238340	synonymous_variant	Pool1	Coding
Chr12	255672	missense_variant	Pool1	Coding
Chr12	351540	missense_variant	Pool1	Coding
Chr12	359990	missense_variant	Pool1	Coding
Chr12	403674	missense_variant	Pool1	Coding
Chr12	410831	missense_variant	Pool1	Coding
Chr12	502993	synonymous_variant	Pool1	Coding
Chr12	51791	synonymous_variant	Pool1	Coding
Chr12	545831	3_prime_UTR_variant	Pool1	Non-Coding
Chr12	560001	missense_variant	Pool1	Coding
Chr12	661290	missense_variant	Pool1	Coding
Chr12	70528	3_prime_UTR_variant	Pool1	Non-Coding
Chr12	739114	missense_variant	Pool1	Coding
Chr12	748679	missense_variant	Pool1	Coding
Chr12	830728	intergenic_variant	Pool1	Non-Coding
Chr12	841707	missense_variant	Pool1	Coding
Chr12	853376	intergenic_variant	Pool1	Non-Coding
Chr12	85574	synonymous_variant	Pool1	Coding
Chr12	88420	intergenic_variant	Pool1	Non-Coding
Chr12	897804	intergenic_variant	Pool1	Non-Coding
Chr12	91587	intergenic_variant	Pool1	Non-Coding
Chr12	964836	missense_variant	Pool1	Coding
Chr12	981947	intergenic_variant	Pool1	Non-Coding
Chr13	158735	5_prime_UTR_variant	Pool1	Non-Coding
Chr13	208062	missense_variant	Pool1	Coding
Chr13	257588	missense_variant	Pool1	Coding
Chr13	309260	intergenic_variant	Pool1	Non-Coding
Chr13	336895	missense_variant	Pool1	Coding
Chr13	368599	missense_variant	Pool1	Coding
Chr13	43612	5_prime_UTR_variant	Pool1	Non-Coding
Chr13	478627	missense_variant	Pool1	Coding
Chr13	535951	intergenic_variant	Pool1	Non-Coding
Chr13	537439	synonymous_variant	Pool1	Coding
Chr13	562035	stop_gained	Pool1	Coding
Chr13	571560	missense_variant	Pool1	Coding
Chr13	594404	missense_variant	Pool1	Coding
Chr13	595738	intergenic_variant	Pool1	Non-Coding
Chr13	690452	missense_variant	Pool1	Coding
Chr13	722094	synonymous_variant	Pool1	Coding
Chr13	727710	synonymous_variant	Pool1	Coding
Chr13	735749	synonymous_variant	Pool1	Coding
Chr13	737553	stop_gained	Pool1	Coding
Chr13	771485	intergenic_variant	Pool1	Non-Coding
Chr13	783610	synonymous_variant	Pool1	Coding
Chr13	799438	synonymous_variant	Pool1	Coding
Chr13	819665	missense_variant	Pool1	Coding
Chr13	836833	missense_variant	Pool1	Coding
Chr13	842156	missense_variant	Pool1	Coding
Chr13	855766	missense_variant	Pool1	Coding
Chr13	869363	synonymous_variant	Pool1	Coding
Chr13	878767	intergenic_variant	Pool1	Non-Coding
Chr13	894939	missense_variant	Pool1	Coding
Chr13	916381	5_prime_UTR_variant	Pool1	Non-Coding
Chr14	10677	intergenic_variant	Pool1	Non-Coding
Chr14	136419	intergenic_variant	Pool1	Non-Coding
Chr14	203807	synonymous_variant	Pool1	Coding
Chr14	254365	5_prime_UTR_variant	Pool1	Non-Coding
Chr14	26333	synonymous_variant	Pool1	Coding
Chr14	291378	synonymous_variant	Pool1	Coding
Chr14	294980	missense_variant	Pool1	Coding
Chr14	306526	missense_variant	Pool1	Coding
Chr14	324332	synonymous_variant	Pool1	Coding
Chr14	365465	missense_variant	Pool1	Coding
Chr14	374886	intergenic_variant	Pool1	Non-Coding
Chr14	378981	missense_variant	Pool1	Coding
Chr14	402312	stop_gained	Pool1	Coding
Chr14	408447	missense_variant	Pool1	Coding
Chr14	427522	intergenic_variant	Pool1	Non-Coding
Chr14	42973	missense_variant	Pool1	Coding
Chr14	438044	synonymous_variant	Pool1	Coding
Chr14	460041	missense_variant	Pool1	Coding
Chr14	475827	missense_variant	Pool1	Coding
Chr14	503576	intergenic_variant	Pool1	Non-Coding
Chr14	523413	intergenic_variant	Pool1	Non-Coding
Chr14	523419	intergenic_variant	Pool1	Non-Coding
Chr14	530384	missense_variant	Pool1	Coding
Chr14	594056	missense_variant	Pool1	Coding
Chr14	595675	missense_variant	Pool1	Coding
Chr14	623782	missense_variant	Pool1	Coding
Chr14	651121	missense_variant	Pool1	Coding
Chr14	663286	missense_variant	Pool1	Coding
Chr14	677207	synonymous_variant	Pool1	Coding
Chr14	684069	synonymous_variant	Pool1	Coding
Chr14	712240	missense_variant	Pool1	Coding
Chr14	7145	intergenic_variant	Pool1	Non-Coding
Chr14	737272	missense_variant	Pool1	Coding
Chr14	74168	missense_variant	Pool1	Coding
Chr14	750687	missense_variant	Pool1	Coding
Chr14	767300	synonymous_variant	Pool1	Coding
Chr14	770510	intergenic_variant	Pool1	Non-Coding
Chr14	773701	missense_variant	Pool1	Coding
Chr14	96296	missense_variant	Pool1	Coding
Chr15	1055878	missense_variant	Pool1	Coding
Chr15	1068457	intergenic_variant	Pool1	Non-Coding
Chr15	1091280	intergenic_variant	Pool1	Non-Coding
Chr15	17174	3_prime_UTR_variant	Pool1	Non-Coding
Chr15	182161	intergenic_variant	Pool1	Non-Coding
Chr15	219715	missense_variant	Pool1	Coding
Chr15	283715	missense_variant	Pool1	Coding
Chr15	335058	intergenic_variant	Pool1	Non-Coding
Chr15	36622	intergenic_variant	Pool1	Non-Coding
Chr15	378125	synonymous_variant	Pool1	Coding
Chr15	47547	missense_variant	Pool1	Coding
Chr15	492645	missense_variant	Pool1	Coding
Chr15	50891	missense_variant	Pool1	Coding
Chr15	53805	synonymous_variant	Pool1	Coding
Chr15	564293	3_prime_UTR_variant	Pool1	Non-Coding
Chr15	616880	5_prime_UTR_variant	Pool1	Non-Coding
Chr15	639074	intergenic_variant	Pool1	Non-Coding
Chr15	657675	missense_variant	Pool1	Coding
Chr15	665118	intergenic_variant	Pool1	Non-Coding
Chr15	671267	intergenic_variant	Pool1	Non-Coding
Chr15	676496	synonymous_variant	Pool1	Coding
Chr15	695084	synonymous_variant	Pool1	Coding
Chr15	714858	missense_variant	Pool1	Coding
Chr15	795836	missense_variant	Pool1	Coding
Chr15	813558	missense_variant	Pool1	Coding
Chr15	881772	missense_variant	Pool1	Coding
Chr15	896789	missense_variant	Pool1	Coding
Chr15	899509	synonymous_variant	Pool1	Coding
Chr15	90526	synonymous_variant	Pool1	Coding
Chr15	920926	intergenic_variant	Pool1	Non-Coding
Chr15	943793	synonymous_variant	Pool1	Coding
Chr15	945876	synonymous_variant	Pool1	Coding
Chr15	95042	synonymous_variant	Pool1	Coding
Chr15	953487	missense_variant	Pool1	Coding
Chr16	107847	synonymous_variant	Pool1	Coding
Chr16	124771	missense_variant	Pool1	Coding
Chr16	140033	missense_variant	Pool1	Coding
Chr16	142310	missense_variant	Pool1	Coding
Chr16	197596	missense_variant	Pool1	Coding
Chr16	218437	intergenic_variant	Pool1	Non-Coding
Chr16	242961	5_prime_UTR_variant	Pool1	Non-Coding
Chr16	248209	missense_variant	Pool1	Coding
Chr16	255926	missense_variant	Pool1	Coding
Chr16	280309	5_prime_UTR_variant	Pool1	Non-Coding
Chr16	303971	missense_variant	Pool1	Coding
Chr16	311652	intergenic_variant	Pool1	Non-Coding
Chr16	324833	missense_variant	Pool1	Coding
Chr16	339342	intergenic_variant	Pool1	Non-Coding
Chr16	353085	synonymous_variant	Pool1	Coding
Chr16	357780	3_prime_UTR_variant	Pool1	Non-Coding
Chr16	358553	missense_variant	Pool1	Coding
Chr16	35858	missense_variant	Pool1	Coding
Chr16	362813	synonymous_variant	Pool1	Coding
Chr16	38037	intergenic_variant	Pool1	Non-Coding
Chr16	381522	intergenic_variant	Pool1	Non-Coding
Chr16	389520	synonymous_variant	Pool1	Coding
Chr16	416001	missense_variant	Pool1	Coding
Chr16	482496	5_prime_UTR_variant	Pool1	Non-Coding
Chr16	483339	missense_variant	Pool1	Coding
Chr16	484822	missense_variant	Pool1	Coding
Chr16	485343	stop_gained	Pool1	Coding
Chr16	492336	synonymous_variant	Pool1	Coding
Chr16	493786	missense_variant	Pool1	Coding
Chr16	521408	missense_variant	Pool1	Coding
Chr16	580093	synonymous_variant	Pool1	Coding
Chr16	639227	intergenic_variant	Pool1	Non-Coding
Chr16	64246	3_prime_UTR_variant	Pool1	Non-Coding
Chr16	64527	3_prime_UTR_variant	Pool1	Non-Coding
Chr16	669691	synonymous_variant	Pool1	Coding
Chr16	671946	missense_variant	Pool1	Coding
Chr16	73345	3_prime_UTR_variant	Pool1	Non-Coding
Chr16	769380	intergenic_variant	Pool1	Non-Coding
Chr16	773091	missense_variant	Pool1	Coding
Chr16	773113	missense_variant	Pool1	Coding
Chr16	778215	5_prime_UTR_variant	Pool1	Non-Coding
Chr16	847034	intergenic_variant	Pool1	Non-Coding
Chr16	852276	intergenic_variant	Pool1	Non-Coding
Chr16	877284	missense_variant	Pool1	Coding
Chr16	894467	missense_variant	Pool1	Coding
Chr2	10952	synonymous_variant	Pool1	Coding
Chr2	128918	synonymous_variant	Pool1	Coding
Chr2	172951	missense_variant	Pool1	Coding
Chr2	175360	missense_variant	Pool1	Coding
Chr2	202606	missense_variant	Pool1	Coding
Chr2	203834	synonymous_variant	Pool1	Coding
Chr2	246487	synonymous_variant	Pool1	Coding
Chr2	252332	intergenic_variant	Pool1	Non-Coding
Chr2	253152	missense_variant	Pool1	Coding
Chr2	276389	intergenic_variant	Pool1	Non-Coding
Chr2	345051	missense_variant	Pool1	Coding
Chr2	351642	3_prime_UTR_variant	Pool1	Non-Coding
Chr2	397080	missense_variant	Pool1	Coding
Chr2	412730	synonymous_variant	Pool1	Coding
Chr2	534335	stop_gained	Pool1	Coding
Chr2	544584	intergenic_variant	Pool1	Non-Coding
Chr2	558598	intergenic_variant	Pool1	Non-Coding
Chr2	6028	missense_variant	Pool1	Coding
Chr2	602962	missense_variant	Pool1	Coding
Chr2	629922	intergenic_variant	Pool1	Non-Coding
Chr2	658032	synonymous_variant	Pool1	Coding
Chr2	658559	3_prime_UTR_variant	Pool1	Non-Coding
Chr2	665294	synonymous_variant	Pool1	Coding
Chr2	673412	missense_variant	Pool1	Coding
Chr2	697658	intergenic_variant	Pool1	Non-Coding
Chr2	711179	missense_variant	Pool1	Coding
Chr2	720587	missense_variant	Pool1	Coding
Chr2	733172	missense_variant	Pool1	Coding
Chr2	735726	synonymous_variant	Pool1	Coding
Chr2	82031	missense_variant	Pool1	Coding
Chr2	90958	missense_variant	Pool1	Coding
Chr3	112766	intergenic_variant	Pool1	Non-Coding
Chr3	114277	intergenic_variant	Pool1	Non-Coding
Chr3	173387	synonymous_variant	Pool1	Coding
Chr3	175366	missense_variant	Pool1	Coding
Chr3	210739	synonymous_variant	Pool1	Coding
Chr3	23945	missense_variant	Pool1	Coding
Chr3	248490	missense_variant	Pool1	Coding
Chr3	253177	synonymous_variant	Pool1	Coding
Chr3	257657	missense_variant	Pool1	Coding
Chr3	26261	synonymous_variant	Pool1	Coding
Chr3	265545	missense_variant	Pool1	Coding
Chr3	272067	missense_variant	Pool1	Coding
Chr3	274113	intergenic_variant	Pool1	Non-Coding
Chr3	288393	missense_variant	Pool1	Coding
Chr3	288725	synonymous_variant	Pool1	Coding
Chr4	1014789	missense_variant	Pool1	Coding
Chr4	1068475	3_prime_UTR_variant	Pool1	Non-Coding
Chr4	1071819	3_prime_UTR_variant	Pool1	Non-Coding
Chr4	1102495	synonymous_variant	Pool1	Coding
Chr4	1117748	intergenic_variant	Pool1	Non-Coding
Chr4	1139398	missense_variant	Pool1	Coding
Chr4	114714	missense_variant	Pool1	Coding
Chr4	1222468	intergenic_variant	Pool1	Non-Coding
Chr4	1275864	synonymous_variant	Pool1	Coding
Chr4	1311571	missense_variant	Pool1	Coding
Chr4	1392204	synonymous_variant	Pool1	Coding
Chr4	1405195	synonymous_variant	Pool1	Coding
Chr4	1417101	intergenic_variant	Pool1	Non-Coding
Chr4	1424640	synonymous_variant	Pool1	Coding
Chr4	1424954	missense_variant	Pool1	Coding
Chr4	1434967	stop_gained	Pool1	Coding
Chr4	1451500	missense_variant	Pool1	Coding
Chr4	1489849	3_prime_UTR_variant	Pool1	Non-Coding
Chr4	152045	missense_variant	Pool1	Coding
Chr4	187356	intergenic_variant	Pool1	Non-Coding
Chr4	193770	missense_variant	Pool1	Coding
Chr4	197654	missense_variant	Pool1	Coding
Chr4	229088	intergenic_variant	Pool1	Non-Coding
Chr4	231438	missense_variant	Pool1	Coding
Chr4	259169	synonymous_variant	Pool1	Coding
Chr4	265130	5_prime_UTR_variant	Pool1	Non-Coding
Chr4	288017	missense_variant	Pool1	Coding
Chr4	301859	synonymous_variant	Pool1	Coding
Chr4	316451	5_prime_UTR_variant	Pool1	Non-Coding
Chr4	421055	missense_variant	Pool1	Coding
Chr4	422056	intergenic_variant	Pool1	Non-Coding
Chr4	470513	3_prime_UTR_variant	Pool1	Non-Coding
Chr4	498512	missense_variant	Pool1	Coding
Chr4	507447	intergenic_variant	Pool1	Non-Coding
Chr4	550784	intergenic_variant	Pool1	Non-Coding
Chr4	593545	intergenic_variant	Pool1	Non-Coding
Chr4	600157	5_prime_UTR_variant	Pool1	Non-Coding
Chr4	622477	intergenic_variant	Pool1	Non-Coding
Chr4	641500	missense_variant	Pool1	Coding
Chr4	645298	intergenic_variant	Pool1	Non-Coding
Chr4	661673	missense_variant	Pool1	Coding
Chr4	665361	synonymous_variant	Pool1	Coding
Chr4	697197	missense_variant	Pool1	Coding
Chr4	704307	3_prime_UTR_variant	Pool1	Non-Coding
Chr4	794523	intergenic_variant	Pool1	Non-Coding
Chr4	843480	3_prime_UTR_variant	Pool1	Non-Coding
Chr4	903859	synonymous_variant	Pool1	Coding
Chr4	919128	stop_gained	Pool1	Coding
Chr4	933622	missense_variant	Pool1	Coding
Chr4	957138	missense_variant	Pool1	Coding
Chr5	134729	missense_variant	Pool1	Coding
Chr5	152303	intergenic_variant	Pool1	Non-Coding
Chr5	156490	5_prime_UTR_variant	Pool1	Non-Coding
Chr5	1567	missense_variant	Pool1	Coding
Chr5	160103	missense_variant	Pool1	Coding
Chr5	212446	intergenic_variant	Pool1	Non-Coding
Chr5	213218	5_prime_UTR_variant	Pool1	Non-Coding
Chr5	247328	missense_variant	Pool1	Coding
Chr5	248405	intergenic_variant	Pool1	Non-Coding
Chr5	250747	synonymous_variant	Pool1	Coding
Chr5	256946	missense_variant	Pool1	Coding
Chr5	278916	synonymous_variant	Pool1	Coding
Chr5	311179	synonymous_variant	Pool1	Coding
Chr5	352865	missense_variant	Pool1	Coding
Chr5	375951	intergenic_variant	Pool1	Non-Coding
Chr5	389672	synonymous_variant	Pool1	Coding
Chr5	396642	5_prime_UTR_variant	Pool1	Non-Coding
Chr5	416447	missense_variant	Pool1	Coding
Chr5	426724	synonymous_variant	Pool1	Coding
Chr5	450337	3_prime_UTR_variant	Pool1	Non-Coding
Chr5	472335	synonymous_variant	Pool1	Coding
Chr5	48837	synonymous_variant	Pool1	Coding
Chr5	58080	missense_variant	Pool1	Coding
Chr5	60944	5_prime_UTR_variant	Pool1	Non-Coding
Chr5	64316	3_prime_UTR_variant	Pool1	Non-Coding
Chr5	92835	stop_gained	Pool1	Coding
Chr6	130147	5_prime_UTR_variant	Pool1	Non-Coding
Chr6	13731	missense_variant	Pool1	Coding
Chr6	214089	missense_variant	Pool1	Coding
Chr6	29514	intergenic_variant	Pool1	Non-Coding
Chr6	3938	intergenic_variant	Pool1	Non-Coding
Chr6	64164	3_prime_UTR_variant	Pool1	Non-Coding
Chr7	1000300	intergenic_variant	Pool1	Non-Coding
Chr7	102923	missense_variant	Pool1	Coding
Chr7	1034040	synonymous_variant	Pool1	Coding
Chr7	1062892	missense_variant	Pool1	Coding
Chr7	1083333	intergenic_variant	Pool1	Non-Coding
Chr7	141672	missense_variant	Pool1	Coding
Chr7	168692	missense_variant	Pool1	Coding
Chr7	177695	missense_variant	Pool1	Coding
Chr7	193345	5_prime_UTR_variant	Pool1	Non-Coding
Chr7	219609	missense_variant	Pool1	Coding
Chr7	223698	intergenic_variant	Pool1	Non-Coding
Chr7	236342	missense_variant	Pool1	Coding
Chr7	283521	synonymous_variant	Pool1	Coding
Chr7	331870	intergenic_variant	Pool1	Non-Coding
Chr7	334933	synonymous_variant	Pool1	Coding
Chr7	344913	3_prime_UTR_variant	Pool1	Non-Coding
Chr7	365245	intron_variant	Pool1	Non-Coding
Chr7	373315	missense_variant	Pool1	Coding
Chr7	390454	synonymous_variant	Pool1	Coding
Chr7	418522	3_prime_UTR_variant	Pool1	Non-Coding
Chr7	43088	missense_variant	Pool1	Coding
Chr7	463749	missense_variant	Pool1	Coding
Chr7	466992	synonymous_variant	Pool1	Coding
Chr7	490183	missense_variant	Pool1	Coding
Chr7	510696	missense_variant	Pool1	Coding
Chr7	528507	3_prime_UTR_variant	Pool1	Non-Coding
Chr7	533330	missense_variant	Pool1	Coding
Chr7	534126	3_prime_UTR_variant	Pool1	Non-Coding
Chr7	538351	intergenic_variant	Pool1	Non-Coding
Chr7	595228	missense_variant	Pool1	Coding
Chr7	595666	missense_variant	Pool1	Coding
Chr7	596504	5_prime_UTR_variant	Pool1	Non-Coding
Chr7	609987	intergenic_variant	Pool1	Non-Coding
Chr7	616021	5_prime_UTR_variant	Pool1	Non-Coding
Chr7	647665	missense_variant	Pool1	Coding
Chr7	650886	5_prime_UTR_variant	Pool1	Non-Coding
Chr7	700386	intergenic_variant	Pool1	Non-Coding
Chr7	767859	missense_variant	Pool1	Coding
Chr7	786433	missense_variant	Pool1	Coding
Chr7	86435	intergenic_variant	Pool1	Non-Coding
Chr7	890040	missense_variant	Pool1	Coding
Chr7	946842	missense_variant	Pool1	Coding
Chr7	950686	missense_variant	Pool1	Coding
Chr7	969740	missense_variant	Pool1	Coding
Chr7	970085	5_prime_UTR_variant	Pool1	Non-Coding
Chr7	984061	missense_variant	Pool1	Coding
Chr7	994941	intergenic_variant	Pool1	Non-Coding
Chr8	109079	missense_variant	Pool1	Coding
Chr8	11121	intergenic_variant	Pool1	Non-Coding
Chr8	130958	synonymous_variant	Pool1	Coding
Chr8	134351	intergenic_variant	Pool1	Non-Coding
Chr8	136578	intergenic_variant	Pool1	Non-Coding
Chr8	144340	synonymous_variant	Pool1	Coding
Chr8	155727	synonymous_variant	Pool1	Coding
Chr8	162836	missense_variant	Pool1	Coding
Chr8	195514	5_prime_UTR_variant	Pool1	Non-Coding
Chr8	259868	missense_variant	Pool1	Coding
Chr8	26478	missense_variant	Pool1	Coding
Chr8	292573	missense_variant	Pool1	Coding
Chr8	314009	3_prime_UTR_variant	Pool1	Non-Coding
Chr8	336557	missense_variant	Pool1	Coding
Chr8	345286	missense_variant	Pool1	Coding
Chr8	361588	missense_variant	Pool1	Coding
Chr8	381853	intergenic_variant	Pool1	Non-Coding
Chr8	38501	missense_variant	Pool1	Coding
Chr8	386884	intergenic_variant	Pool1	Non-Coding
Chr8	423104	synonymous_variant	Pool1	Coding
Chr8	439357	missense_variant	Pool1	Coding
Chr8	441347	missense_variant	Pool1	Coding
Chr8	441596	missense_variant	Pool1	Coding
Chr8	443112	missense_variant	Pool1	Coding
Chr8	447982	intergenic_variant	Pool1	Non-Coding
Chr8	45627	synonymous_variant	Pool1	Coding
Chr8	488613	5_prime_UTR_variant	Pool1	Non-Coding
Chr8	493969	missense_variant	Pool1	Coding
Chr8	505803	intergenic_variant	Pool1	Non-Coding
Chr8	53996	synonymous_variant	Pool1	Coding
Chr8	81483	missense_variant	Pool1	Coding
Chr9	102421	intergenic_variant	Pool1	Non-Coding
Chr9	106315	missense_variant	Pool1	Coding
Chr9	117817	intergenic_variant	Pool1	Non-Coding
Chr9	124958	intergenic_variant	Pool1	Non-Coding
Chr9	133111	synonymous_variant	Pool1	Coding
Chr9	159817	missense_variant	Pool1	Coding
Chr9	170771	synonymous_variant	Pool1	Coding
Chr9	178258	synonymous_variant	Pool1	Coding
Chr9	201059	missense_variant	Pool1	Coding
Chr9	226241	intergenic_variant	Pool1	Non-Coding
Chr9	226647	missense_variant	Pool1	Coding
Chr9	240809	intergenic_variant	Pool1	Non-Coding
Chr9	279669	missense_variant	Pool1	Coding
Chr9	280112	intergenic_variant	Pool1	Non-Coding
Chr9	427321	intergenic_variant	Pool1	Non-Coding
Chr9	427891	intergenic_variant	Pool1	Non-Coding
Chr9	74288	missense_variant	Pool1	Coding
Chr9	89268	missense_variant	Pool1	Coding
Chr1	111963	missense_variant	Pool2	Coding
Chr1	112414	missense_variant	Pool2	Coding
Chr1	119440	intergenic_variant	Pool2	Non-Coding
Chr1	126199	missense_variant	Pool2	Coding
Chr1	12762	intergenic_variant	Pool2	Non-Coding
Chr1	12764	intergenic_variant	Pool2	Non-Coding
Chr1	141539	5_prime_UTR_variant	Pool2	Non-Coding
Chr1	153173	missense_variant	Pool2	Coding
Chr1	4191	intergenic_variant	Pool2	Non-Coding
Chr10	109646	intergenic_variant	Pool2	Non-Coding
Chr10	124148	synonymous_variant	Pool2	Coding
Chr10	132369	intergenic_variant	Pool2	Non-Coding
Chr10	152324	missense_variant	Pool2	Coding
Chr10	208159	missense_variant	Pool2	Coding
Chr10	213446	synonymous_variant	Pool2	Coding
Chr10	222714	missense_variant	Pool2	Coding
Chr10	227363	missense_variant	Pool2	Coding
Chr10	264965	synonymous_variant	Pool2	Coding
Chr10	28804	intergenic_variant	Pool2	Non-Coding
Chr10	313681	missense_variant	Pool2	Coding
Chr10	319267	missense_variant	Pool2	Coding
Chr10	36182	missense_variant	Pool2	Coding
Chr10	373952	intergenic_variant	Pool2	Non-Coding
Chr10	382428	missense_variant	Pool2	Coding
Chr10	386736	missense_variant	Pool2	Coding
Chr10	388235	synonymous_variant	Pool2	Coding
Chr10	392226	synonymous_variant	Pool2	Coding
Chr10	400489	missense_variant	Pool2	Coding
Chr10	424749	intergenic_variant	Pool2	Non-Coding
Chr10	47163	missense_variant	Pool2	Coding
Chr10	494596	missense_variant	Pool2	Coding
Chr10	559282	intergenic_variant	Pool2	Non-Coding
Chr10	578723	intergenic_variant	Pool2	Non-Coding
Chr10	595317	missense_variant	Pool2	Coding
Chr10	601822	missense_variant	Pool2	Coding
Chr10	634901	synonymous_variant	Pool2	Coding
Chr10	683319	intergenic_variant	Pool2	Non-Coding
Chr10	700318	synonymous_variant	Pool2	Coding
Chr10	701937	3_prime_UTR_variant	Pool2	Non-Coding
Chr10	722092	intergenic_variant	Pool2	Non-Coding
Chr10	88464	missense_variant	Pool2	Coding
Chr11	136933	intergenic_variant	Pool2	Non-Coding
Chr11	138146	missense_variant	Pool2	Coding
Chr11	181483	synonymous_variant	Pool2	Coding
Chr11	210068	missense_variant	Pool2	Coding
Chr11	216700	synonymous_variant	Pool2	Coding
Chr11	24709	intergenic_variant	Pool2	Non-Coding
Chr11	257526	missense_variant	Pool2	Coding
Chr11	282444	intergenic_variant	Pool2	Non-Coding
Chr11	301442	missense_variant	Pool2	Coding
Chr11	33968	missense_variant	Pool2	Coding
Chr11	354074	synonymous_variant	Pool2	Coding
Chr11	40657	intergenic_variant	Pool2	Non-Coding
Chr11	41300	intergenic_variant	Pool2	Non-Coding
Chr11	443527	missense_variant	Pool2	Coding
Chr11	487551	intergenic_variant	Pool2	Non-Coding
Chr11	507110	synonymous_variant	Pool2	Coding
Chr11	508114	missense_variant	Pool2	Coding
Chr11	514091	intergenic_variant	Pool2	Non-Coding
Chr11	56312	missense_variant	Pool2	Coding
Chr11	566742	stop_gained	Pool2	Coding
Chr11	633228	missense_variant	Pool2	Coding
Chr11	68626	missense_variant	Pool2	Coding
Chr11	79654	synonymous_variant	Pool2	Coding
Chr12	1001556	missense_variant	Pool2	Coding
Chr12	100257	intergenic_variant	Pool2	Non-Coding
Chr12	1007740	missense_variant	Pool2	Coding
Chr12	1017722	5_prime_UTR_variant	Pool2	Non-Coding
Chr12	1019693	synonymous_variant	Pool2	Coding
Chr12	1021820	synonymous_variant	Pool2	Coding
Chr12	131911	synonymous_variant	Pool2	Coding
Chr12	162185	intergenic_variant	Pool2	Non-Coding
Chr12	182376	missense_variant	Pool2	Coding
Chr12	182789	missense_variant	Pool2	Coding
Chr12	245477	intergenic_variant	Pool2	Non-Coding
Chr12	285451	missense_variant	Pool2	Coding
Chr12	294781	synonymous_variant	Pool2	Coding
Chr12	314255	missense_variant	Pool2	Coding
Chr12	367075	synonymous_variant	Pool2	Coding
Chr12	393654	synonymous_variant	Pool2	Coding
Chr12	40525	intergenic_variant	Pool2	Non-Coding
Chr12	430701	intergenic_variant	Pool2	Non-Coding
Chr12	447095	missense_variant	Pool2	Coding
Chr12	500578	missense_variant	Pool2	Coding
Chr12	540972	missense_variant	Pool2	Coding
Chr12	546564	synonymous_variant	Pool2	Coding
Chr12	613373	missense_variant	Pool2	Coding
Chr12	704097	intergenic_variant	Pool2	Non-Coding
Chr12	704675	missense_variant	Pool2	Coding
Chr12	764768	5_prime_UTR_variant	Pool2	Non-Coding
Chr12	767244	missense_variant	Pool2	Coding
Chr12	784983	missense_variant	Pool2	Coding
Chr12	802477	intergenic_variant	Pool2	Non-Coding
Chr12	803899	missense_variant	Pool2	Coding
Chr12	810744	missense_variant	Pool2	Coding
Chr12	819040	5_prime_UTR_variant	Pool2	Non-Coding
Chr12	819472	intergenic_variant	Pool2	Non-Coding
Chr12	826639	intergenic_variant	Pool2	Non-Coding
Chr12	829348	missense_variant	Pool2	Coding
Chr12	855209	missense_variant	Pool2	Coding
Chr12	855491	missense_variant	Pool2	Coding
Chr12	877810	5_prime_UTR_variant	Pool2	Non-Coding
Chr12	903708	5_prime_UTR_variant	Pool2	Non-Coding
Chr12	909487	3_prime_UTR_variant	Pool2	Non-Coding
Chr12	911524	missense_variant	Pool2	Coding
Chr12	933332	synonymous_variant	Pool2	Coding
Chr12	941490	intergenic_variant	Pool2	Non-Coding
Chr12	970708	synonymous_variant	Pool2	Coding
Chr12	998376	missense_variant	Pool2	Coding
Chr13	113284	intergenic_variant	Pool2	Non-Coding
Chr13	15861	missense_variant	Pool2	Coding
Chr13	160134	synonymous_variant	Pool2	Coding
Chr13	266116	intergenic_variant	Pool2	Non-Coding
Chr13	274159	missense_variant	Pool2	Coding
Chr13	281768	missense_variant	Pool2	Coding
Chr13	282740	5_prime_UTR_variant	Pool2	Non-Coding
Chr13	316084	synonymous_variant	Pool2	Coding
Chr13	325012	missense_variant	Pool2	Coding
Chr13	337550	intergenic_variant	Pool2	Non-Coding
Chr13	430015	3_prime_UTR_variant	Pool2	Non-Coding
Chr13	511851	intergenic_variant	Pool2	Non-Coding
Chr13	543289	missense_variant	Pool2	Coding
Chr13	57411	synonymous_variant	Pool2	Coding
Chr13	57506	3_prime_UTR_variant	Pool2	Non-Coding
Chr13	588157	missense_variant	Pool2	Coding
Chr13	602125	missense_variant	Pool2	Coding
Chr13	649906	intergenic_variant	Pool2	Non-Coding
Chr13	740948	missense_variant	Pool2	Coding
Chr13	743822	missense_variant	Pool2	Coding
Chr13	753873	intergenic_variant	Pool2	Non-Coding
Chr13	798695	synonymous_variant	Pool2	Coding
Chr13	815982	missense_variant	Pool2	Coding
Chr13	867118	5_prime_UTR_variant	Pool2	Non-Coding
Chr14	141028	missense_variant	Pool2	Coding
Chr14	157819	missense_variant	Pool2	Coding
Chr14	195058	synonymous_variant	Pool2	Coding
Chr14	200680	missense_variant	Pool2	Coding
Chr14	203551	missense_variant	Pool2	Coding
Chr14	228194	synonymous_variant	Pool2	Coding
Chr14	236828	missense_variant	Pool2	Coding
Chr14	240897	synonymous_variant	Pool2	Coding
Chr14	348542	5_prime_UTR_variant	Pool2	Non-Coding
Chr14	378360	missense_variant	Pool2	Coding
Chr14	482002	intergenic_variant	Pool2	Non-Coding
Chr14	504417	missense_variant	Pool2	Coding
Chr14	55203	missense_variant	Pool2	Coding
Chr14	578640	missense_variant	Pool2	Coding
Chr14	580356	synonymous_variant	Pool2	Coding
Chr14	606280	intergenic_variant	Pool2	Non-Coding
Chr14	645477	missense_variant	Pool2	Coding
Chr14	688761	missense_variant	Pool2	Coding
Chr14	724325	5_prime_UTR_variant	Pool2	Non-Coding
Chr14	762527	synonymous_variant	Pool2	Coding
Chr14	783359	synonymous_variant	Pool2	Coding
Chr15	102430	missense_variant	Pool2	Coding
Chr15	1053551	intergenic_variant	Pool2	Non-Coding
Chr15	1058416	5_prime_UTR_variant	Pool2	Non-Coding
Chr15	1084326	missense_variant	Pool2	Coding
Chr15	17015	3_prime_UTR_variant	Pool2	Non-Coding
Chr15	179396	missense_variant	Pool2	Coding
Chr15	203147	missense_variant	Pool2	Coding
Chr15	224005	synonymous_variant	Pool2	Coding
Chr15	233005	missense_variant	Pool2	Coding
Chr15	289677	synonymous_variant	Pool2	Coding
Chr15	326742	intergenic_variant	Pool2	Non-Coding
Chr15	342498	5_prime_UTR_variant	Pool2	Non-Coding
Chr15	375614	intergenic_variant	Pool2	Non-Coding
Chr15	407335	missense_variant	Pool2	Coding
Chr15	465429	missense_variant	Pool2	Coding
Chr15	503851	missense_variant	Pool2	Coding
Chr15	511196	5_prime_UTR_variant	Pool2	Non-Coding
Chr15	538717	missense_variant	Pool2	Coding
Chr15	564787	missense_variant	Pool2	Coding
Chr15	574760	missense_variant	Pool2	Coding
Chr15	585157	synonymous_variant	Pool2	Coding
Chr15	591902	missense_variant	Pool2	Coding
Chr15	625010	synonymous_variant	Pool2	Coding
Chr15	73316	stop_gained	Pool2	Coding
Chr15	744762	missense_variant	Pool2	Coding
Chr15	755016	5_prime_UTR_variant	Pool2	Non-Coding
Chr15	776560	missense_variant	Pool2	Coding
Chr15	814965	missense_variant	Pool2	Coding
Chr15	828571	synonymous_variant	Pool2	Coding
Chr15	900105	5_prime_UTR_variant	Pool2	Non-Coding
Chr16	140039	missense_variant	Pool2	Coding
Chr16	141468	synonymous_variant	Pool2	Coding
Chr16	141907	missense_variant	Pool2	Coding
Chr16	151533	synonymous_variant	Pool2	Coding
Chr16	15485	missense_variant	Pool2	Coding
Chr16	162616	3_prime_UTR_variant	Pool2	Non-Coding
Chr16	184556	missense_variant	Pool2	Coding
Chr16	201459	stop_gained	Pool2	Coding
Chr16	256623	missense_variant	Pool2	Coding
Chr16	299678	5_prime_UTR_variant	Pool2	Non-Coding
Chr16	330850	synonymous_variant	Pool2	Coding
Chr16	366302	missense_variant	Pool2	Coding
Chr16	382826	missense_variant	Pool2	Coding
Chr16	38380	missense_variant	Pool2	Coding
Chr16	385751	synonymous_variant	Pool2	Coding
Chr16	388756	missense_variant	Pool2	Coding
Chr16	404264	intergenic_variant	Pool2	Non-Coding
Chr16	480394	5_prime_UTR_variant	Pool2	Non-Coding
Chr16	48471	missense_variant	Pool2	Coding
Chr16	487495	missense_variant	Pool2	Coding
Chr16	494262	synonymous_variant	Pool2	Coding
Chr16	502428	3_prime_UTR_variant	Pool2	Non-Coding
Chr16	505862	missense_variant	Pool2	Coding
Chr16	506696	5_prime_UTR_variant	Pool2	Non-Coding
Chr16	520528	intergenic_variant	Pool2	Non-Coding
Chr16	540253	missense_variant	Pool2	Coding
Chr16	603940	missense_variant	Pool2	Coding
Chr16	633221	synonymous_variant	Pool2	Coding
Chr16	668869	synonymous_variant	Pool2	Coding
Chr16	712202	missense_variant	Pool2	Coding
Chr16	71415	missense_variant	Pool2	Coding
Chr16	71426	synonymous_variant	Pool2	Coding
Chr16	718609	missense_variant	Pool2	Coding
Chr16	752757	synonymous_variant	Pool2	Coding
Chr16	903435	synonymous_variant	Pool2	Coding
Chr16	907477	missense_variant	Pool2	Coding
Chr16	914880	intergenic_variant	Pool2	Non-Coding
Chr16	920326	missense_variant	Pool2	Coding
Chr16	920892	3_prime_UTR_variant	Pool2	Non-Coding
Chr16	935745	3_prime_UTR_variant	Pool2	Non-Coding
Chr2	118806	synonymous_variant	Pool2	Coding
Chr2	135046	synonymous_variant	Pool2	Coding
Chr2	141564	synonymous_variant	Pool2	Coding
Chr2	1655	missense_variant	Pool2	Coding
Chr2	236733	missense_variant	Pool2	Coding
Chr2	26406	missense_variant	Pool2	Coding
Chr2	287536	synonymous_variant	Pool2	Coding
Chr2	426393	missense_variant	Pool2	Coding
Chr2	445663	missense_variant	Pool2	Coding
Chr2	453553	3_prime_UTR_variant	Pool2	Non-Coding
Chr2	497376	missense_variant	Pool2	Coding
Chr2	511388	synonymous_variant	Pool2	Coding
Chr2	524400	synonymous_variant	Pool2	Coding
Chr2	550727	synonymous_variant	Pool2	Coding
Chr2	590152	stop_gained	Pool2	Coding
Chr2	600322	intergenic_variant	Pool2	Non-Coding
Chr2	616347	missense_variant	Pool2	Coding
Chr2	628769	intergenic_variant	Pool2	Non-Coding
Chr2	643913	intergenic_variant	Pool2	Non-Coding
Chr2	653199	intergenic_variant	Pool2	Non-Coding
Chr2	719752	synonymous_variant	Pool2	Coding
Chr2	738090	missense_variant	Pool2	Coding
Chr2	748135	missense_variant	Pool2	Coding
Chr2	768313	missense_variant	Pool2	Coding
Chr2	775254	synonymous_variant	Pool2	Coding
Chr2	796121	synonymous_variant	Pool2	Coding
Chr3	116852	intergenic_variant	Pool2	Non-Coding
Chr3	132982	missense_variant	Pool2	Coding
Chr3	146484	missense_variant	Pool2	Coding
Chr3	163009	missense_variant	Pool2	Coding
Chr3	168031	5_prime_UTR_variant	Pool2	Non-Coding
Chr3	174784	missense_variant	Pool2	Coding
Chr3	178503	intergenic_variant	Pool2	Non-Coding
Chr3	187515	missense_variant	Pool2	Coding
Chr3	220998	missense_variant	Pool2	Coding
Chr3	260820	missense_variant	Pool2	Coding
Chr3	289710	synonymous_variant	Pool2	Coding
Chr3	301683	missense_variant	Pool2	Coding
Chr3	62247	missense_variant	Pool2	Coding
Chr3	65787	3_prime_UTR_variant	Pool2	Non-Coding
Chr3	93537	missense_variant	Pool2	Coding
Chr3	96520	synonymous_variant	Pool2	Coding
Chr4	1000495	missense_variant	Pool2	Coding
Chr4	1012766	missense_variant	Pool2	Coding
Chr4	101972	missense_variant	Pool2	Coding
Chr4	1020136	missense_variant	Pool2	Coding
Chr4	1026843	synonymous_variant	Pool2	Coding
Chr4	1037702	missense_variant	Pool2	Coding
Chr4	1087092	3_prime_UTR_variant	Pool2	Non-Coding
Chr4	1143516	synonymous_variant	Pool2	Coding
Chr4	1162879	3_prime_UTR_variant	Pool2	Non-Coding
Chr4	1175835	intergenic_variant	Pool2	Non-Coding
Chr4	1182181	missense_variant	Pool2	Coding
Chr4	1244207	synonymous_variant	Pool2	Coding
Chr4	1247716	missense_variant	Pool2	Coding
Chr4	1275854	missense_variant	Pool2	Coding
Chr4	1296085	missense_variant	Pool2	Coding
Chr4	1301787	missense_variant	Pool2	Coding
Chr4	1304863	missense_variant	Pool2	Coding
Chr4	1319191	missense_variant	Pool2	Coding
Chr4	1323825	missense_variant	Pool2	Coding
Chr4	1330234	3_prime_UTR_variant	Pool2	Non-Coding
Chr4	133106	5_prime_UTR_variant	Pool2	Non-Coding
Chr4	1395881	missense_variant	Pool2	Coding
Chr4	1396336	missense_variant	Pool2	Coding
Chr4	1398442	synonymous_variant	Pool2	Coding
Chr4	1449298	missense_variant	Pool2	Coding
Chr4	167424	missense_variant	Pool2	Coding
Chr4	172790	stop_gained	Pool2	Coding
Chr4	213486	missense_variant	Pool2	Coding
Chr4	262359	missense_variant	Pool2	Coding
Chr4	285088	synonymous_variant	Pool2	Coding
Chr4	289774	missense_variant	Pool2	Coding
Chr4	363871	5_prime_UTR_variant	Pool2	Non-Coding
Chr4	379035	stop_gained	Pool2	Coding
Chr4	426211	missense_variant	Pool2	Coding
Chr4	446556	3_prime_UTR_variant	Pool2	Non-Coding
Chr4	472133	missense_variant	Pool2	Coding
Chr4	476579	intergenic_variant	Pool2	Non-Coding
Chr4	515701	intergenic_variant	Pool2	Non-Coding
Chr4	578220	5_prime_UTR_variant	Pool2	Non-Coding
Chr4	58675	synonymous_variant	Pool2	Coding
Chr4	629532	5_prime_UTR_variant	Pool2	Non-Coding
Chr4	636382	missense_variant	Pool2	Coding
Chr4	712194	synonymous_variant	Pool2	Coding
Chr4	734744	missense_variant	Pool2	Coding
Chr4	77006	3_prime_UTR_variant	Pool2	Non-Coding
Chr4	793960	5_prime_UTR_variant	Pool2	Non-Coding
Chr4	79989	missense_variant	Pool2	Coding
Chr4	82554	intergenic_variant	Pool2	Non-Coding
Chr4	845798	3_prime_UTR_variant	Pool2	Non-Coding
Chr4	846206	missense_variant	Pool2	Coding
Chr4	853271	synonymous_variant	Pool2	Coding
Chr4	893728	stop_gained	Pool2	Coding
Chr4	907939	missense_variant	Pool2	Coding
Chr4	942483	intergenic_variant	Pool2	Non-Coding
Chr4	973269	synonymous_variant	Pool2	Coding
Chr4	979383	intergenic_variant	Pool2	Non-Coding
Chr4	981942	intergenic_variant	Pool2	Non-Coding
Chr5	123447	5_prime_UTR_variant	Pool2	Non-Coding
Chr5	213325	5_prime_UTR_variant	Pool2	Non-Coding
Chr5	228350	intergenic_variant	Pool2	Non-Coding
Chr5	228536	missense_variant	Pool2	Coding
Chr5	241498	missense_variant	Pool2	Coding
Chr5	250161	intergenic_variant	Pool2	Non-Coding
Chr5	268533	5_prime_UTR_variant	Pool2	Non-Coding
Chr5	334983	missense_variant	Pool2	Coding
Chr5	373315	3_prime_UTR_variant	Pool2	Non-Coding
Chr5	384835	missense_variant	Pool2	Coding
Chr5	407156	3_prime_UTR_variant	Pool2	Non-Coding
Chr5	415587	3_prime_UTR_variant	Pool2	Non-Coding
Chr5	416276	missense_variant	Pool2	Coding
Chr5	437200	missense_variant	Pool2	Coding
Chr5	465217	missense_variant	Pool2	Coding
Chr5	519209	missense_variant	Pool2	Coding
Chr5	522102	missense_variant	Pool2	Coding
Chr5	533926	missense_variant	Pool2	Coding
Chr5	69624	5_prime_UTR_variant	Pool2	Non-Coding
Chr6	194140	intergenic_variant	Pool2	Non-Coding
Chr6	219298	missense_variant	Pool2	Coding
Chr6	22059	intergenic_variant	Pool2	Non-Coding
Chr6	2470	missense_variant	Pool2	Coding
Chr6	58217	intergenic_variant	Pool2	Non-Coding
Chr6	63186	missense_variant	Pool2	Coding
Chr6	67629	missense_variant	Pool2	Coding
Chr6	96968	missense_variant	Pool2	Coding
Chr7	1009140	missense_variant	Pool2	Coding
Chr7	1019601	synonymous_variant	Pool2	Coding
Chr7	1063062	missense_variant	Pool2	Coding
Chr7	106605	synonymous_variant	Pool2	Coding
Chr7	1082752	intergenic_variant	Pool2	Non-Coding
Chr7	11640	synonymous_variant	Pool2	Coding
Chr7	12315	3_prime_UTR_variant	Pool2	Non-Coding
Chr7	144098	3_prime_UTR_variant	Pool2	Non-Coding
Chr7	165485	intergenic_variant	Pool2	Non-Coding
Chr7	192532	missense_variant	Pool2	Coding
Chr7	208942	5_prime_UTR_variant	Pool2	Non-Coding
Chr7	228929	missense_variant	Pool2	Coding
Chr7	2469	intergenic_variant	Pool2	Non-Coding
Chr7	256672	missense_variant	Pool2	Coding
Chr7	2677	intergenic_variant	Pool2	Non-Coding
Chr7	285226	stop_gained	Pool2	Coding
Chr7	303333	missense_variant	Pool2	Coding
Chr7	305497	synonymous_variant	Pool2	Coding
Chr7	306652	synonymous_variant	Pool2	Coding
Chr7	315796	missense_variant	Pool2	Coding
Chr7	332566	intergenic_variant	Pool2	Non-Coding
Chr7	454848	missense_variant	Pool2	Coding
Chr7	468500	missense_variant	Pool2	Coding
Chr7	486180	intergenic_variant	Pool2	Non-Coding
Chr7	504733	missense_variant	Pool2	Coding
Chr7	526083	synonymous_variant	Pool2	Coding
Chr7	607078	missense_variant	Pool2	Coding
Chr7	692876	missense_variant	Pool2	Coding
Chr7	709823	intergenic_variant	Pool2	Non-Coding
Chr7	715557	intergenic_variant	Pool2	Non-Coding
Chr7	723392	missense_variant	Pool2	Coding
Chr7	737212	missense_variant	Pool2	Coding
Chr7	742964	missense_variant	Pool2	Coding
Chr7	762994	missense_variant	Pool2	Coding
Chr7	772272	3_prime_UTR_variant	Pool2	Non-Coding
Chr7	838127	intergenic_variant	Pool2	Non-Coding
Chr7	857126	intergenic_variant	Pool2	Non-Coding
Chr7	907543	missense_variant	Pool2	Coding
Chr7	934478	synonymous_variant	Pool2	Coding
Chr7	942941	missense_variant	Pool2	Coding
Chr7	943678	missense_variant	Pool2	Coding
Chr7	944663	intergenic_variant	Pool2	Non-Coding
Chr7	993394	missense_variant	Pool2	Coding
Chr8	100493	3_prime_UTR_variant	Pool2	Non-Coding
Chr8	117162	intergenic_variant	Pool2	Non-Coding
Chr8	137482	missense_variant	Pool2	Coding
Chr8	145289	missense_variant	Pool2	Coding
Chr8	179589	intergenic_variant	Pool2	Non-Coding
Chr8	234794	3_prime_UTR_variant	Pool2	Non-Coding
Chr8	236656	3_prime_UTR_variant	Pool2	Non-Coding
Chr8	288255	missense_variant	Pool2	Coding
Chr8	291864	missense_variant	Pool2	Coding
Chr8	31996	missense_variant	Pool2	Coding
Chr8	332780	missense_variant	Pool2	Coding
Chr8	33848	missense_variant	Pool2	Coding
Chr8	352592	intergenic_variant	Pool2	Non-Coding
Chr8	361219	missense_variant	Pool2	Coding
Chr8	417999	missense_variant	Pool2	Coding
Chr8	429819	missense_variant	Pool2	Coding
Chr8	50068	missense_variant	Pool2	Coding
Chr8	555430	synonymous_variant	Pool2	Coding
Chr9	126200	5_prime_UTR_variant	Pool2	Non-Coding
Chr9	149274	missense_variant	Pool2	Coding
Chr9	192803	synonymous_variant	Pool2	Coding
Chr9	214744	3_prime_UTR_variant	Pool2	Non-Coding
Chr9	26513	intergenic_variant	Pool2	Non-Coding
Chr9	298609	synonymous_variant	Pool2	Coding
Chr9	301776	5_prime_UTR_variant	Pool2	Non-Coding
Chr9	305079	missense_variant	Pool2	Coding
Chr9	332287	synonymous_variant	Pool2	Coding
Chr9	333796	missense_variant	Pool2	Coding
Chr9	371669	synonymous_variant	Pool2	Coding
Chr9	382754	missense_variant	Pool2	Coding
Chr9	391018	synonymous_variant	Pool2	Coding
Chr9	417420	synonymous_variant	Pool2	Coding
Chr9	42179	intergenic_variant	Pool2	Non-Coding
Chr9	45182	intergenic_variant	Pool2	Non-Coding
Chr9	46523	missense_variant	Pool2	Coding
Chr9	48144	3_prime_UTR_variant	Pool2	Non-Coding
Chr9	63678	missense_variant	Pool2	Coding
Chr1	127821	synonymous_variant	Pool3	Coding
Chr1	136590	missense_variant	Pool3	Coding
Chr1	139863	synonymous_variant	Pool3	Coding
Chr1	141194	missense_variant	Pool3	Coding
Chr1	150287	missense_variant	Pool3	Coding
Chr1	152435	missense_variant	Pool3	Coding
Chr1	167657	synonymous_variant	Pool3	Coding
Chr1	181892	intergenic_variant	Pool3	Non-Coding
Chr1	198966	intergenic_variant	Pool3	Non-Coding
Chr1	209195	3_prime_UTR_variant	Pool3	Non-Coding
Chr1	2718	intergenic_variant	Pool3	Non-Coding
Chr1	5177	intergenic_variant	Pool3	Non-Coding
Chr1	95193	synonymous_variant	Pool3	Coding
Chr10	113156	missense_variant	Pool3	Coding
Chr10	118695	missense_variant	Pool3	Coding
Chr10	177505	intergenic_variant	Pool3	Non-Coding
Chr10	197971	intergenic_variant	Pool3	Non-Coding
Chr10	205560	missense_variant	Pool3	Coding
Chr10	265483	intergenic_variant	Pool3	Non-Coding
Chr10	290058	synonymous_variant	Pool3	Coding
Chr10	294234	5_prime_UTR_variant	Pool3	Non-Coding
Chr10	296628	missense_variant	Pool3	Coding
Chr10	304951	missense_variant	Pool3	Coding
Chr10	312569	synonymous_variant	Pool3	Coding
Chr10	321773	synonymous_variant	Pool3	Coding
Chr10	331821	intergenic_variant	Pool3	Non-Coding
Chr10	343011	missense_variant	Pool3	Coding
Chr10	363951	synonymous_variant	Pool3	Coding
Chr10	367573	missense_variant	Pool3	Coding
Chr10	403838	synonymous_variant	Pool3	Coding
Chr10	414859	intergenic_variant	Pool3	Non-Coding
Chr10	448898	intergenic_variant	Pool3	Non-Coding
Chr10	458860	synonymous_variant	Pool3	Coding
Chr10	47119	synonymous_variant	Pool3	Coding
Chr10	499908	missense_variant	Pool3	Coding
Chr10	521868	intergenic_variant	Pool3	Non-Coding
Chr10	524069	intergenic_variant	Pool3	Non-Coding
Chr10	535683	missense_variant	Pool3	Coding
Chr10	596601	missense_variant	Pool3	Coding
Chr10	613000	3_prime_UTR_variant	Pool3	Non-Coding
Chr10	616270	missense_variant	Pool3	Coding
Chr10	620256	intergenic_variant	Pool3	Non-Coding
Chr10	625704	intergenic_variant	Pool3	Non-Coding
Chr10	630963	missense_variant	Pool3	Coding
Chr10	636698	synonymous_variant	Pool3	Coding
Chr10	650304	missense_variant	Pool3	Coding
Chr10	66483	synonymous_variant	Pool3	Coding
Chr10	673510	missense_variant	Pool3	Coding
Chr10	688056	missense_variant	Pool3	Coding
Chr10	688595	synonymous_variant	Pool3	Coding
Chr10	709059	stop_gained	Pool3	Coding
Chr10	712325	missense_variant	Pool3	Coding
Chr10	714727	synonymous_variant	Pool3	Coding
Chr10	725724	intergenic_variant	Pool3	Non-Coding
Chr11	112066	intergenic_variant	Pool3	Non-Coding
Chr11	125530	missense_variant	Pool3	Coding
Chr11	147459	intergenic_variant	Pool3	Non-Coding
Chr11	179146	missense_variant	Pool3	Coding
Chr11	195435	synonymous_variant	Pool3	Coding
Chr11	208453	synonymous_variant	Pool3	Coding
Chr11	210255	3_prime_UTR_variant	Pool3	Non-Coding
Chr11	213690	intergenic_variant	Pool3	Non-Coding
Chr11	242236	intergenic_variant	Pool3	Non-Coding
Chr11	263107	synonymous_variant	Pool3	Coding
Chr11	281876	missense_variant	Pool3	Coding
Chr11	301807	synonymous_variant	Pool3	Coding
Chr11	302163	intergenic_variant	Pool3	Non-Coding
Chr11	32705	missense_variant	Pool3	Coding
Chr11	339875	missense_variant	Pool3	Coding
Chr11	352141	missense_variant	Pool3	Coding
Chr11	356312	5_prime_UTR_variant	Pool3	Non-Coding
Chr11	366659	intergenic_variant	Pool3	Non-Coding
Chr11	381752	missense_variant	Pool3	Coding
Chr11	384590	missense_variant	Pool3	Coding
Chr11	428972	5_prime_UTR_variant	Pool3	Non-Coding
Chr11	467450	intergenic_variant	Pool3	Non-Coding
Chr11	477370	missense_variant	Pool3	Coding
Chr11	536595	synonymous_variant	Pool3	Coding
Chr11	550032	synonymous_variant	Pool3	Coding
Chr11	566534	missense_variant	Pool3	Coding
Chr11	58641	missense_variant	Pool3	Coding
Chr11	605718	missense_variant	Pool3	Coding
Chr11	625820	5_prime_UTR_variant	Pool3	Non-Coding
Chr11	648966	missense_variant	Pool3	Coding
Chr11	67167	synonymous_variant	Pool3	Coding
Chr11	69354	synonymous_variant	Pool3	Coding
Chr11	69397	missense_variant	Pool3	Coding
Chr11	69972	synonymous_variant	Pool3	Coding
Chr11	8200	intergenic_variant	Pool3	Non-Coding
Chr11	91329	missense_variant	Pool3	Coding
Chr12	1006930	missense_variant	Pool3	Coding
Chr12	1062017	intergenic_variant	Pool3	Non-Coding
Chr12	121752	3_prime_UTR_variant	Pool3	Non-Coding
Chr12	129009	3_prime_UTR_variant	Pool3	Non-Coding
Chr12	145841	missense_variant	Pool3	Coding
Chr12	157757	5_prime_UTR_variant	Pool3	Non-Coding
Chr12	166796	missense_variant	Pool3	Coding
Chr12	177118	missense_variant	Pool3	Coding
Chr12	179099	missense_variant	Pool3	Coding
Chr12	189502	synonymous_variant	Pool3	Coding
Chr12	19038	synonymous_variant	Pool3	Coding
Chr12	194259	intergenic_variant	Pool3	Non-Coding
Chr12	225276	5_prime_UTR_variant	Pool3	Non-Coding
Chr12	241591	intergenic_variant	Pool3	Non-Coding
Chr12	247901	missense_variant	Pool3	Coding
Chr12	249679	missense_variant	Pool3	Coding
Chr12	267463	missense_variant	Pool3	Coding
Chr12	279423	missense_variant	Pool3	Coding
Chr12	303626	missense_variant	Pool3	Coding
Chr12	304645	synonymous_variant	Pool3	Coding
Chr12	310639	missense_variant	Pool3	Coding
Chr12	330308	missense_variant	Pool3	Coding
Chr12	34310	intergenic_variant	Pool3	Non-Coding
Chr12	353420	missense_variant	Pool3	Coding
Chr12	360048	synonymous_variant	Pool3	Coding
Chr12	366598	3_prime_UTR_variant	Pool3	Non-Coding
Chr12	37202	intergenic_variant	Pool3	Non-Coding
Chr12	37450	intergenic_variant	Pool3	Non-Coding
Chr12	376805	missense_variant	Pool3	Coding
Chr12	380633	intergenic_variant	Pool3	Non-Coding
Chr12	399880	missense_variant	Pool3	Coding
Chr12	410506	3_prime_UTR_variant	Pool3	Non-Coding
Chr12	444627	missense_variant	Pool3	Coding
Chr12	46298	intergenic_variant	Pool3	Non-Coding
Chr12	527813	intergenic_variant	Pool3	Non-Coding
Chr12	568681	missense_variant	Pool3	Coding
Chr12	602073	stop_gained	Pool3	Coding
Chr12	609030	intergenic_variant	Pool3	Non-Coding
Chr12	621555	synonymous_variant	Pool3	Coding
Chr12	641469	synonymous_variant	Pool3	Coding
Chr12	648126	missense_variant	Pool3	Coding
Chr12	65947	missense_variant	Pool3	Coding
Chr12	671245	synonymous_variant	Pool3	Coding
Chr12	701460	synonymous_variant	Pool3	Coding
Chr12	707651	missense_variant	Pool3	Coding
Chr12	74184	3_prime_UTR_variant	Pool3	Non-Coding
Chr12	773252	missense_variant	Pool3	Coding
Chr12	800509	missense_variant	Pool3	Coding
Chr12	827397	synonymous_variant	Pool3	Coding
Chr12	847699	missense_variant	Pool3	Coding
Chr12	848136	missense_variant	Pool3	Coding
Chr12	873384	synonymous_variant	Pool3	Coding
Chr12	883369	synonymous_variant	Pool3	Coding
Chr12	913644	missense_variant	Pool3	Coding
Chr12	958068	missense_variant	Pool3	Coding
Chr12	963637	intergenic_variant	Pool3	Non-Coding
Chr12	999609	missense_variant	Pool3	Coding
Chr13	123033	3_prime_UTR_variant	Pool3	Non-Coding
Chr13	16651	missense_variant	Pool3	Coding
Chr13	178085	missense_variant	Pool3	Coding
Chr13	194899	3_prime_UTR_variant	Pool3	Non-Coding
Chr13	216636	missense_variant	Pool3	Coding
Chr13	216741	missense_variant	Pool3	Coding
Chr13	219484	missense_variant	Pool3	Coding
Chr13	224009	intergenic_variant	Pool3	Non-Coding
Chr13	226182	intergenic_variant	Pool3	Non-Coding
Chr13	289645	missense_variant	Pool3	Coding
Chr13	291403	synonymous_variant	Pool3	Coding
Chr13	30805	synonymous_variant	Pool3	Coding
Chr13	321918	missense_variant	Pool3	Coding
Chr13	340590	missense_variant	Pool3	Coding
Chr13	341417	synonymous_variant	Pool3	Coding
Chr13	347486	3_prime_UTR_variant	Pool3	Non-Coding
Chr13	366927	intergenic_variant	Pool3	Non-Coding
Chr13	402341	synonymous_variant	Pool3	Coding
Chr13	451181	missense_variant	Pool3	Coding
Chr13	45234	missense_variant	Pool3	Coding
Chr13	469160	intergenic_variant	Pool3	Non-Coding
Chr13	540037	missense_variant	Pool3	Coding
Chr13	560772	missense_variant	Pool3	Coding
Chr13	590173	intergenic_variant	Pool3	Non-Coding
Chr13	60178	synonymous_variant	Pool3	Coding
Chr13	61893	missense_variant	Pool3	Coding
Chr13	623246	intergenic_variant	Pool3	Non-Coding
Chr13	626959	missense_variant	Pool3	Coding
Chr13	668210	3_prime_UTR_variant	Pool3	Non-Coding
Chr13	683604	intergenic_variant	Pool3	Non-Coding
Chr13	690320	missense_variant	Pool3	Coding
Chr13	698578	3_prime_UTR_variant	Pool3	Non-Coding
Chr13	818896	missense_variant	Pool3	Coding
Chr13	837082	intergenic_variant	Pool3	Non-Coding
Chr13	855025	missense_variant	Pool3	Coding
Chr13	906277	intergenic_variant	Pool3	Non-Coding
Chr13	97817	3_prime_UTR_variant	Pool3	Non-Coding
Chr14	111863	missense_variant	Pool3	Coding
Chr14	114449	synonymous_variant	Pool3	Coding
Chr14	131432	missense_variant	Pool3	Coding
Chr14	143722	missense_variant	Pool3	Coding
Chr14	146760	3_prime_UTR_variant	Pool3	Non-Coding
Chr14	166184	missense_variant	Pool3	Coding
Chr14	214071	missense_variant	Pool3	Coding
Chr14	218249	synonymous_variant	Pool3	Coding
Chr14	220878	synonymous_variant	Pool3	Coding
Chr14	263666	3_prime_UTR_variant	Pool3	Non-Coding
Chr14	274274	intergenic_variant	Pool3	Non-Coding
Chr14	274975	missense_variant	Pool3	Coding
Chr14	290697	synonymous_variant	Pool3	Coding
Chr14	297244	synonymous_variant	Pool3	Coding
Chr14	311642	missense_variant	Pool3	Coding
Chr14	31839	intergenic_variant	Pool3	Non-Coding
Chr14	320431	missense_variant	Pool3	Coding
Chr14	421898	intergenic_variant	Pool3	Non-Coding
Chr14	422907	intergenic_variant	Pool3	Non-Coding
Chr14	427853	missense_variant	Pool3	Coding
Chr14	442809	intergenic_variant	Pool3	Non-Coding
Chr14	491955	missense_variant	Pool3	Coding
Chr14	503731	missense_variant	Pool3	Coding
Chr14	50717	synonymous_variant	Pool3	Coding
Chr14	519052	intergenic_variant	Pool3	Non-Coding
Chr14	543082	missense_variant	Pool3	Coding
Chr14	580561	missense_variant	Pool3	Coding
Chr14	593061	intergenic_variant	Pool3	Non-Coding
Chr14	594804	synonymous_variant	Pool3	Coding
Chr14	60816	missense_variant	Pool3	Coding
Chr14	614747	intergenic_variant	Pool3	Non-Coding
Chr14	628202	synonymous_variant	Pool3	Coding
Chr14	63149	intergenic_variant	Pool3	Non-Coding
Chr14	676729	missense_variant	Pool3	Coding
Chr14	691183	missense_variant	Pool3	Coding
Chr14	732892	intergenic_variant	Pool3	Non-Coding
Chr14	735167	missense_variant	Pool3	Coding
Chr14	739943	intergenic_variant	Pool3	Non-Coding
Chr14	747698	synonymous_variant	Pool3	Coding
Chr14	772283	intergenic_variant	Pool3	Non-Coding
Chr14	79935	missense_variant	Pool3	Coding
Chr14	92488	synonymous_variant	Pool3	Coding
Chr15	1017661	intergenic_variant	Pool3	Non-Coding
Chr15	1024646	synonymous_variant	Pool3	Coding
Chr15	1049522	synonymous_variant	Pool3	Coding
Chr15	1061973	5_prime_UTR_variant	Pool3	Non-Coding
Chr15	1070403	intergenic_variant	Pool3	Non-Coding
Chr15	1077766	missense_variant	Pool3	Coding
Chr15	108773	missense_variant	Pool3	Coding
Chr15	138910	missense_variant	Pool3	Coding
Chr15	147588	synonymous_variant	Pool3	Coding
Chr15	161427	5_prime_UTR_variant	Pool3	Non-Coding
Chr15	179883	synonymous_variant	Pool3	Coding
Chr15	196336	intergenic_variant	Pool3	Non-Coding
Chr15	196374	intergenic_variant	Pool3	Non-Coding
Chr15	223131	intergenic_variant	Pool3	Non-Coding
Chr15	23938	intergenic_variant	Pool3	Non-Coding
Chr15	265619	missense_variant	Pool3	Coding
Chr15	27355	intergenic_variant	Pool3	Non-Coding
Chr15	299235	intergenic_variant	Pool3	Non-Coding
Chr15	31044	missense_variant	Pool3	Coding
Chr15	3364	intergenic_variant	Pool3	Non-Coding
Chr15	367777	intergenic_variant	Pool3	Non-Coding
Chr15	37115	intergenic_variant	Pool3	Non-Coding
Chr15	371309	intergenic_variant	Pool3	Non-Coding
Chr15	377180	missense_variant	Pool3	Coding
Chr15	387010	synonymous_variant	Pool3	Coding
Chr15	39708	intergenic_variant	Pool3	Non-Coding
Chr15	402857	synonymous_variant	Pool3	Coding
Chr15	407106	missense_variant	Pool3	Coding
Chr15	413088	synonymous_variant	Pool3	Coding
Chr15	414738	synonymous_variant	Pool3	Coding
Chr15	424200	3_prime_UTR_variant	Pool3	Non-Coding
Chr15	457782	synonymous_variant	Pool3	Coding
Chr15	463206	intergenic_variant	Pool3	Non-Coding
Chr15	465757	synonymous_variant	Pool3	Coding
Chr15	467019	missense_variant	Pool3	Coding
Chr15	470372	missense_variant	Pool3	Coding
Chr15	47625	intergenic_variant	Pool3	Non-Coding
Chr15	489231	missense_variant	Pool3	Coding
Chr15	49186	missense_variant	Pool3	Coding
Chr15	53973	synonymous_variant	Pool3	Coding
Chr15	603843	intergenic_variant	Pool3	Non-Coding
Chr15	616237	synonymous_variant	Pool3	Coding
Chr15	624126	synonymous_variant	Pool3	Coding
Chr15	660519	missense_variant	Pool3	Coding
Chr15	732593	missense_variant	Pool3	Coding
Chr15	745118	missense_variant	Pool3	Coding
Chr15	767200	stop_gained	Pool3	Coding
Chr15	782527	intergenic_variant	Pool3	Non-Coding
Chr15	78321	3_prime_UTR_variant	Pool3	Non-Coding
Chr15	783210	intergenic_variant	Pool3	Non-Coding
Chr15	796172	missense_variant	Pool3	Coding
Chr15	831083	synonymous_variant	Pool3	Coding
Chr15	835395	missense_variant	Pool3	Coding
Chr15	846467	missense_variant	Pool3	Coding
Chr15	853176	5_prime_UTR_variant	Pool3	Non-Coding
Chr15	8782	intergenic_variant	Pool3	Non-Coding
Chr15	884121	missense_variant	Pool3	Coding
Chr15	894023	synonymous_variant	Pool3	Coding
Chr15	932647	missense_variant	Pool3	Coding
Chr15	944023	missense_variant	Pool3	Coding
Chr15	965046	missense_variant	Pool3	Coding
Chr15	974044	intergenic_variant	Pool3	Non-Coding
Chr15	977524	synonymous_variant	Pool3	Coding
Chr15	978865	intergenic_variant	Pool3	Non-Coding
Chr15	999101	synonymous_variant	Pool3	Coding
Chr16	16028	missense_variant	Pool3	Coding
Chr16	206110	missense_variant	Pool3	Coding
Chr16	23790	synonymous_variant	Pool3	Coding
Chr16	241668	3_prime_UTR_variant	Pool3	Non-Coding
Chr16	242812	5_prime_UTR_variant	Pool3	Non-Coding
Chr16	248465	synonymous_variant	Pool3	Coding
Chr16	254670	5_prime_UTR_variant	Pool3	Non-Coding
Chr16	268788	intergenic_variant	Pool3	Non-Coding
Chr16	275323	missense_variant	Pool3	Coding
Chr16	283325	intergenic_variant	Pool3	Non-Coding
Chr16	287688	synonymous_variant	Pool3	Coding
Chr16	303422	missense_variant	Pool3	Coding
Chr16	320390	synonymous_variant	Pool3	Coding
Chr16	357930	3_prime_UTR_variant	Pool3	Non-Coding
Chr16	399590	synonymous_variant	Pool3	Coding
Chr16	412083	intergenic_variant	Pool3	Non-Coding
Chr16	427020	missense_variant	Pool3	Coding
Chr16	456054	intergenic_variant	Pool3	Non-Coding
Chr16	467588	missense_variant	Pool3	Coding
Chr16	473111	missense_variant	Pool3	Coding
Chr16	486867	missense_variant	Pool3	Coding
Chr16	492809	missense_variant	Pool3	Coding
Chr16	49985	missense_variant	Pool3	Coding
Chr16	514734	missense_variant	Pool3	Coding
Chr16	537737	synonymous_variant	Pool3	Coding
Chr16	53999	synonymous_variant	Pool3	Coding
Chr16	579294	missense_variant	Pool3	Coding
Chr16	586272	5_prime_UTR_variant	Pool3	Non-Coding
Chr16	621470	intergenic_variant	Pool3	Non-Coding
Chr16	634208	missense_variant	Pool3	Coding
Chr16	658421	missense_variant	Pool3	Coding
Chr16	666350	missense_variant	Pool3	Coding
Chr16	683698	missense_variant	Pool3	Coding
Chr16	686839	synonymous_variant	Pool3	Coding
Chr16	702158	intergenic_variant	Pool3	Non-Coding
Chr16	713005	synonymous_variant	Pool3	Coding
Chr16	723897	missense_variant	Pool3	Coding
Chr16	731303	missense_variant	Pool3	Coding
Chr16	742913	synonymous_variant	Pool3	Coding
Chr16	75096	intergenic_variant	Pool3	Non-Coding
Chr16	812806	intergenic_variant	Pool3	Non-Coding
Chr16	821505	intergenic_variant	Pool3	Non-Coding
Chr16	826326	synonymous_variant	Pool3	Coding
Chr16	868676	missense_variant	Pool3	Coding
Chr16	928390	intergenic_variant	Pool3	Non-Coding
Chr2	129710	synonymous_variant	Pool3	Coding
Chr2	256664	missense_variant	Pool3	Coding
Chr2	27059	missense_variant	Pool3	Coding
Chr2	303912	intergenic_variant	Pool3	Non-Coding
Chr2	312258	missense_variant	Pool3	Coding
Chr2	325051	missense_variant	Pool3	Coding
Chr2	328371	synonymous_variant	Pool3	Coding
Chr2	339639	3_prime_UTR_variant	Pool3	Non-Coding
Chr2	368762	missense_variant	Pool3	Coding
Chr2	376684	missense_variant	Pool3	Coding
Chr2	381444	intergenic_variant	Pool3	Non-Coding
Chr2	384936	missense_variant	Pool3	Coding
Chr2	414082	3_prime_UTR_variant	Pool3	Non-Coding
Chr2	446842	missense_variant	Pool3	Coding
Chr2	450246	missense_variant	Pool3	Coding
Chr2	455084	missense_variant	Pool3	Coding
Chr2	461202	missense_variant	Pool3	Coding
Chr2	502909	missense_variant	Pool3	Coding
Chr2	541236	synonymous_variant	Pool3	Coding
Chr2	547523	missense_variant	Pool3	Coding
Chr2	578946	missense_variant	Pool3	Coding
Chr2	596008	intergenic_variant	Pool3	Non-Coding
Chr2	598311	missense_variant	Pool3	Coding
Chr2	665205	missense_variant	Pool3	Coding
Chr2	680720	intergenic_variant	Pool3	Non-Coding
Chr2	688486	missense_variant	Pool3	Coding
Chr2	720131	missense_variant	Pool3	Coding
Chr2	739802	5_prime_UTR_variant	Pool3	Non-Coding
Chr2	755440	missense_variant	Pool3	Coding
Chr2	772168	synonymous_variant	Pool3	Coding
Chr2	803568	missense_variant	Pool3	Coding
Chr2	803852	synonymous_variant	Pool3	Coding
Chr2	808579	3_prime_UTR_variant	Pool3	Non-Coding
Chr2	89500	synonymous_variant	Pool3	Coding
Chr2	98380	missense_variant	Pool3	Coding
Chr3	124937	intergenic_variant	Pool3	Non-Coding
Chr3	126721	missense_variant	Pool3	Coding
Chr3	146181	missense_variant	Pool3	Coding
Chr3	189439	missense_variant	Pool3	Coding
Chr3	217663	missense_variant	Pool3	Coding
Chr3	223804	missense_variant	Pool3	Coding
Chr3	241995	synonymous_variant	Pool3	Coding
Chr3	253270	synonymous_variant	Pool3	Coding
Chr3	278009	synonymous_variant	Pool3	Coding
Chr3	292046	intergenic_variant	Pool3	Non-Coding
Chr3	297461	missense_variant	Pool3	Coding
Chr3	300216	intergenic_variant	Pool3	Non-Coding
Chr3	307864	missense_variant	Pool3	Coding
Chr3	6238	intergenic_variant	Pool3	Non-Coding
Chr3	6470	intergenic_variant	Pool3	Non-Coding
Chr3	94907	missense_variant	Pool3	Coding
Chr4	1037000	intergenic_variant	Pool3	Non-Coding
Chr4	1046181	missense_variant	Pool3	Coding
Chr4	1046487	missense_variant	Pool3	Coding
Chr4	105098	missense_variant	Pool3	Coding
Chr4	1053529	synonymous_variant	Pool3	Coding
Chr4	1085078	missense_variant	Pool3	Coding
Chr4	1102393	synonymous_variant	Pool3	Coding
Chr4	1107249	missense_variant	Pool3	Coding
Chr4	1111120	missense_variant	Pool3	Coding
Chr4	1126762	synonymous_variant	Pool3	Coding
Chr4	112774	missense_variant	Pool3	Coding
Chr4	1146346	synonymous_variant	Pool3	Coding
Chr4	1171425	missense_variant	Pool3	Coding
Chr4	1216269	missense_variant	Pool3	Coding
Chr4	1262606	missense_variant	Pool3	Coding
Chr4	1281507	synonymous_variant	Pool3	Coding
Chr4	1316374	missense_variant	Pool3	Coding
Chr4	1320600	intergenic_variant	Pool3	Non-Coding
Chr4	1331820	missense_variant	Pool3	Coding
Chr4	1352488	missense_variant	Pool3	Coding
Chr4	1355289	intergenic_variant	Pool3	Non-Coding
Chr4	1362837	5_prime_UTR_variant	Pool3	Non-Coding
Chr4	138619	missense_variant	Pool3	Coding
Chr4	1387128	missense_variant	Pool3	Coding
Chr4	1405626	missense_variant	Pool3	Coding
Chr4	1423997	missense_variant	Pool3	Coding
Chr4	1425112	missense_variant	Pool3	Coding
Chr4	1441666	missense_variant	Pool3	Coding
Chr4	1498971	missense_variant	Pool3	Coding
Chr4	1508366	intergenic_variant	Pool3	Non-Coding
Chr4	1512313	missense_variant	Pool3	Coding
Chr4	154473	missense_variant	Pool3	Coding
Chr4	167014	missense_variant	Pool3	Coding
Chr4	176872	missense_variant	Pool3	Coding
Chr4	177930	synonymous_variant	Pool3	Coding
Chr4	188703	synonymous_variant	Pool3	Coding
Chr4	196756	missense_variant	Pool3	Coding
Chr4	199695	missense_variant	Pool3	Coding
Chr4	221308	5_prime_UTR_variant	Pool3	Non-Coding
Chr4	275363	missense_variant	Pool3	Coding
Chr4	348930	missense_variant	Pool3	Coding
Chr4	357818	intergenic_variant	Pool3	Non-Coding
Chr4	372416	missense_variant	Pool3	Coding
Chr4	396599	missense_variant	Pool3	Coding
Chr4	416732	5_prime_UTR_variant	Pool3	Non-Coding
Chr4	430997	3_prime_UTR_variant	Pool3	Non-Coding
Chr4	450290	intergenic_variant	Pool3	Non-Coding
Chr4	48245	intergenic_variant	Pool3	Non-Coding
Chr4	549612	missense_variant	Pool3	Coding
Chr4	554626	missense_variant	Pool3	Coding
Chr4	570456	intergenic_variant	Pool3	Non-Coding
Chr4	573412	missense_variant	Pool3	Coding
Chr4	629707	5_prime_UTR_variant	Pool3	Non-Coding
Chr4	695299	synonymous_variant	Pool3	Coding
Chr4	750106	intergenic_variant	Pool3	Non-Coding
Chr4	778931	intergenic_variant	Pool3	Non-Coding
Chr4	836975	synonymous_variant	Pool3	Coding
Chr4	851301	missense_variant	Pool3	Coding
Chr4	882790	intergenic_variant	Pool3	Non-Coding
Chr4	886326	missense_variant	Pool3	Coding
Chr4	896332	missense_variant	Pool3	Coding
Chr4	921493	missense_variant	Pool3	Coding
Chr4	92250	missense_variant	Pool3	Coding
Chr4	980510	intergenic_variant	Pool3	Non-Coding
Chr4	995040	synonymous_variant	Pool3	Coding
Chr4	995750	3_prime_UTR_variant	Pool3	Non-Coding
Chr5	106434	intergenic_variant	Pool3	Non-Coding
Chr5	14151	missense_variant	Pool3	Coding
Chr5	160249	missense_variant	Pool3	Coding
Chr5	167010	intergenic_variant	Pool3	Non-Coding
Chr5	167472	intergenic_variant	Pool3	Non-Coding
Chr5	172084	5_prime_UTR_variant	Pool3	Non-Coding
Chr5	172358	missense_variant	Pool3	Coding
Chr5	183769	missense_variant	Pool3	Coding
Chr5	188994	missense_variant	Pool3	Coding
Chr5	198161	missense_variant	Pool3	Coding
Chr5	210062	synonymous_variant	Pool3	Coding
Chr5	210416	3_prime_UTR_variant	Pool3	Non-Coding
Chr5	221853	missense_variant	Pool3	Coding
Chr5	229977	synonymous_variant	Pool3	Coding
Chr5	241101	missense_variant	Pool3	Coding
Chr5	249093	intergenic_variant	Pool3	Non-Coding
Chr5	303766	5_prime_UTR_variant	Pool3	Non-Coding
Chr5	333230	synonymous_variant	Pool3	Coding
Chr5	348322	synonymous_variant	Pool3	Coding
Chr5	364604	missense_variant	Pool3	Coding
Chr5	418046	missense_variant	Pool3	Coding
Chr5	467035	missense_variant	Pool3	Coding
Chr5	522437	missense_variant	Pool3	Coding
Chr5	536173	intergenic_variant	Pool3	Non-Coding
Chr5	539425	3_prime_UTR_variant	Pool3	Non-Coding
Chr5	550001	missense_variant	Pool3	Coding
Chr5	552398	5_prime_UTR_variant	Pool3	Non-Coding
Chr5	562294	missense_variant	Pool3	Coding
Chr5	568771	3_prime_UTR_variant	Pool3	Non-Coding
Chr5	77123	intergenic_variant	Pool3	Non-Coding
Chr5	91358	synonymous_variant	Pool3	Coding
Chr6	108685	missense_variant	Pool3	Coding
Chr6	118418	synonymous_variant	Pool3	Coding
Chr6	127526	missense_variant	Pool3	Coding
Chr6	143807	intergenic_variant	Pool3	Non-Coding
Chr6	145947	missense_variant	Pool3	Coding
Chr6	156790	missense_variant	Pool3	Coding
Chr6	157273	missense_variant	Pool3	Coding
Chr6	167237	missense_variant	Pool3	Coding
Chr6	17137	missense_variant	Pool3	Coding
Chr6	174440	missense_variant	Pool3	Coding
Chr6	177083	missense_variant	Pool3	Coding
Chr6	177752	missense_variant	Pool3	Coding
Chr6	184983	missense_variant	Pool3	Coding
Chr6	213788	synonymous_variant	Pool3	Coding
Chr6	22314	intergenic_variant	Pool3	Non-Coding
Chr6	224178	intergenic_variant	Pool3	Non-Coding
Chr6	227966	synonymous_variant	Pool3	Coding
Chr6	22840	intergenic_variant	Pool3	Non-Coding
Chr6	231828	synonymous_variant	Pool3	Coding
Chr6	238508	synonymous_variant	Pool3	Coding
Chr6	58875	missense_variant	Pool3	Coding
Chr6	94914	missense_variant	Pool3	Coding
Chr6	99949	5_prime_UTR_variant	Pool3	Non-Coding
Chr7	1000415	intergenic_variant	Pool3	Non-Coding
Chr7	1001775	synonymous_variant	Pool3	Coding
Chr7	1069669	intergenic_variant	Pool3	Non-Coding
Chr7	1075106	intergenic_variant	Pool3	Non-Coding
Chr7	153198	missense_variant	Pool3	Coding
Chr7	210654	intergenic_variant	Pool3	Non-Coding
Chr7	22394	stop_gained	Pool3	Coding
Chr7	227490	synonymous_variant	Pool3	Coding
Chr7	255735	missense_variant	Pool3	Coding
Chr7	271105	synonymous_variant	Pool3	Coding
Chr7	283902	synonymous_variant	Pool3	Coding
Chr7	302835	missense_variant	Pool3	Coding
Chr7	307167	3_prime_UTR_variant	Pool3	Non-Coding
Chr7	312197	missense_variant	Pool3	Coding
Chr7	316403	synonymous_variant	Pool3	Coding
Chr7	319829	intergenic_variant	Pool3	Non-Coding
Chr7	3533	synonymous_variant	Pool3	Coding
Chr7	378715	synonymous_variant	Pool3	Coding
Chr7	380879	synonymous_variant	Pool3	Coding
Chr7	391231	synonymous_variant	Pool3	Coding
Chr7	391251	missense_variant	Pool3	Coding
Chr7	39847	synonymous_variant	Pool3	Coding
Chr7	41135	missense_variant	Pool3	Coding
Chr7	420682	intergenic_variant	Pool3	Non-Coding
Chr7	44672	missense_variant	Pool3	Coding
Chr7	451787	synonymous_variant	Pool3	Coding
Chr7	453543	synonymous_variant	Pool3	Coding
Chr7	480104	missense_variant	Pool3	Coding
Chr7	544607	intergenic_variant	Pool3	Non-Coding
Chr7	585380	synonymous_variant	Pool3	Coding
Chr7	602242	intergenic_variant	Pool3	Non-Coding
Chr7	615996	5_prime_UTR_variant	Pool3	Non-Coding
Chr7	61626	synonymous_variant	Pool3	Coding
Chr7	626570	missense_variant	Pool3	Coding
Chr7	628868	missense_variant	Pool3	Coding
Chr7	632683	intergenic_variant	Pool3	Non-Coding
Chr7	655838	missense_variant	Pool3	Coding
Chr7	674631	missense_variant	Pool3	Coding
Chr7	685983	synonymous_variant	Pool3	Coding
Chr7	746943	missense_variant	Pool3	Coding
Chr7	760748	intergenic_variant	Pool3	Non-Coding
Chr7	779857	intergenic_variant	Pool3	Non-Coding
Chr7	789336	synonymous_variant	Pool3	Coding
Chr7	790813	3_prime_UTR_variant	Pool3	Non-Coding
Chr7	803187	missense_variant	Pool3	Coding
Chr7	807838	intergenic_variant	Pool3	Non-Coding
Chr7	852765	missense_variant	Pool3	Coding
Chr7	870141	3_prime_UTR_variant	Pool3	Non-Coding
Chr7	872459	missense_variant	Pool3	Coding
Chr7	879662	3_prime_UTR_variant	Pool3	Non-Coding
Chr7	891968	synonymous_variant	Pool3	Coding
Chr7	897269	3_prime_UTR_variant	Pool3	Non-Coding
Chr7	898147	missense_variant	Pool3	Coding
Chr7	899141	missense_variant	Pool3	Coding
Chr7	899714	missense_variant	Pool3	Coding
Chr7	903539	missense_variant	Pool3	Coding
Chr7	915924	synonymous_variant	Pool3	Coding
Chr7	918331	intergenic_variant	Pool3	Non-Coding
Chr7	951228	5_prime_UTR_variant	Pool3	Non-Coding
Chr7	980025	missense_variant	Pool3	Coding
Chr8	21191	intergenic_variant	Pool3	Non-Coding
Chr8	232574	missense_variant	Pool3	Coding
Chr8	243460	stop_gained	Pool3	Coding
Chr8	243998	missense_variant	Pool3	Coding
Chr8	259433	missense_variant	Pool3	Coding
Chr8	300573	synonymous_variant	Pool3	Coding
Chr8	307734	synonymous_variant	Pool3	Coding
Chr8	320961	missense_variant	Pool3	Coding
Chr8	325765	synonymous_variant	Pool3	Coding
Chr8	327171	missense_variant	Pool3	Coding
Chr8	333149	synonymous_variant	Pool3	Coding
Chr8	33754	synonymous_variant	Pool3	Coding
Chr8	373779	missense_variant	Pool3	Coding
Chr8	375747	synonymous_variant	Pool3	Coding
Chr8	379148	intergenic_variant	Pool3	Non-Coding
Chr8	406516	intergenic_variant	Pool3	Non-Coding
Chr8	416763	synonymous_variant	Pool3	Coding
Chr8	418019	synonymous_variant	Pool3	Coding
Chr8	420981	missense_variant	Pool3	Coding
Chr8	429109	missense_variant	Pool3	Coding
Chr8	440345	5_prime_UTR_variant	Pool3	Non-Coding
Chr8	441234	synonymous_variant	Pool3	Coding
Chr8	516138	synonymous_variant	Pool3	Coding
Chr8	524593	intergenic_variant	Pool3	Non-Coding
Chr8	553205	synonymous_variant	Pool3	Coding
Chr8	555627	missense_variant	Pool3	Coding
Chr8	69967	missense_variant	Pool3	Coding
Chr8	7372	synonymous_variant	Pool3	Coding
Chr8	75681	synonymous_variant	Pool3	Coding
Chr9	102270	5_prime_UTR_variant	Pool3	Non-Coding
Chr9	115136	missense_variant	Pool3	Coding
Chr9	132465	synonymous_variant	Pool3	Coding
Chr9	146413	missense_variant	Pool3	Coding
Chr9	146935	missense_variant	Pool3	Coding
Chr9	151324	3_prime_UTR_variant	Pool3	Non-Coding
Chr9	184079	missense_variant	Pool3	Coding
Chr9	202613	missense_variant	Pool3	Coding
Chr9	203956	missense_variant	Pool3	Coding
Chr9	213270	missense_variant	Pool3	Coding
Chr9	226128	intergenic_variant	Pool3	Non-Coding
Chr9	242276	intergenic_variant	Pool3	Non-Coding
Chr9	242492	intergenic_variant	Pool3	Non-Coding
Chr9	266516	synonymous_variant	Pool3	Coding
Chr9	284958	synonymous_variant	Pool3	Coding
Chr9	297595	synonymous_variant	Pool3	Coding
Chr9	308368	missense_variant	Pool3	Coding
Chr9	328438	synonymous_variant	Pool3	Coding
Chr9	335341	missense_variant	Pool3	Coding
Chr9	340067	missense_variant	Pool3	Coding
Chr9	350345	synonymous_variant	Pool3	Coding
Chr9	40694	intergenic_variant	Pool3	Non-Coding
Chr9	435498	synonymous_variant	Pool3	Coding
Chr9	47327	synonymous_variant	Pool3	Coding
Chr9	91168	missense_variant	Pool3	Coding
Chr10	91168	missense_variant	Control	Non-Coding
