# Supplementary material for: Gim3 buffers and potentiates de novo mutations that affect fluconazole susceptibility in yeast
Source: EMBO Rep. 2026 Feb 17;27(6):1510–39. doi: 10.1038/s44319-026-00702-x (PMC13022404; doi:10.1038/s44319-026-00702-x)
Supplement: Supplementary file 20 — Figure EV2 Source Data [file 44319_2026_702_MOESM20_ESM.zip › Figure EV2_SourceData/EV2B/R code.txt]

# Load required libraries
if (!requireNamespace("ggplot2", quietly = TRUE)) install.packages("ggplot2")
if (!requireNamespace("dplyr", quietly = TRUE)) install.packages("dplyr")
if (!requireNamespace("tidyr", quietly = TRUE)) install.packages("tidyr")
if (!requireNamespace("ggpubr", quietly = TRUE)) install.packages("ggpubr")

library(ggplot2)
library(dplyr)
library(tidyr)
library(ggpubr)

# Load the data
data <- Coding.vs.non.coding_All.data

# Calculate proportions
P_coding <- 0.70
P_non_coding <- 0.30

# Summarize the data by ID, Type (Coding/Non-Coding), and Category
data_summary <- data %>%
  group_by(ID, Type) %>%
  summarise(count = n(), .groups = 'drop') %>%
  complete(ID, Type, fill = list(count = 0))  # Ensure zero counts are included

# Calculate normalized counts
data_summary <- data_summary %>%
  mutate(normalized_count = ifelse(Type == "Coding", count / P_coding, count / P_non_coding))

# Separate control data
control_data <- data_summary %>%
  filter(ID == "Control")

# Pool data for error bar calculations
pool_data <- data_summary %>%
  filter(ID != "Control") %>%
  group_by(Type) %>%
  summarise(mean_count = mean(count),
            sd_count = sd(count),
            mean_normalized_count = mean(normalized_count),
            sd_normalized_count = sd(normalized_count)) %>%
  ungroup()

# Combine control and pool data for plotting
plot_data <- bind_rows(
  pool_data %>%
    mutate(ID = "Pools"),
  control_data %>%
    select(ID, Type, count, normalized_count) %>%
    rename(mean_count = count, mean_normalized_count = normalized_count) %>%
    mutate(sd_count = NA, sd_normalized_count = NA)
)
plot_data
# Reshape data for plotting
plot_data_long <- plot_data %>%
  pivot_longer(cols = c(mean_count, mean_normalized_count), names_to = "measure", values_to = "value") %>%
  pivot_longer(cols = c(sd_count, sd_normalized_count), names_to = "error_type", values_to = "error") %>%
  filter((measure == "mean_count" & error_type == "sd_count") |
           (measure == "mean_normalized_count" & error_type == "sd_normalized_count"))

# Ensure bar widths are the same by setting a common dodge position
dodge <- position_dodge(width = 0.8)

# Plotting before and after normalization
PLOT <- ggplot(plot_data_long, aes(x = Type, y = value, fill = ID)) +
  geom_bar(stat = "identity", position = dodge, width = 0.5, color = "black", size = 0.3) +
  geom_errorbar(aes(ymin = value - error, ymax = value + error), width = 0.2, position = dodge, color = "black", size = 0.5) +
  facet_wrap(~ measure, labeller = as_labeller(c(mean_count = "Before Normalization", mean_normalized_count = "After Normalization"))) +
  geom_text(aes(label = round(value, 1)), position = position_dodge(width = 0.8), vjust = -0.5) +
  labs(title = "Comparison of Coding and Non-Coding Mutations",
       x = "Region Type",
       y = "Mutation Count",
       fill = "Category") +
  theme_minimal() +
  scale_fill_manual(values = c("Pools" = "#FF9999", "Control" = "#9999FF")) +
  ylim(0, 800) +  # Set y-axis limit
  theme(legend.position = "bottom") +
  theme(axis.title.y = element_text(angle = 90, size = 16, color = "black"),
        axis.title.x = element_text(size = 16, color = "black"),
        axis.text.x = element_text(size = 16, color = "black"),
        axis.text.y = element_text(size = 16, color = "black"),
        axis.line = element_line(color = "black"),
        axis.ticks = element_line(color = "black"),
        plot.title = element_text(size = 18),
        legend.title = element_text(size = 16, color = "black"),
        legend.text = element_text(size = 16, color = "black"),
        legend.key.size = unit(1.5, 'cm'),
        strip.text = element_text(size = 16, face = 'bold'),
        panel.border = element_rect(colour = "black", fill=NA, size=1))

# Display the plot
print(PLOT)

# Replicate data for t-test
coding <- c(296.000000, 292.000000, 424.000000)
non_coding <- c(169.000000, 138.000000, 197.000000)

# Perform t-test
t_test_result <- t.test(coding, non_coding)

# Print the result
print(t_test_result)

# Replicate data for normalized counts
coding_normalized <- c(422.857143, 417.142857, 605.714286)
noncoding_normalized  <- c(563.333333, 460.000000, 656.666667)

# Perform t-test for normalized counts
t_test_result_normalized_count <- t.test(coding_normalized, noncoding_normalized)

# Print the result
print(t_test_result_normalized_count)
