# Supplementary material for: Gim3 buffers and potentiates de novo mutations that affect fluconazole susceptibility in yeast
Source: EMBO Rep. 2026 Feb 17;27(6):1510–39. doi: 10.1038/s44319-026-00702-x (PMC13022404; doi:10.1038/s44319-026-00702-x)
Supplement: Supplementary file 20 — Figure EV2 Source Data [file 44319_2026_702_MOESM20_ESM.zip › Figure EV2_SourceData/EV2C/R code.txt]

  library(dplyr)
library(ggplot2)

# Load your data
data1 <- Coding.vs.non.coding_All.data

# Summarize the data by ID, Type, and TA
data_summary1 <- data1 %>%
  group_by(ID, Type, TA) %>%
  summarise(count = n()) %>%
  ungroup()

# Filter data for Pool1, Pool2, and Pool3
pool_data <- data_summary1 %>%
  filter(ID %in% c("Pool1", "Pool2", "Pool3"))

# Perform pairwise t-tests
# Extract counts for each mutation type
synonymous_variant <- pool_data %>% filter(TA == "synonymous_variant") %>% pull(count)
missense_variant <- pool_data %>% filter(TA == "missense_variant") %>% pull(count)
stop_gained <- pool_data %>% filter(TA == "stop_gained") %>% pull(count)

# Perform t-tests
t_test_syn_miss <- t.test(synonymous_variant, missense_variant, var.equal = TRUE)
t_test_syn_stop <- t.test(synonymous_variant, stop_gained, var.equal = TRUE)
t_test_miss_stop <- t.test(missense_variant, stop_gained, var.equal = TRUE)

# Print t-test results
print(t_test_syn_miss)
print(t_test_syn_stop)
print(t_test_miss_stop)

# Calculate mean and standard deviation for Pool1, Pool2, and Pool3 combined
pool_summary <- pool_data %>%
  group_by(Type, TA) %>%
  summarise(mean_count = mean(count), sd_count = sd(count)) %>%
  ungroup() %>%
  mutate(ID = "Pools")

# Create the bar plot with error bars
dodge <- position_dodge(width = 0.7)

ggplot(pool_summary, aes(x = TA, y = mean_count, fill = ID)) +
  geom_bar(stat = "identity", position = dodge, width = 0.5, color = "black", size = 0.3) +
  geom_errorbar(aes(ymin = mean_count - sd_count, ymax = mean_count + sd_count), width = 0.2, position = dodge, color = "black", size = 0.5) +
  facet_grid(~Type) +
  labs(title = "Distribution of Mutations by Category and Type",
       x = "Mutation Type (TA)",
       y = "Mean Count",
       fill = "Category") +
  theme_minimal() +
  theme(axis.title.y = element_text(angle = 90, size = 16, color = "black"),
        axis.title.x = element_text(size = 16, color = "black"),
        axis.text.x = element_text(size = 16, color = "black", angle = 90, vjust = 0.5, hjust = 1),
        axis.text.y = element_text(size = 16, color = "black"),
        axis.line = element_line(color = "black"),
        axis.ticks = element_line(color = "black"),
        plot.title = element_text(size = 18),
        legend.title = element_text(size = 16, color = "black"),
        legend.text = element_text(size = 16, color = "black"),
        legend.key.size = unit(1.5, 'cm'),
        strip.text = element_text(size = 16, face = 'bold'),
        panel.border = element_rect(colour = "black", fill=NA, size=1))
