# Supplementary material for: Gim3 buffers and potentiates de novo mutations that affect fluconazole susceptibility in yeast
Source: EMBO Rep. 2026 Feb 17;27(6):1510–39. doi: 10.1038/s44319-026-00702-x (PMC13022404; doi:10.1038/s44319-026-00702-x)
Supplement: Supplementary file 20 — Figure EV2 Source Data [file 44319_2026_702_MOESM20_ESM.zip › Figure EV2_SourceData/EV2D/R code&data.txt]

  library(dplyr)
library(ggplot2)
library(tidyr)
library(cowplot)

# Your data
data <- data.frame(
  Sample = c(25, 26, 28, 30),
  Pool = c("Pool 1", "Pool 2", "Pool 3", "Control"),
  SNPs = c(465, 430, 621, 3),
  Avg_SNPs = c(93, 86, 124.2, 0.6),
  A_to_C = c(1, 0, 0, 1),
  A_to_G = c(2, 0, 2, 0),
  A_to_T = c(0, 1, 3, 1),
  C_to_A = c(1, 0, 1, 0),
  C_to_G = c(0, 0, 1, 0),
  C_to_T = c(251, 204, 326, 0),
  G_to_A = c(207, 222, 284, 0),
  G_to_C = c(0, 0, 1, 0),
  G_to_T = c(1, 1, 0, 0),
  T_to_A = c(1, 0, 1, 0),
  T_to_C = c(1, 2, 2, 1),
  T_to_G = c(0, 0, 0, 0)
)

# Transform data to long format
data_long <- data %>%
  pivot_longer(cols = starts_with("A_to_") | starts_with("C_to_") | starts_with("G_to_") | starts_with("T_to_"),
               names_to = "Mutation", values_to = "Count")

# Divide all count values by 5
data_long <- data_long %>%
  mutate(Count = Count / 5)

# Sort data within each pool by count
data_long <- data_long %>%
  group_by(Pool) %>%
  arrange(Count, .by_group = TRUE) %>%
  ungroup()

# Create a separate dataset for counts < 10
data_long_small <- data_long %>%
  filter(Count < 10)

# Set the order of the Pool levels
data_long$Pool <- factor(data_long$Pool, levels = c("Control", "Pool 1", "Pool 2", "Pool 3"))
data_long_small$Pool <- factor(data_long_small$Pool, levels = c("Control", "Pool 1", "Pool 2", "Pool 3"))

# Create the stacked bar plot for all values
plot_all <- ggplot(data_long, aes(x = Pool, y = Count, fill = Mutation)) +
  geom_bar(stat = "identity", position = "stack", color = "black", width = 0.5, size = 0.3) +
  labs(title = "Mutations by Pool (All Counts, Divided by 5)",
       x = "Pool",
       y = "Count",
       fill = "Mutation") +
  theme_minimal() +
  theme(axis.title.y = element_text(angle = 90, size = 16, color = "black"),
        axis.title.x = element_text(size = 16, color = "black"),
        axis.text.x = element_text(size = 16, color = "black", angle = 90, vjust = 0.5, hjust = 1),
        axis.text.y = element_text(size = 16, color = "black"),
        axis.line = element_line(color = "black"),
        axis.ticks = element_line(color = "black"),
        plot.title = element_text(size = 18),
        legend.title = element_text(size = 16, color = "black"),
        legend.text = element_text(size = 16, color = "black"),
        legend.key.size = unit(1.5, 'cm'),
        panel.border = element_rect(colour = "black", fill=NA, size=1))

# Create the stacked bar plot for smaller values
plot_small <- ggplot(data_long_small, aes(x = Pool, y = Count, fill = Mutation)) +
  geom_bar(stat = "identity", position = "stack", color = "black", width = 0.5, size = 0.3) +
  labs(title = "Mutations by Pool (Counts < 10, Divided by 5)",
       x = "Pool",
       y = "Count",
       fill = "Mutation") +
  theme_minimal() +
  theme(axis.title.y = element_text(angle = 90, size = 16, color = "black"),
        axis.title.x = element_text(size = 16, color = "black"),
        axis.text.x = element_text(size = 16, color = "black", angle = 90, vjust = 0.5, hjust = 1),
        axis.text.y = element_text(size = 16, color = "black"),
        axis.line = element_line(color = "black"),
        axis.ticks = element_line(color = "black"),
        plot.title = element_text(size = 18),
        legend.title = element_text(size = 16, color = "black"),
        legend.text = element_text(size = 16, color = "black"),
        legend.key.size = unit(1.5, 'cm'),
        panel.border = element_rect(colour = "black", fill=NA, size=1))

# Combine the plots side by side
plot_combined <- plot_grid(plot_all, plot_small, ncol = 2)

# Display the combined plot
print(plot_combined)
