# Supplementary material for: Gim3 buffers and potentiates de novo mutations that affect fluconazole susceptibility in yeast
Source: EMBO Rep. 2026 Feb 17;27(6):1510–39. doi: 10.1038/s44319-026-00702-x (PMC13022404; doi:10.1038/s44319-026-00702-x)
Supplement: Supplementary file 20 — Figure EV2 Source Data [file 44319_2026_702_MOESM20_ESM.zip › Figure EV2_SourceData/EV2_Sequencing data/evo_control.txt]

Chr8	1744	A	C	YHL050C	0.133803
Chr8	1748	T	C	YHL050C	0.136691
Chr11	361588	A	T	NFU1	0.125
