# Supplementary material for: Gim3 buffers and potentiates de novo mutations that affect fluconazole susceptibility in yeast
Source: EMBO Rep. 2026 Feb 17;27(6):1510–39. doi: 10.1038/s44319-026-00702-x (PMC13022404; doi:10.1038/s44319-026-00702-x)
Supplement: Supplementary file 20 — Figure EV2 Source Data [file 44319_2026_702_MOESM20_ESM.zip › Figure EV2_SourceData/EV2_Sequencing data/evo_pool1.txt]

Chr1	6468	G	A	.	0.297297
Chr1	6788	G	A	.	0.204545
Chr1	10011	G	A	YAL066W	0.435644
Chr1	11282	G	A	YAL065C	0.231579
Chr1	46498	G	A	FLC2	0.152941
Chr1	48005	G	A	FLC2	0.182609
Chr1	61564	G	A	YAL042C-A	0.424837
Chr1	67659	G	A	CLN3	0.205128
Chr1	94982	G	A	SAW1	0.170068
Chr1	111306	T	C	CCR4	0.146739
Chr1	156532	G	A	SWD1	0.374233
Chr1	186683	G	A	YAR029W	0.153846
Chr1	195180	G	A	SWH1	0.194737
Chr2	6028	C	T	YBL109W	0.15
Chr2	10952	C	T	SRO77	0.132812
Chr2	82031	C	T	ILS1	0.145161
Chr2	90958	C	T	AST1	0.19883
Chr2	128918	C	T	EDE1	0.20122
Chr2	172951	G	A	NCL1	0.393701
Chr2	175360	C	T	MCM2	0.165049
Chr2	202606	C	T	FMT1	0.147436
Chr2	203834	C	T	SCT1	0.137255
Chr2	246487	C	T	RCR1	0.164286
Chr2	252332	C	T	FLR1	0.151786
Chr2	253152	C	T	FLR1	0.280702
Chr2	276389	C	T	.	0.137681
Chr2	345051	C	T	PRP6	0.184211
Chr2	351642	G	A	MNC1	0.328671
Chr2	397080	C	T	RPG1	0.25625
Chr2	412730	C	T	MIS1	0.19883
Chr2	534335	C	T	ADH5	0.138686
Chr2	544584	G	A	TBS1	0.175182
Chr2	558598	G	A	IFA38	0.333333
Chr2	602962	G	A	GDT1	0.129252
Chr2	629922	C	T	.	0.154286
Chr2	658032	G	A	ATG12	0.287037
Chr2	658559	C	T	ATG12	0.141667
Chr2	665294	G	A	PDB1	0.212963
Chr2	673412	G	A	YBR226C	0.327273
Chr2	697658	G	A	YBR238C	0.208333
Chr2	711179	G	A	ISW1	0.344444
Chr2	720587	G	A	SPO23	0.235849
Chr2	733172	G	A	RGD1	0.205357
Chr2	735726	C	T	MIC12	0.217143
Chr3	23945	C	T	FYV5	0.15748
Chr3	26261	C	T	PRD1	0.171171
Chr3	112766	C	T	YCL001W-A	0.198198
Chr3	114277	C	T	YCL001W-B	0.190476
Chr3	173387	G	A	RIM1	0.325203
Chr3	175366	C	T	SYP1	0.174603
Chr3	210739	C	T	BUD23	0.193548
Chr3	248490	C	T	ERS1	0.132353
Chr3	253177	G	A	PTC6	0.20202
Chr3	257657	G	A	SRB8	0.126437
Chr3	265545	G	A	ABP1	0.166667
Chr3	272067	C	T	FIG2	0.129032
Chr3	274113	C	T	YCR090C	0.240741
Chr3	288393	G	A	OCA4	0.266667
Chr3	288725	G	A	OCA4	0.133333
Chr4	114714	C	T	NUS1	0.282258
Chr4	152045	C	T	GLT1	0.154472
Chr4	187356	G	A	.	0.139706
Chr4	193770	G	A	LDB17	0.172185
Chr4	197654	C	T	COP1	0.302632
Chr4	229088	G	A	STF1	0.137931
Chr4	231438	G	A	YDL129W	0.222222
Chr4	259169	G	A	TRM3	0.165354
Chr4	265130	C	T	TMA17	0.338983
Chr4	288017	C	T	PMT1	0.174194
Chr4	301859	C	T	YDL086C-A	0.164474
Chr4	316451	C	T	MDH3	0.383333
Chr4	421055	C	T	OSH2	0.327731
Chr4	422056	C	T	OSH2	0.169118
Chr4	470513	C	T	SNQ2	0.366337
Chr4	498512	C	T	REG1	0.24
Chr4	507447	C	T	MRH1	0.425
Chr4	550784	C	T	BAP3	0.142857
Chr4	593545	G	A	TPS2	0.215569
Chr4	600157	C	T	SED1	0.38172
Chr4	622477	G	A	.	0.168421
Chr4	641500	C	T	MSH6	0.343284
Chr4	645298	C	T	GRX3	0.237569
Chr4	661673	G	A	SPO71	0.36478
Chr4	665361	C	T	TMS1	0.212766
Chr4	697197	G	A	KIN1	0.153846
Chr4	704307	C	T	SWF1	0.318182
Chr4	794523	G	A	STB3	0.162162
Chr4	843480	G	A	HST4	0.150794
Chr4	903859	G	A	SPR28	0.144444
Chr4	919128	C	T	SIR4	0.219048
Chr4	933622	C	T	PRP42	0.229412
Chr4	957138	C	T	VHS1	0.151351
Chr4	1014789	C	T	MTH1	0.218905
Chr4	1068475	C	T	GPI11	0.326797
Chr4	1071819	C	T	CPR5	0.374302
Chr4	1102495	C	T	HIM1	0.3
Chr4	1117748	G	A	UTP4	0.313869
Chr4	1139398	G	A	SWR1	0.140187
Chr4	1222468	G	A	VPS74	0.278261
Chr4	1275864	G	A	DIT1	0.172662
Chr4	1311571	G	A	HKR1	0.12782
Chr4	1392204	G	A	SPP41	0.176471
Chr4	1405195	G	A	PRP3	0.404959
Chr4	1417101	G	A	PEX29	0.150943
Chr4	1424640	G	A	VPS52	0.194444
Chr4	1424954	C	T	VPS72	0.192308
Chr4	1434967	G	A	YDR491C	0.141176
Chr4	1451500	G	A	PLM2	0.255814
Chr4	1489849	T	A	YDR524C-A	0.331081
Chr5	1567	C	T	YEL077C	0.136905
Chr5	48837	C	T	POL5	0.18797
Chr5	58080	G	A	AFG1	0.323741
Chr5	60944	C	T	RML2	0.270833
Chr5	64316	C	T	TCA17	0.166667
Chr5	92835	C	T	SPF1	0.229885
Chr5	134729	G	A	GLC3	0.183544
Chr5	152303	C	T	.	0.157143
Chr5	156490	G	A	NOP16	0.45082
Chr5	160103	G	A	FMP52	0.272109
Chr5	212446	G	A	MIG3	0.385714
Chr5	213218	C	T	SMB1	0.157895
Chr5	247328	G	A	CAJ1	0.159341
Chr5	248405	C	T	CAJ1	0.185841
Chr5	250747	G	A	ISD11	0.397059
Chr5	256946	G	A	HOM3	0.19209
Chr5	278916	G	A	CEM1	0.268116
Chr5	311179	G	A	PTP3	0.37766
Chr5	352865	C	T	SHC1	0.213415
Chr5	375951	C	T	.	0.207692
Chr5	389672	C	T	TMN3	0.166667
Chr5	396642	G	A	RPL23B	0.155405
Chr5	416447	G	A	VFA1	0.179245
Chr5	426724	C	T	PMD1	0.164773
Chr5	450337	C	T	RTR1	0.13913
Chr5	472335	C	T	UBP3	0.206349
Chr6	3938	G	A	YFL064C	0.163265
Chr6	13731	C	T	THI5	0.130841
Chr6	29514	G	A	.	0.172775
Chr6	64164	G	A	RPL22B	0.161905
Chr6	130147	G	A	SEC4	0.126761
Chr6	214089	G	A	MET10	0.152381
Chr7	43088	G	A	RTF1	0.126984
Chr7	86435	G	A	.	0.175926
Chr7	102923	C	T	CHC1	0.320611
Chr7	141672	C	T	HOS2	0.319444
Chr7	168692	C	T	MPT5	0.277311
Chr7	177695	C	T	XRN1	0.130435
Chr7	193345	C	T	YRB30	0.145161
Chr7	219609	C	T	NUT1	0.191489
Chr7	223698	C	T	.	0.191667
Chr7	236342	C	T	GPI10	0.145631
Chr7	283521	C	T	PRP43	0.236641
Chr7	331870	C	T	.	0.162393
Chr7	334933	G	A	SPC105	0.126582
Chr7	344913	C	T	LIF1	0.322581
Chr7	365245	C	T	RPL7A	0.153846
Chr7	373315	C	T	AFT1	0.217172
Chr7	390454	C	T	YBP2	0.134921
Chr7	418522	C	T	DST1	0.22293
Chr7	463749	C	T	KAP122	0.318182
Chr7	466992	C	T	PUF4	0.230769
Chr7	490183	C	T	COG7	0.208333
Chr7	510696	C	T	SEC9	0.272
Chr7	528507	C	T	DPC29	0.219512
Chr7	533330	C	T	YGR026W	0.154472
Chr7	534126	C	T	RPS25A	0.358491
Chr7	538351	C	T	.	0.129032
Chr7	595228	C	T	MCO32	0.135135
Chr7	595666	C	T	MCO32	0.204188
Chr7	596504	C	T	YGR054W	0.182927
Chr7	609987	C	T	ERG25	0.216374
Chr7	616021	C	T	ADE6	0.141791
Chr7	647665	C	T	MRP13	0.179688
Chr7	650886	C	T	PIL1	0.3
Chr7	700386	C	T	VOA1	0.182482
Chr7	767859	C	T	CBF2	0.299145
Chr7	786433	C	T	NAT2	0.127389
Chr7	890040	C	T	FYV8	0.158192
Chr7	946842	C	T	YGR226C	0.168
Chr7	950686	C	T	SMI1	0.171429
Chr7	969740	C	T	PEX21	0.277311
Chr7	970085	C	T	PEX21	0.136646
Chr7	984061	C	T	BRF1	0.245509
Chr7	994941	C	T	NOP19	0.133333
Chr7	1000300	G	A	ENO1	0.14876
Chr7	1034040	C	T	SLH1	0.167939
Chr7	1062892	G	A	ZUO1	0.208333
Chr7	1083333	C	T	COS6	0.366667
Chr8	11121	C	T	ARN2	0.128205
Chr8	26478	G	A	MUP3	0.150685
Chr8	38501	G	A	GUT1	0.127273
Chr8	45627	G	A	ECM29	0.152174
Chr8	53996	G	A	YHL026C	0.186567
Chr8	81483	G	A	PRS3	0.314961
Chr8	109079	G	A	LEU5	0.346405
Chr8	130958	G	A	ARD1	0.15493
Chr8	134351	G	A	MIP6	0.247423
Chr8	136578	G	A	MIP6	0.198198
Chr8	144340	G	A	YHR020W	0.211009
Chr8	155727	G	A	MYO1	0.149254
Chr8	162836	G	A	RPN1	0.177778
Chr8	195514	G	A	YHR045W	0.270968
Chr8	259868	G	A	IRE1	0.175926
Chr8	292573	G	A	HXT1	0.143678
Chr8	314009	G	A	GEP4	0.390625
Chr8	336557	C	T	APE4	0.205479
Chr8	345286	G	A	ORC6	0.165468
Chr8	361588	G	A	YHR127W	0.213333
Chr8	381853	G	A	RPL42B	0.441441
Chr8	386884	G	A	RPC10	0.346154
Chr8	423104	G	A	MPC2	0.30719
Chr8	439357	G	A	THP2	0.364486
Chr8	441347	G	A	MTG2	0.19697
Chr8	441596	G	A	MTG2	0.201342
Chr8	443112	C	T	DBP8	0.154696
Chr8	447982	G	A	ATG7	0.264463
Chr8	488613	G	A	MDM31	0.18543
Chr8	493969	C	T	RIX1	0.139073
Chr8	505803	C	T	RPS4B	0.211538
Chr9	74288	C	T	ATG32	0.284672
Chr9	89268	C	T	TPM2	0.195122
Chr9	102421	C	T	ASG1	0.169231
Chr9	106315	C	T	TAO3	0.40458
Chr9	117817	C	T	STH1	0.246914
Chr9	124958	C	T	.	0.155405
Chr9	133111	C	T	QDR2	0.182482
Chr9	159817	C	T	SEC24	0.278481
Chr9	170771	C	T	SHQ1	0.234483
Chr9	178258	C	T	SGA1	0.318681
Chr9	201059	C	T	KTR7	0.21
Chr9	226241	G	A	HOP1	0.183099
Chr9	226647	G	A	HOP1	0.152174
Chr9	240809	G	A	FIS1	0.130435
Chr9	279669	C	T	TED1	0.409091
Chr9	280112	G	A	NOT3	0.148936
Chr9	427321	C	T	.	0.376623
Chr9	427891	C	T	.	0.393103
Chr10	94990	G	A	KRE9	0.125
Chr10	142713	C	T	IDS2	0.227273
Chr10	154538	C	T	TIF2	0.363014
Chr10	231702	C	T	MEF2	0.169231
Chr10	297974	C	T	NET1	0.410714
Chr10	339467	C	T	IRC8	0.15
Chr10	371419	C	T	NUP192	0.186916
Chr10	373059	C	T	NUP192	0.164384
Chr10	399171	C	T	BBC1	0.220472
Chr10	408958	C	T	CCT3	0.268085
Chr10	418569	C	T	NOP9	0.320312
Chr10	459131	C	T	YJR011C	0.366197
Chr10	476615	C	T	.	0.127273
Chr10	476635	A	G	.	0.172775
Chr10	476681	C	T	.	0.153846
Chr10	545169	C	T	APS2	0.130769
Chr10	681752	C	T	MET5	0.225225
Chr10	699579	C	T	PMT4	0.176471
Chr10	716266	C	T	DAN4	0.287879
Chr10	722139	C	T	PGU1	0.349398
Chr11	8033	G	A	.	0.331288
Chr11	71486	G	A	.	0.189655
Chr11	73447	C	T	.	0.139394
Chr11	91141	G	A	FAT3	0.326797
Chr11	97782	G	A	SPE1	0.342541
Chr11	101000	G	A	FAS1	0.144737
Chr11	121866	C	T	TPO5	0.172222
Chr11	123830	G	A	SNU114	0.432432
Chr11	134303	C	T	TPK3	0.15
Chr11	152702	G	A	ELF1	0.421348
Chr11	165984	C	T	MCR1	0.179487
Chr11	197092	G	A	MYO3	0.208589
Chr11	265145	C	T	MBR1	0.20625
Chr11	289265	G	A	DHR2	0.421429
Chr11	289338	G	A	DHR2	0.177632
Chr11	318835	G	A	MNR2	0.17757
Chr11	374964	C	T	YKL033W-A	0.192308
Chr11	381083	G	A	IXR1	0.191489
Chr11	381204	C	T	IXR1	0.180952
Chr11	409190	G	A	.	0.166667
Chr11	426077	G	A	MRT4	0.384615
Chr11	451794	G	A	MEH1	0.25
Chr11	514682	C	T	GAP1	0.194245
Chr11	599736	C	T	HBS1	0.193333
Chr11	615141	C	T	PTR2	0.219178
Chr11	644902	C	T	.	0.168421
Chr12	51791	G	A	FPS1	0.201439
Chr12	70528	C	T	RIX7	0.136
Chr12	85574	C	T	TPO1	0.142857
Chr12	88420	G	A	HSP104	0.336066
Chr12	91587	G	A	HSP104	0.391304
Chr12	131094	G	A	COX17	0.163121
Chr12	132905	G	A	DRS1	0.282051
Chr12	145267	G	A	SFI1	0.146789
Chr12	195157	G	A	SNF7	0.15
Chr12	195698	C	T	SED5	0.139344
Chr12	212780	C	T	MLH2	0.173469
Chr12	235241	G	A	STU2	0.304124
Chr12	238340	C	T	YLR046C	0.125874
Chr12	255672	C	T	MNL2	0.164634
Chr12	351540	C	T	MDN1	0.136364
Chr12	359990	C	T	MDN1	0.210938
Chr12	403674	C	T	ZRT2	0.15
Chr12	410831	C	T	PDC5	0.12766
Chr12	502993	C	T	YLR173W	0.147287
Chr12	545831	G	A	PWP1	0.2
Chr12	560001	G	A	SEC13	0.168919
Chr12	661290	C	T	GSY2	0.157895
Chr12	739114	C	T	STT4	0.170455
Chr12	748679	C	T	CDA2	0.375
Chr12	830728	G	A	NIT3	0.179104
Chr12	841707	C	T	RSC2	0.16129
Chr12	853376	C	T	NMD4	0.169231
Chr12	897804	C	T	REH1	0.197802
Chr12	964836	C	T	URA4	0.190476
Chr12	981947	C	T	TUS1	0.312057
Chr12	1021498	C	T	SIR3	0.143646
Chr12	1022613	G	A	ECM7	0.172932
Chr12	1039048	C	T	LEU3	0.35
Chr12	1053609	C	T	PDP3	0.383562
Chr13	43612	C	T	TAF8	0.360902
Chr13	158735	C	T	HUG1	0.333333
Chr13	208062	C	T	AMD1	0.195804
Chr13	257588	C	T	GIS4	0.18239
Chr13	309260	C	T	PEX9	0.358974
Chr13	336895	C	T	HOF1	0.129771
Chr13	368599	C	T	ERB1	0.208
Chr13	478627	C	T	YKU80	0.168831
Chr13	535951	C	T	JLP2	0.247059
Chr13	537439	C	T	REC114	0.151515
Chr13	562035	C	T	IMP1	0.167883
Chr13	571560	C	T	AIM36	0.164634
Chr13	594404	C	T	MME1	0.17094
Chr13	595738	C	T	MME1	0.146789
Chr13	690452	C	T	DML1	0.226804
Chr13	722094	G	A	YMR226C	0.125874
Chr13	727710	G	A	RRP5	0.141791
Chr13	735749	G	A	PEP5	0.211268
Chr13	737553	C	T	FUS2	0.356522
Chr13	771485	G	A	.	0.289855
Chr13	783610	C	T	ROY1	0.179245
Chr13	799438	C	T	RSN1	0.184466
Chr13	819665	C	T	DSK2	0.131429
Chr13	836833	C	T	RIT1	0.273256
Chr13	842156	G	A	MRPL33	0.219858
Chr13	855766	C	T	HER2	0.129032
Chr13	869363	G	A	ATM1	0.162791
Chr13	878767	C	A	UBP15	0.160256
Chr13	894939	G	A	NIP1	0.173913
Chr13	916381	G	A	YMR320W	0.164062
Chr14	7145	C	T	YNL337W	0.142857
Chr14	10677	G	A	DDI3	0.329545
Chr14	26333	G	A	EGT2	0.129808
Chr14	42973	G	A	PHA2	0.156028
Chr14	74168	C	T	MON2	0.173228
Chr14	96296	C	T	YNL285W	0.195266
Chr14	136419	C	T	.	0.179775
Chr14	203807	G	A	KEX2	0.258065
Chr14	254365	C	T	YNL208W	0.139535
Chr14	291378	G	A	UBP10	0.271028
Chr14	294980	G	A	NPR1	0.138211
Chr14	306526	G	A	TDA7	0.344681
Chr14	324332	G	A	YNL165W	0.231481
Chr14	365465	C	T	THO2	0.19685
Chr14	374886	G	A	KRE33	0.152381
Chr14	378981	G	A	TOM22	0.219178
Chr14	402312	C	T	NCS2	0.195266
Chr14	408447	G	A	DMA2	0.183824
Chr14	427522	C	T	MET4	0.155405
Chr14	438044	G	A	MIC27	0.35443
Chr14	460041	G	A	TOP2	0.158228
Chr14	475827	G	A	PMS1	0.206349
Chr14	503576	G	A	AQR1	0.359649
Chr14	523413	C	T	.	0.136905
Chr14	523419	A	G	.	0.144509
Chr14	530384	G	A	MSG5	0.198925
Chr14	594056	C	T	HDA1	0.13615
Chr14	595675	G	A	ARK1	0.284483
Chr14	623782	G	A	HRB1	0.186885
Chr14	651121	C	T	PHO91	0.140704
Chr14	663286	C	T	TIM23	0.201835
Chr14	677207	G	A	YNR029C	0.136364
Chr14	684069	G	A	SSK2	0.1375
Chr14	712240	C	T	YNR048W	0.344371
Chr14	737272	G	A	MNT4	0.188889
Chr14	750687	G	A	YNR065C	0.139706
Chr14	767300	C	T	PDR18	0.356522
Chr14	770510	C	T	.	0.133333
Chr14	773701	C	T	HXT17	0.405172
Chr15	17174	G	A	CSS3	0.138686
Chr15	36622	C	T	.	0.192513
Chr15	47547	C	T	SPT20	0.155172
Chr15	50891	G	A	CTR9	0.142857
Chr15	53805	G	A	NOP8	0.12766
Chr15	90526	G	A	SMF1	0.126761
Chr15	95042	C	T	MCH4	0.151786
Chr15	182161	C	T	REX4	0.136054
Chr15	219715	C	T	ARG1	0.286765
Chr15	283715	G	A	DIS3	0.212291
Chr15	335058	C	T	.	0.192857
Chr15	378125	C	T	YOR024W	0.148387
Chr15	492645	C	T	PTC5	0.279503
Chr15	564293	G	A	RGA1	0.134752
Chr15	616880	C	T	RPB2	0.141667
Chr15	639074	C	T	PNS1	0.186667
Chr15	657675	C	T	DCS2	0.157303
Chr15	665118	C	T	.	0.176136
Chr15	671267	G	A	SYC1	0.176923
Chr15	676496	C	T	LAS17	0.17341
Chr15	695084	C	T	ULS1	0.178295
Chr15	714858	G	A	SLK19	0.176471
Chr15	795836	C	T	ENV9	0.134328
Chr15	813558	C	T	RPT4	0.129252
Chr15	881772	G	A	RAX1	0.17037
Chr15	896789	G	A	YOR309C	0.125
Chr15	899509	C	T	DGK1	0.272152
Chr15	920926	G	A	PRO2	0.155172
Chr15	943793	G	A	YOR331C	0.159292
Chr15	945876	G	A	MRS2	0.203704
Chr15	953487	G	A	KRE5	0.236111
Chr15	1055878	G	A	FRE3	0.181287
Chr15	1068457	C	T	.	0.18
Chr15	1091280	G	T	YOR396C-A	0.142857
Chr16	35858	G	A	PLC1	0.147541
Chr16	38037	G	A	ACM1	0.208589
Chr16	64246	G	A	YPL257W	0.243902
Chr16	64527	G	A	YPL257W	0.139344
Chr16	73345	G	A	YAH1	0.167785
Chr16	107847	G	A	SSO1	0.173611
Chr16	124771	G	A	NEW1	0.141414
Chr16	140033	G	A	BMS1	0.171598
Chr16	142310	C	T	BMS1	0.151786
Chr16	197596	C	T	MRN1	0.201923
Chr16	218437	G	A	SPT14	0.282353
Chr16	242961	C	T	SVS1	0.130435
Chr16	248209	G	A	CDC60	0.177419
Chr16	255926	G	A	PRM4	0.296774
Chr16	280309	G	A	POC4	0.331169
Chr16	303971	C	T	RPL5	0.23622
Chr16	311652	G	A	.	0.305085
Chr16	324833	G	A	DBP1	0.319444
Chr16	339342	C	T	CAR1	0.167598
Chr16	353085	G	A	SYH1	0.367647
Chr16	357780	G	A	FMP30	0.134503
Chr16	358553	G	A	FMP30	0.333333
Chr16	362813	C	T	ATG21	0.232456
Chr16	381522	G	A	YPL088W	0.184783
Chr16	389520	G	A	SEC16	0.129808
Chr16	416001	G	A	YTA6	0.395161
Chr16	482496	C	T	EGD1	0.229358
Chr16	483339	G	A	PMA2	0.38806
Chr16	484822	G	A	PMA2	0.139665
Chr16	485343	G	A	PMA2	0.153061
Chr16	492336	C	T	PHO85	0.189655
Chr16	493786	G	A	TRM44	0.340426
Chr16	521408	C	T	SWI1	0.182266
Chr16	580093	C	T	RPA135	0.22449
Chr16	639227	G	A	HTS1	0.263158
Chr16	669691	G	A	SEC8	0.22619
Chr16	671946	C	T	TFB4	0.268041
Chr16	769380	C	T	MRI1	0.201389
Chr16	773091	G	A	CLB2	0.152381
Chr16	773113	G	A	CLB2	0.27451
Chr16	778215	G	A	THI22	0.247253
Chr16	847034	A	C	.	0.125899
Chr16	852276	C	T	.	0.158273
Chr16	877284	C	T	MET16	0.236025
Chr16	894467	C	T	HDA3	0.181102
