# Supplementary material for: Gim3 buffers and potentiates de novo mutations that affect fluconazole susceptibility in yeast
Source: EMBO Rep. 2026 Feb 17;27(6):1510–39. doi: 10.1038/s44319-026-00702-x (PMC13022404; doi:10.1038/s44319-026-00702-x)
Supplement: Supplementary file 20 — Figure EV2 Source Data [file 44319_2026_702_MOESM20_ESM.zip › Figure EV2_SourceData/EV2_Sequencing data/evo_pool2.txt]

Chr1	4191	C	T	.	0.25
Chr1	12762	T	C	YAL065C	0.12963
Chr1	12764	T	C	YAL065C	0.217822
Chr1	111963	G	A	CCR4	0.189189
Chr1	112414	C	T	CCR4	0.171975
Chr1	119440	G	A	PSK1	0.253086
Chr1	126199	C	T	TPD3	0.147059
Chr1	141539	G	A	SSA1	0.192
Chr1	153173	G	A	NUP60	0.129032
Chr2	1655	C	T	YBL113C	0.263889
Chr2	26406	C	T	ECM21	0.213483
Chr2	118806	C	T	TOD6	0.218543
Chr2	135046	G	A	COR1	0.210526
Chr2	141564	C	T	PRE7	0.275862
Chr2	236733	C	T	HTB2	0.175824
Chr2	287536	C	T	CHS3	0.162791
Chr2	426393	C	T	NHP6B	0.169355
Chr2	445663	C	T	EXO84	0.139706
Chr2	453553	C	T	PHO88	0.196078
Chr2	497376	G	A	CCZ1	0.254237
Chr2	511388	G	A	MEC1	0.212329
Chr2	524400	C	T	IRA1	0.129771
Chr2	550727	G	A	CNS1	0.221374
Chr2	590152	C	T	DTR1	0.182857
Chr2	600322	C	T	MBA1	0.201613
Chr2	616347	G	A	TAF5	0.180556
Chr2	628769	C	T	MCM7	0.273256
Chr2	643913	G	A	.	0.230159
Chr2	653199	C	T	HPC2	0.221519
Chr2	719752	C	T	SPO23	0.187135
Chr2	738090	C	T	YPT10	0.179856
Chr2	748135	C	T	UBX7	0.234848
Chr2	768313	G	A	MRPL27	0.231788
Chr2	775254	G	A	APE3	0.19708
Chr2	796121	C	T	PCA1	0.132075
Chr3	62247	C	T	LSB5	0.134969
Chr3	65787	C	T	HIS4	0.264151
Chr3	93537	G	A	NFS1	0.233333
Chr3	96520	C	T	BUD3	0.228916
Chr3	116852	G	A	CDC10	0.246377
Chr3	132982	C	T	ADY2	0.129496
Chr3	146484	G	A	CWH43	0.20155
Chr3	163009	G	A	PMP1	0.151515
Chr3	168031	C	T	RHB1	0.214876
Chr3	174784	C	T	SYP1	0.196203
Chr3	178503	G	A	RPS14A	0.217742
Chr3	187515	G	A	SNT1	0.241758
Chr3	220998	C	T	PWP2	0.246479
Chr3	260820	C	T	TUP1	0.187879
Chr3	289710	G	A	YCR095W-A	0.194245
Chr3	301683	C	T	YCR100C	0.125
Chr4	58675	G	A	HBT1	0.226131
Chr4	77006	G	A	NOP6	0.243902
Chr4	79989	C	T	YDL211C	0.153846
Chr4	82554	C	T	.	0.176471
Chr4	101972	G	A	YDL199C	0.188679
Chr4	133106	C	T	YDL183C	0.220859
Chr4	167424	G	A	YDL162C	0.178295
Chr4	172790	C	T	STE7	0.171171
Chr4	213486	G	A	RGT2	0.176136
Chr4	262359	G	A	TRM3	0.130841
Chr4	285088	G	A	SNU23	0.277778
Chr4	289774	G	A	YDL094C	0.144068
Chr4	363871	C	T	LHP1	0.22
Chr4	379035	G	A	NAT1	0.192708
Chr4	426211	G	A	TSC13	0.13245
Chr4	446556	G	A	NHP10	0.132353
Chr4	472133	G	A	RPL4B	0.208791
Chr4	476579	G	A	.	0.185567
Chr4	515701	G	A	.	0.258621
Chr4	578220	C	T	AIM7	0.15873
Chr4	629532	G	A	UBC13	0.141667
Chr4	636382	G	A	YDR095C	0.216667
Chr4	712194	G	A	MTC5	0.192308
Chr4	734744	C	T	MTQ2	0.216
Chr4	793960	G	A	STB3	0.20979
Chr4	845798	G	A	MSS116	0.169697
Chr4	846206	C	T	MSS116	0.221154
Chr4	853271	G	A	RKM2	0.207143
Chr4	893728	G	A	AHA1	0.206667
Chr4	907939	G	A	GTB1	0.184932
Chr4	942483	C	T	.	0.12963
Chr4	973269	G	A	HSP78	0.213415
Chr4	979383	G	A	EXG2	0.248062
Chr4	981942	G	A	.	0.142045
Chr4	1000495	G	A	HEL2	0.178082
Chr4	1012766	G	A	BSC2	0.218182
Chr4	1020136	G	A	RNH202	0.230769
Chr4	1026843	G	A	GCN2	0.180556
Chr4	1037702	G	A	NSE3	0.209302
Chr4	1087092	C	T	TFB1	0.248447
Chr4	1143516	G	A	MSN5	0.2
Chr4	1162879	G	A	HXT3	0.152
Chr4	1175835	G	A	ATP22	0.227586
Chr4	1182181	G	A	YPQ2	0.160221
Chr4	1244207	G	A	EFT2	0.136364
Chr4	1247716	G	A	MUS81	0.25
Chr4	1275854	G	A	DIT1	0.204969
Chr4	1296085	C	T	ERD1	0.147651
Chr4	1301787	G	A	YDR417C	0.188406
Chr4	1304863	G	A	RAD30	0.181034
Chr4	1319191	G	A	CAD1	0.141414
Chr4	1323825	C	T	BNA7	0.190045
Chr4	1330234	G	A	YDR433W	0.173228
Chr4	1395881	G	A	PKH3	0.215517
Chr4	1396336	G	A	PKH3	0.284884
Chr4	1398442	G	A	TLG1	0.145833
Chr4	1449298	G	A	LCD1	0.128655
Chr5	69624	C	T	IES6	0.242574
Chr5	123447	C	T	GTT3	0.167665
Chr5	213325	C	T	SMB1	0.224299
Chr5	228350	G	A	KRE29	0.145299
Chr5	228536	G	A	FMP49	0.157895
Chr5	241498	C	T	ACA1	0.175325
Chr5	250161	G	A	ISD11	0.161616
Chr5	268533	C	T	FCY2	0.192661
Chr5	334983	C	T	DOT6	0.178571
Chr5	373315	G	A	GLE2	0.212766
Chr5	384835	G	A	SWI4	0.21519
Chr5	407156	C	T	DSE1	0.161905
Chr5	415587	C	T	LCP5	0.284483
Chr5	416276	C	T	VFA1	0.287356
Chr5	437200	C	T	YER133W-A	0.236842
Chr5	465217	G	A	YER147C-A	0.152778
Chr5	519209	C	T	BCK2	0.22
Chr5	522102	C	T	CCA1	0.28125
Chr5	533926	C	T	BRR2	0.258065
Chr6	2470	G	A	YFL066C	0.176923
Chr6	22059	G	A	.	0.194631
Chr6	58217	C	T	RPO41	0.172185
Chr6	63186	G	A	MOB2	0.135338
Chr6	67629	G	A	MIL1	0.230769
Chr6	96968	G	A	GAT1	0.171429
Chr6	194140	G	A	ATG18	0.203704
Chr6	219298	G	A	SMC2	0.188889
Chr7	2469	G	A	COS12	0.140187
Chr7	2677	G	A	COS12	0.138462
Chr7	11640	G	A	VEL1	0.169231
Chr7	12315	G	A	MNT2	0.168675
Chr7	106605	G	A	CHC1	0.236111
Chr7	144098	G	A	IME4	0.225989
Chr7	165485	C	T	TOS3	0.237179
Chr7	192532	C	T	YRB30	0.261905
Chr7	208942	G	A	ARI1	0.162791
Chr7	228929	G	A	RRT6	0.134615
Chr7	256672	C	T	PCL10	0.136691
Chr7	285226	G	A	COQ8	0.198758
Chr7	303333	G	A	CUE3	0.155039
Chr7	305497	C	T	RMD9	0.21831
Chr7	306652	G	A	MLC1	0.147059
Chr7	315796	C	T	LSG1	0.256
Chr7	332566	C	T	.	0.181034
Chr7	454848	G	A	ALK1	0.184874
Chr7	468500	C	T	PUF4	0.14
Chr7	486180	G	A	.	0.236486
Chr7	504733	C	T	TFG2	0.195804
Chr7	526083	C	T	UGA1	0.14094
Chr7	607078	G	A	PEF1	0.252174
Chr7	692876	G	A	MDR1	0.181818
Chr7	709823	G	A	.	0.2
Chr7	715557	C	T	YGR111W	0.201681
Chr7	723392	G	A	SPT6	0.185567
Chr7	737212	G	A	PPT1	0.226667
Chr7	742964	G	A	YGR125W	0.246154
Chr7	762994	G	A	YGR137W	0.197183
Chr7	772272	G	A	VPS62	0.216418
Chr7	838127	G	A	.	0.145833
Chr7	857126	G	A	RNR4	0.166667
Chr7	907543	G	A	ADE3	0.161765
Chr7	934478	G	A	CRM1	0.178082
Chr7	942941	G	A	AZR1	0.186047
Chr7	943678	G	A	AZR1	0.240385
Chr7	944663	G	A	AZR1	0.204969
Chr7	993394	G	A	RIE1	0.156716
Chr7	1009140	C	T	RAD2	0.307018
Chr7	1019601	C	T	MES1	0.257669
Chr7	1063062	G	A	ZUO1	0.143836
Chr7	1082752	C	T	COS6	0.215116
Chr8	31996	G	A	VMR1	0.227848
Chr8	33848	C	T	SBP1	0.258065
Chr8	50068	C	T	WSC4	0.20979
Chr8	100493	C	T	LAG1	0.268657
Chr8	117162	C	T	STP2	0.254545
Chr8	137482	C	T	YSC84	0.234694
Chr8	145289	G	A	YHR020W	0.178082
Chr8	179589	G	A	BRL1	0.201149
Chr8	234794	G	A	YHR069C-A	0.220126
Chr8	236656	G	A	TRM5	0.20915
Chr8	288255	C	T	HXT4	0.206897
Chr8	291864	C	T	HXT1	0.241379
Chr8	332780	G	A	ERP5	0.230769
Chr8	352592	G	A	LSM12	0.221429
Chr8	361219	C	T	YHR127W	0.164706
Chr8	417999	C	T	TDA11	0.196429
Chr8	429819	C	T	PRP8	0.274809
Chr8	555430	G	A	IMD2	0.219178
Chr9	26513	G	A	CSS1	0.133721
Chr9	42179	G	A	.	0.201439
Chr9	45182	C	T	AIM20	0.133858
Chr9	46523	C	T	AIM20	0.164706
Chr9	48144	G	A	MCO8	0.277174
Chr9	63678	C	T	MLP2	0.12766
Chr9	126200	G	A	AYR1	0.175758
Chr9	149274	C	T	POR2	0.175573
Chr9	192803	C	T	UTP25	0.160494
Chr9	214744	G	A	THS1	0.214876
Chr9	298609	C	T	SSM4	0.172932
Chr9	301776	C	T	YIL028W	0.201342
Chr9	305079	C	T	IRR1	0.162963
Chr9	332287	G	A	PDR11	0.212121
Chr9	333796	G	A	TIR3	0.304813
Chr9	371669	G	A	EGH1	0.233645
Chr9	382754	G	A	YIR016W	0.192982
Chr9	391018	G	A	FLO11	0.156757
Chr9	417420	C	T	MGA2	0.16185
Chr10	28804	C	T	YJL215C	0.2
Chr10	36182	G	A	OPT1	0.21118
Chr10	47163	C	T	LAA1	0.196581
Chr10	88464	C	T	ATP12	0.174312
Chr10	109646	C	T	TPK1	0.236641
Chr10	124148	C	T	FAR1	0.183168
Chr10	132369	C	T	.	0.219048
Chr10	152324	C	T	YUR1	0.141509
Chr10	208159	G	A	CCT7	0.155172
Chr10	213446	C	T	UTP10	0.151685
Chr10	222714	G	A	IME2	0.201342
Chr10	227363	G	A	PAM16	0.218391
Chr10	264965	C	T	DPB11	0.181818
Chr10	313681	C	T	YJL068C	0.221591
Chr10	319267	G	A	LAS21	0.211679
Chr10	373952	G	A	NUP192	0.175573
Chr10	382428	G	A	KAR2	0.256757
Chr10	386736	C	T	BET4	0.285714
Chr10	388235	C	T	MAD2	0.176923
Chr10	392226	G	A	YJL027C	0.163265
Chr10	400489	C	T	BBC1	0.232558
Chr10	424749	C	T	CYR1	0.238095
Chr10	494596	G	A	RAV1	0.138462
Chr10	559282	C	T	ARP3	0.211957
Chr10	578723	G	A	MIR1	0.127907
Chr10	595317	G	A	JSN1	0.19209
Chr10	601822	G	A	BUD4	0.202532
Chr10	634901	G	A	YMR1	0.257732
Chr10	683319	C	T	MET5	0.212644
Chr10	700318	G	A	PMT4	0.266187
Chr10	701937	G	A	RPS4A	0.166667
Chr10	722092	G	A	PGU1	0.134328
Chr11	24709	C	T	URA1	0.169697
Chr11	33968	C	T	DOA1	0.14966
Chr11	40657	G	A	.	0.208
Chr11	41300	G	A	.	0.1875
Chr11	56312	C	T	TOR2	0.2
Chr11	68626	C	T	PTK1	0.15942
Chr11	79654	G	A	SDS22	0.23622
Chr11	136933	C	T	YKL165C-A	0.161538
Chr11	138146	G	A	MCD4	0.15493
Chr11	181483	G	A	TGL1	0.152174
Chr11	210068	G	A	RRN3	0.26087
Chr11	216700	G	A	DGR2	0.253731
Chr11	257526	G	A	MTC2	0.228571
Chr11	282444	C	T	TEF4	0.164286
Chr11	301442	G	A	STB6	0.185841
Chr11	354074	G	A	PRI2	0.24
Chr11	443527	G	A	PAP1	0.129252
Chr11	487551	G	A	DBP7	0.189542
Chr11	507110	G	A	YKR033C	0.193182
Chr11	508114	C	T	YKR035C	0.153846
Chr11	514091	C	T	KAE1	0.212435
Chr11	566742	G	A	CCP1	0.194118
Chr11	633228	G	A	UBP11	0.198198
Chr12	40525	G	A	LDB18	0.141732
Chr12	100257	G	A	SPA2	0.184713
Chr12	131911	G	A	DRS1	0.149123
Chr12	162185	C	T	.	0.29932
Chr12	182376	C	T	YEH2	0.159091
Chr12	182789	C	T	YEH2	0.226744
Chr12	245477	C	T	MLO50	0.240838
Chr12	285451	G	A	FMP25	0.161017
Chr12	294781	C	T	EMP70	0.19
Chr12	314255	C	T	CSF1	0.280702
Chr12	367075	G	A	YLR108C	0.171233
Chr12	393654	G	A	YLR125W	0.217822
Chr12	430701	C	T	.	0.253425
Chr12	447095	C	T	ACS2	0.268421
Chr12	500578	C	T	YLR169W	0.211538
Chr12	540972	G	A	NCW2	0.280255
Chr12	546564	C	T	NOP56	0.313333
Chr12	613373	G	A	THI7	0.19171
Chr12	704097	G	A	YLR278C	0.25
Chr12	704675	C	T	YLR279W	0.168478
Chr12	764768	C	T	NKP2	0.153226
Chr12	767244	G	A	EST2	0.165217
Chr12	784983	C	T	NMA1	0.141593
Chr12	802477	C	T	SGD1	0.25
Chr12	803899	G	A	VRP1	0.297872
Chr12	810744	G	A	FKS1	0.212121
Chr12	819040	A	T	RPL26A	0.289474
Chr12	819472	C	T	YLR345W	0.167742
Chr12	826639	C	T	KAP95	0.24031
Chr12	829348	C	T	ORM2	0.258065
Chr12	855209	G	A	YLR365W	0.222222
Chr12	855491	C	T	YLR365W	0.353982
Chr12	877810	C	T	CSR1	0.202614
Chr12	903708	C	T	CCW14	0.141732
Chr12	909487	G	A	CST9	0.223077
Chr12	911524	G	A	VPS33	0.21519
Chr12	933332	C	T	YLR407W	0.214724
Chr12	941490	C	T	.	0.276119
Chr12	970708	C	T	DCK1	0.272
Chr12	998376	C	T	SEN1	0.155844
Chr12	1001556	C	T	ATG23	0.263636
Chr12	1007740	C	T	ECM30	0.216
Chr12	1017722	C	T	SEC39	0.192982
Chr12	1019693	C	T	SIR3	0.229508
Chr12	1021820	C	T	SIR3	0.160584
Chr13	15861	C	T	MSC1	0.140741
Chr13	57411	C	T	URA5	0.228261
Chr13	57506	C	T	URA5	0.302013
Chr13	113284	C	T	.	0.193103
Chr13	160134	C	T	YML057C-A	0.174419
Chr13	266116	C	T	YPT7	0.2
Chr13	274159	C	T	MVP1	0.21875
Chr13	281768	C	T	PLB1	0.270073
Chr13	282740	C	T	PLB1	0.194175
Chr13	316084	G	A	FMS1	0.146341
Chr13	325012	C	T	PEX12	0.15
Chr13	337550	C	T	ARP9	0.218045
Chr13	430015	C	T	ISF1	0.166667
Chr13	511851	C	T	YMR122C	0.165414
Chr13	543289	C	T	PSO2	0.234694
Chr13	588157	C	T	MSS11	0.246032
Chr13	602125	C	T	ALD2	0.17341
Chr13	649906	C	T	MRPL24	0.222222
Chr13	740948	C	T	RNH1	0.141791
Chr13	743822	G	A	BCH1	0.204724
Chr13	753873	C	T	YMR242W-A	0.209302
Chr13	798695	C	T	RSN1	0.319277
Chr13	815982	C	T	BUL1	0.247863
Chr13	867118	C	T	ADE4	0.226562
Chr14	55203	C	T	KRI1	0.182692
Chr14	141028	C	T	PIK1	0.248447
Chr14	157819	G	A	ATX1	0.192857
Chr14	195058	G	A	ATG2	0.198413
Chr14	200680	G	A	LAP3	0.280992
Chr14	203551	G	A	KEX2	0.206897
Chr14	228194	G	A	ATG4	0.158621
Chr14	236828	G	A	ALG9	0.172727
Chr14	240897	G	A	PPN2	0.152866
Chr14	348542	C	T	RPC31	0.214815
Chr14	378360	G	A	KRE33	0.190476
Chr14	482002	G	A	.	0.152542
Chr14	504417	G	A	AQR1	0.300654
Chr14	578640	C	T	KTR5	0.143791
Chr14	580356	C	T	CRZ1	0.18125
Chr14	606280	C	T	HEF3	0.25
Chr14	645477	C	T	PRP2	0.129032
Chr14	688761	C	T	ABZ1	0.238372
Chr14	724325	C	T	ESF2	0.163636
Chr14	762527	G	A	BSC5	0.197531
Chr14	783359	G	A	YNR077C	0.136
Chr15	17015	C	T	CSS3	0.135135
Chr15	73316	C	T	YOL131W	0.273292
Chr15	102430	G	A	PAP2	0.144578
Chr15	179396	G	A	IRA2	0.165517
Chr15	203147	G	A	RIB2	0.184932
Chr15	224005	G	A	GPM3	0.174419
Chr15	233005	G	A	SPE2	0.183824
Chr15	289677	G	A	YOL019W	0.180233
Chr15	326742	G	A	RRP6	0.133333
Chr15	342498	C	T	SLG1	0.290909
Chr15	375614	C	T	SFM1	0.147239
Chr15	407335	G	A	GLO4	0.159722
Chr15	465429	C	T	SGO1	0.244755
Chr15	503851	C	T	RKI1	0.166667
Chr15	511196	C	T	NUP1	0.202614
Chr15	538717	G	A	TRS33	0.203252
Chr15	564787	C	T	ADE2	0.159236
Chr15	574760	C	T	VPS17	0.185841
Chr15	585157	G	A	RUP1	0.194631
Chr15	591902	G	A	ARP8	0.18705
Chr15	625010	G	A	SLP1	0.210526
Chr15	744762	C	T	SAS5	0.188119
Chr15	755016	C	T	RCN2	0.23913
Chr15	776560	G	A	KIN4	0.174242
Chr15	814965	G	A	GCD1	0.20339
Chr15	828571	C	T	VPH1	0.125828
Chr15	900105	G	A	DGK1	0.178808
Chr15	1053551	C	T	.	0.191489
Chr15	1058416	C	T	YOR381W-A	0.201681
Chr15	1084326	G	A	YOR394C-A	0.182796
Chr16	15485	C	T	YPL277C	0.185714
Chr16	38380	G	A	ACM1	0.266129
Chr16	48471	G	A	FUM1	0.140741
Chr16	71415	G	A	VIK1	0.211382
Chr16	71426	G	A	VIK1	0.237037
Chr16	140039	C	T	BMS1	0.301887
Chr16	141468	C	T	BMS1	0.23
Chr16	141907	C	T	BMS1	0.202532
Chr16	151533	C	T	PUS1	0.244444
Chr16	162616	C	T	PGC1	0.269663
Chr16	184556	C	T	YPL191C	0.145985
Chr16	201459	G	A	RTT10	0.18543
Chr16	256623	C	T	PRM4	0.210526
Chr16	299678	G	A	ODC1	0.213018
Chr16	330850	G	A	HOS3	0.214286
Chr16	366302	G	A	MSY1	0.198582
Chr16	382826	G	A	YPL088W	0.206349
Chr16	385751	C	T	ELP3	0.211921
Chr16	388756	G	A	SEC16	0.186567
Chr16	404264	C	T	RPS9A	0.153439
Chr16	480394	C	T	MET31	0.128378
Chr16	487495	C	T	SRL4	0.158333
Chr16	494262	C	T	TRM44	0.154362
Chr16	502428	G	A	YPL025C	0.164634
Chr16	505862	C	T	MET12	0.165563
Chr16	506696	G	A	RAD1	0.165414
Chr16	520528	G	A	SWI1	0.22963
Chr16	540253	C	T	CHL1	0.166667
Chr16	603940	G	A	SDD4	0.151515
Chr16	633221	G	A	NTO1	0.297521
Chr16	668869	G	A	SEC8	0.189189
Chr16	712202	G	A	SRP54	0.225989
Chr16	718609	G	T	YPR092W	0.21374
Chr16	752757	G	A	PIS1	0.203947
Chr16	903435	C	T	GDB1	0.22093
Chr16	907477	G	A	ATG13	0.25
Chr16	914880	G	A	.	0.227848
Chr16	920326	C	T	QCR2	0.1875
Chr16	920892	C	T	QCR2	0.142012
Chr16	935745	G	A	SGE1	0.232955
