# Supplementary material for: Gim3 buffers and potentiates de novo mutations that affect fluconazole susceptibility in yeast
Source: EMBO Rep. 2026 Feb 17;27(6):1510–39. doi: 10.1038/s44319-026-00702-x (PMC13022404; doi:10.1038/s44319-026-00702-x)
Supplement: Supplementary file 20 — Figure EV2 Source Data [file 44319_2026_702_MOESM20_ESM.zip › Figure EV2_SourceData/EV2_Sequencing data/evo_pool3.txt]

Chr1	2718	C	T	PAU8	0.206186
Chr1	5177	C	T	.	0.288462
Chr1	95193	G	A	SAW1	0.142857
Chr1	127821	G	A	NTG1	0.165919
Chr1	136590	G	A	SPO7	0.232394
Chr1	139863	C	T	SSA1	0.291339
Chr1	141194	C	T	SSA1	0.260274
Chr1	150287	C	T	TFC3	0.338235
Chr1	152435	G	A	NUP60	0.25
Chr1	167657	G	A	BUD14	0.201389
Chr1	181892	G	A	.	0.16092
Chr1	198966	C	T	.	0.257143
Chr1	209195	G	A	YAR053W	0.185841
Chr2	27059	G	A	ECM21	0.257143
Chr2	89500	G	A	YBL071C-B	0.201087
Chr2	98380	G	A	SEF1	0.198276
Chr2	129710	G	A	EDE1	0.211765
Chr2	256664	G	A	HHT1	0.1875
Chr2	303912	G	A	.	0.220339
Chr2	312258	G	A	CHS2	0.155039
Chr2	325051	G	A	TCM62	0.227941
Chr2	328371	C	T	GIP1	0.133929
Chr2	339639	C	T	YBR053C	0.134921
Chr2	368762	G	A	ECM2	0.230769
Chr2	376684	C	T	TAT1	0.211538
Chr2	381444	C	T	HSP26	0.152778
Chr2	384936	G	A	RDH54	0.181159
Chr2	414082	G	A	RPL19A	0.2
Chr2	446842	G	A	EXO84	0.21519
Chr2	450246	G	A	YMC2	0.189542
Chr2	455084	C	T	AIM3	0.243363
Chr2	461202	C	T	YSA1	0.128205
Chr2	502909	C	T	HSL7	0.126374
Chr2	541236	G	A	TBS1	0.157895
Chr2	547523	G	A	RIB7	0.18797
Chr2	578946	G	A	SEC66	0.329268
Chr2	596008	A	G	YBR182C-A	0.270073
Chr2	598311	C	T	YBR184W	0.209459
Chr2	665205	G	A	PDB1	0.225
Chr2	680720	G	A	OM14	0.17037
Chr2	688486	G	A	VHC1	0.267717
Chr2	720131	G	A	SPO23	0.160305
Chr2	739802	C	T	REI1	0.12987
Chr2	755440	C	T	RIF1	0.229008
Chr2	772168	C	T	YBR284W	0.229508
Chr2	803568	C	T	MAL31	0.181818
Chr2	803852	C	T	MAL31	0.219048
Chr2	808579	C	T	YBR300C	0.182692
Chr3	6238	G	A	GEX1	0.141026
Chr3	6470	G	A	GEX1	0.262295
Chr3	94907	G	A	DCC1	0.204678
Chr3	124937	G	A	.	0.127517
Chr3	126721	G	A	YCR007C	0.225352
Chr3	146181	G	A	CWH43	0.165563
Chr3	189439	C	T	SNT1	0.216783
Chr3	217663	G	A	THR4	0.203297
Chr3	223804	C	T	YIH1	0.208791
Chr3	241995	G	A	RSA4	0.22561
Chr3	253270	G	A	PTC6	0.141243
Chr3	278009	G	A	MSH3	0.191919
Chr3	292046	C	T	.	0.294118
Chr3	297461	C	T	GIT1	0.266667
Chr3	300216	C	T	.	0.177419
Chr3	307864	C	T	PAU3	0.253247
Chr4	48245	C	T	HO	0.182482
Chr4	92250	G	A	YDL206W	0.153846
Chr4	105098	G	A	ASF2	0.209302
Chr4	112774	G	A	SNF3	0.148649
Chr4	138619	C	T	PCL9	0.202899
Chr4	154473	C	T	GLT1	0.152
Chr4	167014	C	T	YDL163W	0.292683
Chr4	176872	C	T	CLB3	0.216867
Chr4	177930	C	T	CLB3	0.150943
Chr4	188703	C	T	NOP14	0.263636
Chr4	196756	C	T	COP1	0.253968
Chr4	199695	C	T	YDL144C	0.217391
Chr4	221308	C	T	PPH21	0.183486
Chr4	275363	G	A	QRI1	0.21374
Chr4	348930	C	T	USO1	0.204545
Chr4	357818	C	T	PSA1	0.246914
Chr4	372416	G	A	MRP10	0.167939
Chr4	396599	C	T	DBP10	0.212121
Chr4	416732	C	T	RPN4	0.251462
Chr4	430997	C	T	YDL012C	0.195876
Chr4	450290	C	T	.	0.135135
Chr4	549612	C	T	BAP3	0.183432
Chr4	554626	G	A	VMS1	0.233333
Chr4	570456	C	T	UBC5	0.152778
Chr4	573412	G	A	MAK21	0.197917
Chr4	629707	G	A	UBC13	0.225564
Chr4	695299	C	T	KIN1	0.174194
Chr4	750106	C	T	.	0.193277
Chr4	778931	C	T	ACL4	0.25
Chr4	836975	G	A	CCT6	0.201754
Chr4	851301	C	T	CBS2	0.157895
Chr4	882790	G	A	.	0.222973
Chr4	886326	G	A	GCD6	0.147436
Chr4	896332	C	T	ADR1	0.17033
Chr4	921493	G	A	SIR4	0.2
Chr4	980510	G	A	.	0.184466
Chr4	995040	C	T	DIN7	0.183673
Chr4	995750	G	A	AKR1	0.222222
Chr4	1037000	G	A	NSE3	0.176471
Chr4	1046181	G	A	SSD1	0.18254
Chr4	1046487	C	T	SSD1	0.166667
Chr4	1053529	C	T	HDA2	0.171779
Chr4	1085078	G	A	TFB1	0.165605
Chr4	1102393	C	T	HIM1	0.211538
Chr4	1107249	G	A	SWA2	0.192
Chr4	1111120	G	A	MRPL35	0.192771
Chr4	1126762	C	T	PEX3	0.162338
Chr4	1146346	C	T	MRPS28	0.25
Chr4	1171425	G	A	PAL1	0.169697
Chr4	1216269	G	A	XRS2	0.152381
Chr4	1262606	C	T	RPT3	0.258741
Chr4	1281507	T	C	PDR15	0.2
Chr4	1316374	G	A	SIP1	0.191617
Chr4	1320600	G	A	DYN2	0.228758
Chr4	1331820	C	T	GPI17	0.268293
Chr4	1352488	C	G	YDR445C	0.189394
Chr4	1355289	C	T	ADA2	0.181395
Chr4	1362837	G	A	PPN1	0.169355
Chr4	1387128	C	T	STP1	0.201681
Chr4	1405626	C	T	PRP3	0.135338
Chr4	1423997	C	T	VPS52	0.165517
Chr4	1425112	C	T	VPS72	0.246479
Chr4	1441666	C	T	PUF6	0.201613
Chr4	1498971	C	T	CAB1	0.241525
Chr4	1508366	C	T	.	0.219653
Chr4	1512313	A	G	FDC1	0.181818
Chr5	14151	G	C	RMD6	0.155963
Chr5	77123	G	A	UTR2	0.208791
Chr5	91358	C	T	SPF1	0.168831
Chr5	106434	C	T	RIP1	0.244604
Chr5	160249	G	A	FMP52	0.193798
Chr5	167010	C	T	TMA20	0.172414
Chr5	167472	G	A	TMA20	0.144444
Chr5	172084	G	A	NTF2	0.185714
Chr5	172358	G	A	NTF2	0.225564
Chr5	183769	G	A	BUD25	0.162338
Chr5	188994	G	A	BIM1	0.170455
Chr5	198161	G	A	RPN3	0.177215
Chr5	210062	C	T	GAL83	0.164179
Chr5	210416	G	A	MIG3	0.20979
Chr5	221853	C	T	YER034W	0.193548
Chr5	229977	C	T	GLN3	0.248227
Chr5	241101	G	A	ACA1	0.17757
Chr5	249093	G	A	CAJ1	0.188235
Chr5	303766	G	A	ALD5	0.144144
Chr5	333230	G	A	DOT6	0.314607
Chr5	348322	G	A	AIM11	0.19863
Chr5	364604	G	A	SSA4	0.197917
Chr5	418046	G	A	SAK1	0.173554
Chr5	467035	C	T	PEA2	0.213115
Chr5	522437	C	T	CCA1	0.22449
Chr5	536173	G	A	BRR2	0.206612
Chr5	539425	C	T	TMT1	0.184524
Chr5	550001	C	T	ISC10	0.210843
Chr5	552398	G	A	YER181C	0.208696
Chr5	562294	C	T	YER186C	0.19
Chr5	568771	C	T	YER188W	0.260274
Chr6	17137	C	T	AGP3	0.201389
Chr6	22314	C	T	.	0.255208
Chr6	22840	C	T	DAK2	0.183824
Chr6	58875	C	T	RPO41	0.1625
Chr6	94914	C	T	FRS2	0.217742
Chr6	99949	C	T	PAU5	0.240566
Chr6	108685	C	T	IES1	0.181818
Chr6	118418	C	T	CDC4	0.208696
Chr6	127526	C	T	BLM10	0.230769
Chr6	143807	C	T	.	0.188679
Chr6	145947	C	T	SPB4	0.134146
Chr6	156790	C	T	YFR006W	0.238095
Chr6	157273	C	T	YFR006W	0.183673
Chr6	167237	C	T	MIC19	0.175824
Chr6	174440	C	T	GSY1	0.245161
Chr6	177083	C	T	YFR016C	0.185714
Chr6	177752	C	T	YFR016C	0.126214
Chr6	184983	C	T	FAB1	0.184426
Chr6	213788	G	A	MET10	0.27044
Chr6	224178	G	A	RPL29	0.236111
Chr6	227966	C	T	YFR036W-A	0.2
Chr6	231828	C	T	IRC5	0.174603
Chr6	238508	C	T	KEG1	0.201835
Chr7	3533	C	T	COS12	0.189189
Chr7	22394	C	T	FZF1	0.190476
Chr7	39847	C	T	GUS1	0.184466
Chr7	41135	G	A	GUS1	0.186047
Chr7	44672	C	T	YGL242C	0.289474
Chr7	61626	G	A	SEC15	0.260563
Chr7	153198	G	A	YGL185C	0.254386
Chr7	210654	C	T	.	0.177966
Chr7	227490	C	T	ARO2	0.15122
Chr7	255735	G	A	PCL10	0.215278
Chr7	271105	C	T	SCS3	0.217778
Chr7	283902	C	T	PRP43	0.19708
Chr7	302835	C	T	CUE3	0.129032
Chr7	307167	G	A	MLC1	0.181818
Chr7	312197	C	T	YGL101W	0.264706
Chr7	316403	G	A	LSG1	0.172043
Chr7	319829	C	T	.	0.22449
Chr7	378715	C	T	SGF73	0.191358
Chr7	380879	G	A	ALG2	0.272727
Chr7	391231	C	T	YBP2	0.1875
Chr7	391251	C	A	YBP2	0.164474
Chr7	420682	C	T	HEM2	0.150943
Chr7	451787	G	A	PIB2	0.168919
Chr7	453543	C	T	STT3	0.164062
Chr7	480104	C	T	PMA1	0.265625
Chr7	544607	G	A	ERV1	0.168605
Chr7	585380	C	T	TAM41	0.145161
Chr7	602242	C	T	.	0.218905
Chr7	615996	G	A	ADE6	0.152672
Chr7	626570	G	A	ART5	0.193833
Chr7	628868	G	A	ROM1	0.156463
Chr7	632683	C	T	.	0.2
Chr7	655838	C	T	CTT1	0.192708
Chr7	674631	G	A	VAS1	0.188525
Chr7	685983	C	T	ESP1	0.19802
Chr7	746943	C	T	YGR127W	0.227723
Chr7	760748	G	A	PRE9	0.159722
Chr7	779857	G	A	THI4	0.230769
Chr7	789336	C	T	GPC1	0.235714
Chr7	790813	G	A	GPC1	0.175325
Chr7	803187	G	A	CHO2	0.165517
Chr7	807838	G	A	NSR1	0.188889
Chr7	852765	G	A	PBP1	0.27
Chr7	870141	G	A	TFG1	0.164557
Chr7	872459	C	T	BUB1	0.177778
Chr7	879662	G	A	YGR190C	0.191919
Chr7	891968	C	T	FYV8	0.146853
Chr7	897269	G	A	YPP1	0.211268
Chr7	898147	G	A	PMT6	0.157068
Chr7	899141	C	T	PMT6	0.174603
Chr7	899714	G	A	PMT6	0.134969
Chr7	903539	C	T	PCT1	0.162338
Chr7	915924	C	T	ZPR1	0.149701
Chr7	918331	G	A	RTA1	0.128378
Chr7	951228	G	A	SMI1	0.396226
Chr7	980025	C	T	SDA1	0.155172
Chr7	1000415	C	T	ENO1	0.255319
Chr7	1001775	C	T	ENO1	0.207692
Chr7	1069669	C	T	IMA1	0.231481
Chr7	1075106	G	A	YGR290W	0.224138
Chr8	7372	C	T	COS8	0.243902
Chr8	21191	C	T	EFM1	0.152318
Chr8	33754	C	T	SBP1	0.25
Chr8	69967	C	T	MCO14	0.198582
Chr8	75681	C	T	RPS20	0.153061
Chr8	232574	C	T	DYS1	0.169935
Chr8	243460	G	A	OSH3	0.182927
Chr8	243998	C	T	OSH3	0.268116
Chr8	259433	G	A	IRE1	0.192308
Chr8	300573	C	T	SFB3	0.195122
Chr8	307734	C	T	TRA1	0.174312
Chr8	320961	C	T	SBE22	0.284553
Chr8	325765	G	A	TRR2	0.21519
Chr8	327171	C	T	CDC12	0.235294
Chr8	333149	G	A	UBA4	0.19186
Chr8	373779	C	T	YCK1	0.246154
Chr8	375747	C	T	YHR137C-A	0.162162
Chr8	379148	C	T	.	0.230769
Chr8	406516	C	T	LAM1	0.275
Chr8	416763	C	T	KEL1	0.171053
Chr8	418019	G	A	TDA11	0.21875
Chr8	420981	C	T	YAP1801	0.160428
Chr8	429109	C	T	DNA2	0.149606
Chr8	440345	C	T	MTG2	0.162011
Chr8	441234	C	T	MTG2	0.183824
Chr8	516138	C	T	SET5	0.209302
Chr8	524593	G	A	FLO5	0.2125
Chr8	553205	C	T	PHO12	0.128788
Chr8	555627	G	A	IMD2	0.193277
Chr9	40694	C	T	.	0.223602
Chr9	47327	C	T	YIL156W-A	0.198925
Chr9	91168	G	A	TMA108	0.188525
Chr9	102270	C	T	FKH1	0.16
Chr9	115136	C	T	MET18	0.195402
Chr9	132465	C	T	QDR2	0.215909
Chr9	146413	C	T	NUP159	0.226891
Chr9	146935	G	A	NUP159	0.283333
Chr9	151324	C	T	SDP1	0.19209
Chr9	184079	G	A	PRK1	0.216216
Chr9	202613	C	T	SDS3	0.154472
Chr9	203956	C	T	CAB2	0.144928
Chr9	213270	G	A	THS1	0.166667
Chr9	226128	G	A	HOP1	0.178571
Chr9	242276	C	T	FIS1	0.174863
Chr9	242492	G	A	FIS1	0.136095
Chr9	266516	A	T	SYG1	0.208633
Chr9	284958	C	T	PRM2	0.150943
Chr9	297595	G	A	SSM4	0.223881
Chr9	308368	C	T	YIL025C	0.16129
Chr9	328438	G	A	PDR11	0.233333
Chr9	335341	G	A	DOT5	0.233333
Chr9	340067	G	A	FAA3	0.191176
Chr9	350345	G	A	CMI7	0.142857
Chr9	435498	C	T	YIR042C	0.194175
Chr10	47119	G	A	LAA1	0.2
Chr10	66483	G	A	UBP12	0.204225
Chr10	113156	G	A	YJL163C	0.182353
Chr10	118695	G	A	PIR5	0.233577
Chr10	177505	G	A	TRK1	0.222222
Chr10	197971	G	A	.	0.190184
Chr10	205560	G	A	MDV1	0.192661
Chr10	265483	G	A	SIP4	0.158879
Chr10	290058	G	A	PRY1	0.173333
Chr10	294234	G	A	YJL077W-A	0.290155
Chr10	296628	G	A	NET1	0.255034
Chr10	304951	G	A	JEM1	0.170213
Chr10	312569	G	A	UTP18	0.222826
Chr10	321773	G	A	NUP82	0.175824
Chr10	331821	G	A	.	0.162011
Chr10	343011	G	A	MTR4	0.226891
Chr10	363951	G	A	MHP1	0.184783
Chr10	367573	G	A	NSP1	0.208791
Chr10	403838	G	A	MPS3	0.25
Chr10	414859	G	A	RPC17	0.193182
Chr10	448898	G	A	LSO1	0.202128
Chr10	458860	G	A	YJR011C	0.169355
Chr10	499908	G	A	RAD26	0.182796
Chr10	521868	G	A	SSC1	0.201717
Chr10	524069	G	A	TAH11	0.140351
Chr10	535683	G	A	BFA1	0.174242
Chr10	596601	G	A	JSN1	0.21
Chr10	613000	G	A	JJJ3	0.163265
Chr10	616270	G	A	YUH1	0.152941
Chr10	620256	G	A	VPS25	0.206349
Chr10	625704	A	T	.	0.225806
Chr10	630963	G	A	CPA2	0.272727
Chr10	636698	C	T	PXP2	0.234783
Chr10	650304	G	A	IBA57	0.176166
Chr10	673510	G	A	XPT1	0.133803
Chr10	688056	G	A	IML1	0.132075
Chr10	688595	G	A	IML1	0.193548
Chr10	709059	G	A	DAN1	0.147239
Chr10	712325	G	A	DAN4	0.19863
Chr10	714727	G	A	DAN4	0.1875
Chr10	725724	G	A	YJR154W	0.21978
Chr11	8200	C	T	.	0.2
Chr11	32705	G	A	DOA1	0.218978
Chr11	58641	C	T	TOR2	0.254335
Chr11	67167	G	A	MNN4	0.167488
Chr11	69354	C	T	PTK1	0.167969
Chr11	69397	G	A	PTK1	0.220408
Chr11	69972	C	T	PTK1	0.231527
Chr11	91329	C	T	FAT3	0.245902
Chr11	112066	C	T	.	0.225352
Chr11	125530	G	A	SNU114	0.247863
Chr11	147459	G	A	YKL162C	0.2
Chr11	179146	C	T	MRP8	0.163265
Chr11	195435	C	T	SHE2	0.274074
Chr11	208453	C	T	RRN3	0.188811
Chr11	210255	C	T	RRN3	0.317881
Chr11	213690	C	T	DGR2	0.222222
Chr11	242236	C	T	.	0.172619
Chr11	263107	C	T	YJU2	0.21134
Chr11	281876	C	T	RRP14	0.27619
Chr11	301807	C	T	STB6	0.185185
Chr11	302163	C	T	STB6	0.265625
Chr11	339875	C	T	YKL053W	0.190789
Chr11	352141	C	T	DCW1	0.162921
Chr11	356312	C	T	MMO1	0.185185
Chr11	366659	G	A	.	0.178378
Chr11	381752	G	A	IXR1	0.15736
Chr11	384590	G	A	MAE1	0.198795
Chr11	428972	G	A	CAP1	0.166667
Chr11	467450	C	T	.	0.193878
Chr11	477370	C	T	IRS4	0.144144
Chr11	536595	C	T	DYN1	0.222222
Chr11	550032	G	A	TRM2	0.226415
Chr11	566534	C	T	CCP1	0.228916
Chr11	605718	G	A	TGL4	0.258065
Chr11	625820	C	T	PCC1	0.168831
Chr11	648966	C	T	FLO10	0.150538
Chr12	19038	C	T	MMP1	0.232323
Chr12	34310	C	T	.	0.183673
Chr12	37202	G	A	AQY2	0.176471
Chr12	37450	C	T	.	0.206897
Chr12	46298	C	T	YLL047W	0.27907
Chr12	65947	G	A	ENT4	0.186747
Chr12	74184	G	A	IRC19	0.176101
Chr12	121752	C	T	EMC6	0.221239
Chr12	129009	T	C	PSR1	0.17037
Chr12	145841	G	A	SFI1	0.191919
Chr12	157757	G	A	CMS1	0.144444
Chr12	166796	C	T	RLP24	0.230769
Chr12	177118	C	T	PML1	0.243243
Chr12	179099	C	T	POM34	0.25
Chr12	189502	G	A	UBR2	0.161111
Chr12	194259	C	T	UBR2	0.192053
Chr12	225276	C	T	COX12	0.282609
Chr12	241591	G	A	YLR046C	0.136364
Chr12	247901	G	A	IES3	0.184211
Chr12	249679	C	T	OSW2	0.202186
Chr12	267463	G	A	SPC3	0.234694
Chr12	279423	C	T	LAM6	0.253165
Chr12	303626	G	A	SMC4	0.161765
Chr12	304645	G	A	SMC4	0.282443
Chr12	310639	C	T	CSF1	0.215054
Chr12	330308	G	A	IOC2	0.134969
Chr12	353420	C	T	MDN1	0.130435
Chr12	360048	G	A	MDN1	0.163462
Chr12	366598	T	A	YLR108C	0.151261
Chr12	376805	G	A	AVL9	0.299401
Chr12	380633	A	T	MSL5	0.15942
Chr12	399880	G	A	DIP2	0.214286
Chr12	410506	G	A	CKI1	0.153333
Chr12	444627	G	A	YLR152C	0.14881
Chr12	527813	G	A	MDL1	0.185185
Chr12	568681	G	A	FRE1	0.242188
Chr12	602073	G	A	ECM22	0.239521
Chr12	609030	G	A	TOP3	0.246667
Chr12	621555	G	A	CSC1	0.173077
Chr12	641469	G	A	SYM1	0.197183
Chr12	648126	C	T	HAP1	0.160221
Chr12	671245	G	A	RED1	0.225806
Chr12	701460	G	A	YLR278C	0.2
Chr12	707651	G	A	NNT1	0.212963
Chr12	773252	G	A	MMS22	0.191011
Chr12	800509	G	A	SGD1	0.292929
Chr12	827397	G	A	DIC1	0.141463
Chr12	847699	G	A	DCR2	0.211538
Chr12	848136	G	A	DCR2	0.208696
Chr12	873384	C	T	PSY3	0.243697
Chr12	883369	G	A	NAM2	0.188679
Chr12	913644	C	T	AFG2	0.1875
Chr12	958068	C	T	CDC73	0.258621
Chr12	963637	G	A	URA4	0.276596
Chr12	999609	C	T	SEN1	0.183432
Chr12	1006930	C	T	TSR2	0.242718
Chr12	1062017	C	T	PAU4	0.157143
Chr13	16651	G	A	MSC1	0.217105
Chr13	30805	C	T	YML119W	0.185393
Chr13	45234	C	T	CTK3	0.190722
Chr13	60178	C	T	MDM1	0.214876
Chr13	61893	C	T	MDM1	0.25
Chr13	97817	G	A	TUB1	0.224719
Chr13	123033	G	A	RPL6A	0.214953
Chr13	178085	G	A	RSE1	0.179775
Chr13	194899	C	T	VPS71	0.186047
Chr13	216636	G	A	RCF1	0.171429
Chr13	216741	G	A	RCF1	0.216495
Chr13	219484	C	T	USA1	0.207729
Chr13	224009	C	T	RPS18B	0.261438
Chr13	226182	C	T	YML6	0.19337
Chr13	289645	G	A	HXT2	0.231293
Chr13	291403	G	A	CLU1	0.185714
Chr13	321918	C	T	MRPL3	0.206107
Chr13	340590	C	T	RCH1	0.229508
Chr13	341417	G	A	IMP2	0.169231
Chr13	347486	G	A	CCS1	0.212598
Chr13	366927	G	A	NUP116	0.280992
Chr13	402341	C	T	SOV1	0.184211
Chr13	451181	C	T	NPL6	0.35
Chr13	469160	C	T	.	0.151899
Chr13	540037	C	T	GID8	0.210046
Chr13	560772	C	T	OSW5	0.211864
Chr13	590173	C	T	MSS11	0.223404
Chr13	623246	C	T	CTL1	0.201754
Chr13	626959	C	T	SSO2	0.217143
Chr13	668210	C	T	ERG2	0.154545
Chr13	683604	C	T	HFA1	0.139785
Chr13	690320	G	A	DML1	0.195122
Chr13	698578	G	A	GAS3	0.22807
Chr13	818896	G	A	DSK2	0.190751
Chr13	837082	G	A	RIT1	0.228188
Chr13	855025	G	A	GOT1	0.270492
Chr13	906277	C	T	YMR316C-A	0.319588
Chr14	31839	C	T	LEM3	0.20339
Chr14	50717	G	A	SKP2	0.143791
Chr14	60816	G	A	YPT11	0.230337
Chr14	63149	C	T	RPS19B	0.265957
Chr14	79935	G	A	RIM21	0.219858
Chr14	92488	C	T	SEC21	0.177083
Chr14	111863	C	T	PRM1	0.168539
Chr14	114449	G	A	CAF120	0.164835
Chr14	131432	C	T	BNI1	0.134146
Chr14	143722	G	A	PIK1	0.221311
Chr14	146760	G	A	YIF1	0.186916
Chr14	166184	G	A	FOL1	0.189394
Chr14	214071	G	A	BNI4	0.218182
Chr14	218249	C	T	ELA1	0.202247
Chr14	220878	C	T	JJJ1	0.156716
Chr14	263666	G	A	NNR1	0.244755
Chr14	274274	C	T	YNL193W	0.208696
Chr14	274975	C	T	YNL193W	0.217949
Chr14	290697	C	T	UBP10	0.148571
Chr14	297244	C	T	IPI3	0.181818
Chr14	311642	C	T	APC1	0.188525
Chr14	320431	G	A	SKO1	0.184466
Chr14	421898	G	A	.	0.174497
Chr14	422907	G	A	.	0.194444
Chr14	427853	G	A	MET4	0.158192
Chr14	442809	G	A	PHO23	0.22
Chr14	491955	G	A	LAT1	0.224359
Chr14	503731	G	A	AQR1	0.216981
Chr14	519052	G	A	POR1	0.247368
Chr14	543082	G	A	LAP2	0.179688
Chr14	580561	C	T	CRZ1	0.147436
Chr14	593061	G	A	HDA1	0.220339
Chr14	594804	C	T	HDA1	0.209877
Chr14	614747	C	T	IDP3	0.15894
Chr14	628202	C	T	DOM34	0.269841
Chr14	676729	G	A	CPR8	0.202128
Chr14	691183	C	T	SOL1	0.211111
Chr14	732892	C	T	.	0.159341
Chr14	735167	G	A	BIO3	0.225641
Chr14	739943	G	A	FRE4	0.186335
Chr14	747698	G	A	YNR063W	0.280702
Chr14	772283	G	A	HXT17	0.192308
Chr15	3364	C	T	YOL164W-A	0.350515
Chr15	8782	G	A	.	0.21
Chr15	23938	C	T	.	0.219512
Chr15	27355	G	A	YOL155W-A	0.198347
Chr15	31044	G	A	HPF1	0.276074
Chr15	37115	C	T	.	0.252252
Chr15	39708	C	T	.	0.254777
Chr15	47625	C	T	SPT20	0.181102
Chr15	49186	C	T	PSF3	0.228571
Chr15	53973	C	T	NOP8	0.180723
Chr15	78321	G	A	YGK3	0.201493
Chr15	108773	C	T	MDY2	0.202703
Chr15	138910	C	T	COQ3	0.178218
Chr15	147588	G	A	MSH2	0.212963
Chr15	161427	G	A	YOL085W-A	0.180672
Chr15	179883	C	T	IRA2	0.227273
Chr15	196336	G	A	SDH5	0.210084
Chr15	196374	G	A	SDH5	0.186047
Chr15	223131	G	A	GPM3	0.237179
Chr15	265619	C	T	OPI10	0.227723
Chr15	299235	G	A	YOL014W	0.230769
Chr15	367777	C	T	YOR019W	0.1875
Chr15	371309	C	T	HSP10	0.151899
Chr15	377180	C	T	AHC1	0.155556
Chr15	387010	C	T	DFG16	0.220994
Chr15	402857	C	T	HIR2	0.198413
Chr15	407106	C	T	GLO4	0.184397
Chr15	413088	C	T	IRC23	0.174699
Chr15	414738	C	T	DBP5	0.177632
Chr15	424200	C	T	YOR050C	0.227027
Chr15	457782	C	T	GYP1	0.168421
Chr15	463206	C	T	.	0.194553
Chr15	465757	G	A	SGO1	0.247059
Chr15	467019	C	T	CDC21	0.191176
Chr15	470372	C	T	SKI7	0.205882
Chr15	489231	C	T	YVC1	0.166667
Chr15	603843	C	T	.	0.152542
Chr15	616237	C	T	RPB2	0.194175
Chr15	624126	G	A	PDR5	0.190141
Chr15	660519	G	A	ALE1	0.210526
Chr15	732593	C	T	RET1	0.209677
Chr15	745118	C	T	SAS5	0.204724
Chr15	767200	C	T	MCP1	0.228346
Chr15	782527	G	A	.	0.252252
Chr15	783210	G	A	YOR238W	0.19697
Chr15	796172	C	T	ENV9	0.216374
Chr15	831083	C	T	FSF1	0.16
Chr15	835395	C	T	TPO4	0.195946
Chr15	846467	C	T	PLP2	0.203704
Chr15	853176	C	T	MPD1	0.166667
Chr15	884121	G	A	CPA1	0.289855
Chr15	894023	G	A	SLY41	0.176991
Chr15	932647	C	T	PDR10	0.174863
Chr15	944023	C	T	YOR331C	0.245161
Chr15	965046	G	A	RPA190	0.185841
Chr15	974044	C	T	.	0.155556
Chr15	977524	C	T	TYE7	0.324324
Chr15	978865	G	A	TYE7	0.194118
Chr15	999101	G	A	SOG2	0.164286
Chr15	1017661	C	T	PRT1	0.2
Chr15	1024646	G	A	YOR365C	0.134021
Chr15	1049522	C	T	AMF1	0.211538
Chr15	1061973	C	T	FIT3	0.2
Chr15	1070403	G	A	.	0.254545
Chr15	1077766	G	A	FEX1	0.271028
Chr16	16028	G	A	YPL277C	0.179104
Chr16	23790	C	T	SAM3	0.221591
Chr16	49985	G	A	CUB1	0.171642
Chr16	53999	C	T	THI21	0.242188
Chr16	75096	C	T	ATG41	0.285714
Chr16	206110	G	A	TCO89	0.1375
Chr16	241668	C	T	SVS1	0.155738
Chr16	242812	C	T	SVS1	0.261682
Chr16	248465	C	T	CDC60	0.232323
Chr16	254670	C	T	TGS1	0.20155
Chr16	268788	G	A	PRP46	0.226804
Chr16	275323	G	A	PXA1	0.230159
Chr16	283325	G	A	YPL142C	0.184397
Chr16	287688	G	A	MKK2	0.147059
Chr16	303422	C	T	RPL5	0.267717
Chr16	320390	C	T	TFB2	0.330769
Chr16	357930	C	T	FMP30	0.185185
Chr16	399590	C	T	MOT1	0.149606
Chr16	412083	C	T	GPI2	0.230769
Chr16	427020	C	T	RGL1	0.238806
Chr16	456054	G	A	.	0.179487
Chr16	467588	C	T	VPS16	0.231884
Chr16	473111	C	T	SSN3	0.145695
Chr16	486867	C	T	YPL035C	0.251748
Chr16	492809	C	T	PHO85	0.193277
Chr16	514734	C	T	VTC3	0.214765
Chr16	537737	C	T	RQC2	0.206186
Chr16	579294	C	T	RPA135	0.194245
Chr16	586272	G	A	CMR3	0.157895
Chr16	621470	C	T	YPR027C	0.188312
Chr16	634208	C	T	SRO7	0.17
Chr16	658421	G	A	MSF1	0.141414
Chr16	666350	G	A	SMK1	0.156463
Chr16	683698	C	T	HOS1	0.19337
Chr16	686839	G	A	MED1	0.154362
Chr16	702158	C	T	TEF1	0.217742
Chr16	713005	C	T	SRP54	0.240876
Chr16	723897	C	T	SYT1	0.194805
Chr16	731303	C	T	RPL11A	0.258621
Chr16	742913	C	T	RPN7	0.265625
Chr16	812806	C	T	MEP3	0.204918
Chr16	821505	C	T	NOC4	0.186047
Chr16	826326	C	T	YPR147C	0.19171
Chr16	868676	C	T	TIF3	0.136364
Chr16	928390	C	T	.	0.205298
