# Supplementary material for: Gim3 buffers and potentiates de novo mutations that affect fluconazole susceptibility in yeast
Source: EMBO Rep. 2026 Feb 17;27(6):1510–39. doi: 10.1038/s44319-026-00702-x (PMC13022404; doi:10.1038/s44319-026-00702-x)
Supplement: Supplementary file 20 — Figure EV2 Source Data [file 44319_2026_702_MOESM20_ESM.zip › Figure EV2_SourceData/EV2_Sequencing data/R Code_SNP_analysis.R]

library(stringi)
library(plyr)
library(dplyr)
library(tidyr)
library(stringr)
library(devtools)
library(RColorBrewer)
library(ggplot2)
library(ggpubr)
library(tidyverse)
library(tibble)

setwd("/Users/u0102104/Desktop/WGS/")
pool1 <- read.table("evo_pool1.txt", sep = "\t")
pool2 <- read.table("evo_pool2.txt", sep = "\t")
pool3 <- read.table("evo_pool3.txt", sep = "\t")
control <- read.table("evo_control.txt", sep = "\t")

colnames(pool1) <- c("Chr","Pos","Ref","Alt","Gene","Freq")
colnames(pool2) <- c("Chr","Pos","Ref","Alt","Gene","Freq")
colnames(pool3) <- c("Chr","Pos","Ref","Alt","Gene","Freq")
colnames(control) <- c("Chr","Pos","Ref","Alt","Gene","Freq")

pool1$Length <- ifelse(pool1$Chr == "Chr1",230218,
                       ifelse(pool1$Chr == "Chr2",813184,
                              ifelse(pool1$Chr == "Chr3",316620,
                                     ifelse(pool1$Chr == "Chr4",1531933,
                                            ifelse(pool1$Chr == "Chr5",576874,
                                                   ifelse(pool1$Chr == "Chr6",270161,
                                                          ifelse(pool1$Chr == "Chr7",1090940,
                                                                 ifelse(pool1$Chr == "Chr8",562643,
                                                                        ifelse(pool1$Chr == "Chr9",439888,
                                                                               ifelse(pool1$Chr == "Chr10",745751,
                                                                                      ifelse(pool1$Chr == "Chr11",666816,
                                                                                             ifelse(pool1$Chr == "Chr12",1078177,
                                                                                                    ifelse(pool1$Chr == "Chr13",924431,
                                                                                                           ifelse(pool1$Chr == "Chr14",784333,
                                                                                                                  ifelse(pool1$Chr == "Chr15",1091291,
                                                                                                                         ifelse(pool1$Chr == "Chr16",948066,85779))))))))))))))))
pool2$Length <- ifelse(pool2$Chr == "Chr1",230218,
                       ifelse(pool2$Chr == "Chr2",813184,
                              ifelse(pool2$Chr == "Chr3",316620,
                                     ifelse(pool2$Chr == "Chr4",1531933,
                                            ifelse(pool2$Chr == "Chr5",576874,
                                                   ifelse(pool2$Chr == "Chr6",270161,
                                                          ifelse(pool2$Chr == "Chr7",1090940,
                                                                 ifelse(pool2$Chr == "Chr8",562643,
                                                                        ifelse(pool2$Chr == "Chr9",439888,
                                                                               ifelse(pool2$Chr == "Chr10",745751,
                                                                                      ifelse(pool2$Chr == "Chr11",666816,
                                                                                             ifelse(pool2$Chr == "Chr12",1078177,
                                                                                                    ifelse(pool2$Chr == "Chr13",924431,
                                                                                                           ifelse(pool2$Chr == "Chr14",784333,
                                                                                                                  ifelse(pool2$Chr == "Chr15",1091291,
                                                                                                                         ifelse(pool2$Chr == "Chr16",948066,85779))))))))))))))))

pool3$Length <- ifelse(pool3$Chr == "Chr1",230218,
                       ifelse(pool3$Chr == "Chr2",813184,
                              ifelse(pool3$Chr == "Chr3",316620,
                                     ifelse(pool3$Chr == "Chr4",1531933,
                                            ifelse(pool3$Chr == "Chr5",576874,
                                                   ifelse(pool3$Chr == "Chr6",270161,
                                                          ifelse(pool3$Chr == "Chr7",1090940,
                                                                 ifelse(pool3$Chr == "Chr8",562643,
                                                                        ifelse(pool3$Chr == "Chr9",439888,
                                                                               ifelse(pool3$Chr == "Chr10",745751,
                                                                                      ifelse(pool3$Chr == "Chr11",666816,
                                                                                             ifelse(pool3$Chr == "Chr12",1078177,
                                                                                                    ifelse(pool3$Chr == "Chr13",924431,
                                                                                                           ifelse(pool3$Chr == "Chr14",784333,
                                                                                                                  ifelse(pool3$Chr == "Chr15",1091291,
                                                                                                                         ifelse(pool3$Chr == "Chr16",948066,85779))))))))))))))))

control$Length <- ifelse(control$Chr == "Chr1",230218,
                       ifelse(control$Chr == "Chr2",813184,
                              ifelse(control$Chr == "Chr3",316620,
                                     ifelse(control$Chr == "Chr4",1531933,
                                            ifelse(control$Chr == "Chr5",576874,
                                                   ifelse(control$Chr == "Chr6",270161,
                                                          ifelse(control$Chr == "Chr7",1090940,
                                                                 ifelse(control$Chr == "Chr8",562643,
                                                                        ifelse(control$Chr == "Chr9",439888,
                                                                               ifelse(control$Chr == "Chr10",745751,
                                                                                      ifelse(control$Chr == "Chr11",666816,
                                                                                             ifelse(control$Chr == "Chr12",1078177,
                                                                                                    ifelse(control$Chr == "Chr13",924431,
                                                                                                           ifelse(control$Chr == "Chr14",784333,
                                                                                                                  ifelse(control$Chr == "Chr15",1091291,
                                                                                                                         ifelse(control$Chr == "Chr16",948066,85779))))))))))))))))


pool1$counts <- ifelse(pool1$Freq > 0.5, 3, 
                       ifelse(pool1$Freq > 0.3 & pool1$Freq <= 0.5, 1, 1))
pool2$counts <- ifelse(pool2$Freq > 0.5, 3, 
                       ifelse(pool2$Freq > 0.3 & pool2$Freq <= 0.5, 1, 1))
pool3$counts <- ifelse(pool3$Freq > 0.5, 3, 
                       ifelse(pool3$Freq > 0.3 & pool3$Freq <= 0.5, 1, 1))
control$counts <- ifelse(control$Freq > 0.5, 3, 
                       ifelse(control$Freq > 0.3 & control$Freq <= 0.5, 1, 1))
pool1$Pool <- "Pool1"
pool2$Pool <- "Pool2"
pool3$Pool <- "Pool3"
control$Pool <- "Control"

pool1$AT <- ifelse(pool1$Ref == "A" & pool1$Alt == "T",1,0)
pool1$TA <- ifelse(pool1$Ref == "T" & pool1$Alt == "A",1,0)
pool1$AC <- ifelse(pool1$Ref == "A" & pool1$Alt == "C",1,0)
pool1$CA <- ifelse(pool1$Ref == "C" & pool1$Alt == "A",1,0)
pool1$AG <- ifelse(pool1$Ref == "A" & pool1$Alt == "G",1,0)
pool1$GA <- ifelse(pool1$Ref == "G" & pool1$Alt == "A",1,0)
pool1$CT <- ifelse(pool1$Ref == "C" & pool1$Alt == "T",1,0)
pool1$TC <- ifelse(pool1$Ref == "T" & pool1$Alt == "C",1,0)
pool1$CG <- ifelse(pool1$Ref == "C" & pool1$Alt == "G",1,0)
pool1$GC <- ifelse(pool1$Ref == "G" & pool1$Alt == "C",1,0)
pool1$GT <- ifelse(pool1$Ref == "G" & pool1$Alt == "T",1,0)
pool1$TG <- ifelse(pool1$Ref == "T" & pool1$Alt == "G",1,0)

pool2$AT <- ifelse(pool2$Ref == "A" & pool2$Alt == "T",1,0)
pool2$TA <- ifelse(pool2$Ref == "T" & pool2$Alt == "A",1,0)
pool2$AC <- ifelse(pool2$Ref == "A" & pool2$Alt == "C",1,0)
pool2$CA <- ifelse(pool2$Ref == "C" & pool2$Alt == "A",1,0)
pool2$AG <- ifelse(pool2$Ref == "A" & pool2$Alt == "G",1,0)
pool2$GA <- ifelse(pool2$Ref == "G" & pool2$Alt == "A",1,0)
pool2$CT <- ifelse(pool2$Ref == "C" & pool2$Alt == "T",1,0)
pool2$TC <- ifelse(pool2$Ref == "T" & pool2$Alt == "C",1,0)
pool2$CG <- ifelse(pool2$Ref == "C" & pool2$Alt == "G",1,0)
pool2$GC <- ifelse(pool2$Ref == "G" & pool2$Alt == "C",1,0)
pool2$GT <- ifelse(pool2$Ref == "G" & pool2$Alt == "T",1,0)
pool2$TG <- ifelse(pool2$Ref == "T" & pool2$Alt == "G",1,0)

pool3$AT <- ifelse(pool3$Ref == "A" & pool3$Alt == "T",1,0)
pool3$TA <- ifelse(pool3$Ref == "T" & pool3$Alt == "A",1,0)
pool3$AC <- ifelse(pool3$Ref == "A" & pool3$Alt == "C",1,0)
pool3$CA <- ifelse(pool3$Ref == "C" & pool3$Alt == "A",1,0)
pool3$AG <- ifelse(pool3$Ref == "A" & pool3$Alt == "G",1,0)
pool3$GA <- ifelse(pool3$Ref == "G" & pool3$Alt == "A",1,0)
pool3$CT <- ifelse(pool3$Ref == "C" & pool3$Alt == "T",1,0)
pool3$TC <- ifelse(pool3$Ref == "T" & pool3$Alt == "C",1,0)
pool3$CG <- ifelse(pool3$Ref == "C" & pool3$Alt == "G",1,0)
pool3$GC <- ifelse(pool3$Ref == "G" & pool3$Alt == "C",1,0)
pool3$GT <- ifelse(pool3$Ref == "G" & pool3$Alt == "T",1,0)
pool3$TG <- ifelse(pool3$Ref == "T" & pool3$Alt == "G",1,0)

control$AT <- ifelse(control$Ref == "A" & control$Alt == "T",1,0)
control$TA <- ifelse(control$Ref == "T" & control$Alt == "A",1,0)
control$AC <- ifelse(control$Ref == "A" & control$Alt == "C",1,0)
control$CA <- ifelse(control$Ref == "C" & control$Alt == "A",1,0)
control$AG <- ifelse(control$Ref == "A" & control$Alt == "G",1,0)
control$GA <- ifelse(control$Ref == "G" & control$Alt == "A",1,0)
control$CT <- ifelse(control$Ref == "C" & control$Alt == "T",1,0)
control$TC <- ifelse(control$Ref == "T" & control$Alt == "C",1,0)
control$CG <- ifelse(control$Ref == "C" & control$Alt == "G",1,0)
control$GC <- ifelse(control$Ref == "G" & control$Alt == "C",1,0)
control$GT <- ifelse(control$Ref == "G" & control$Alt == "T",1,0)
control$TG <- ifelse(control$Ref == "T" & control$Alt == "G",1,0)

df <- data.frame(Sample = c("25","26","28","30"),
                 Pool = c("Pool 1","Pool 2", "Pool 3", "Control"),
                 SNPs = c(sum(pool1$counts),sum(pool2$counts),sum(pool3$counts),sum(control$counts)),
                 Avg_SNPs = c(sum(pool1$counts)/5,sum(pool2$counts)/5,sum(pool3$counts)/5,sum(control$counts)/5),
                 A_to_C = c(sum(pool1$AC),sum(pool2$AC),sum(pool3$AC),sum(control$AC)),
                 A_to_G = c(sum(pool1$AG),sum(pool2$AG),sum(pool3$AG),sum(control$AG)),
                 A_to_T = c(sum(pool1$AT),sum(pool2$AT),sum(pool3$AT),sum(control$AT)),
                 C_to_A = c(sum(pool1$CA),sum(pool2$CA),sum(pool3$CA),sum(control$CA)),
                 C_to_G = c(sum(pool1$CG),sum(pool2$CG),sum(pool3$CG),sum(control$CG)),
                 C_to_T = c(sum(pool1$CT),sum(pool2$CT),sum(pool3$CT),sum(control$CT)),
                 G_to_A = c(sum(pool1$GA),sum(pool2$GA),sum(pool3$GA),sum(control$GA)),
                 G_to_C = c(sum(pool1$GC),sum(pool2$GC),sum(pool3$GC),sum(control$GC)),
                 G_to_T = c(sum(pool1$GT),sum(pool2$GT),sum(pool3$GT),sum(control$GT)),
                 T_to_A = c(sum(pool1$TA),sum(pool2$TA),sum(pool3$TA),sum(control$TA)),
                 T_to_C = c(sum(pool1$TC),sum(pool2$TC),sum(pool3$TC),sum(control$TC)),
                 T_to_G = c(sum(pool1$TG),sum(pool2$TG),sum(pool3$TG),sum(control$TG)))

allpools <- rbind (pool1,pool2,pool3,control)
allpools <- allpools %>% dplyr::select(Chr,Pos,Ref,Alt,Length,Pool)
allpools$RelPos <- allpools$Pos/allpools$Length

write.table(df,"evo_SNP_analysis_pools_no_double.txt", sep = "\t", row.names = FALSE, quote = FALSE)
write.table(allpools,"evo_SNP_locations_all_pools.txt", sep = "\t", row.names = FALSE, quote = FALSE)

### How did I get them
#	1	Mapping against the genome of the S288C reference (version R64-3-1)
#	2	Calling the variants for each pool, assuming each sample to be an artificial pentaploid (5 haploid samples mixed)
#	3	Filtering out low quality variants
#	4	Annotating the file
#	5	Filtering out low coverage regions (under 40)
#	6	Filtering the file for variants that are unique per sample (highest probability that they are unique and not shared with others)
#	7	Keeping the variants that have a frequency between 12.5% and 30% (around 1 in 5)
