# Supplementary material for: Gim3 buffers and potentiates de novo mutations that affect fluconazole susceptibility in yeast
Source: EMBO Rep. 2026 Feb 17;27(6):1510–39. doi: 10.1038/s44319-026-00702-x (PMC13022404; doi:10.1038/s44319-026-00702-x)
Supplement: Supplementary file 20 — Figure EV2 Source Data [file 44319_2026_702_MOESM20_ESM.zip › Figure EV2_SourceData/EV2_Sequencing data/Read me.txt]

README - SNP Analysis and Whole-Genome Sequencing Data

1. Overview:
The `R Code_SNP_analysis.R` script provides the analysis pipeline for detecting single nucleotide polymorphisms (SNPs) across the sequenced pools. The analysis is performed on three EMS-treated pools (Pool1, Pool2, Pool3) and one control pool consisting of non-EMS treated strains.

2. Pool Composition:
- Pool1, Pool2, Pool3: Comprised of EMS-treated strains of Saccharomyces cerevisiae (BY4741, S288C background).
- Control Pool: Comprised of non-EMS treated strains of the same genetic background.

3. Sequencing Data Availability:
The raw whole-genome sequencing data generated for this study have been deposited in the NCBI Sequence Read Archive (SRA) under the BioProject accession number PRJNA1170047.  
- Access Link:[NCBI SRA - PRJNA1170047](https://www.ncbi.nlm.nih.gov/sra/PRJNA1170047)  
- The dataset includes sequencing reads from:
  - 3 EMS-treated pools (Pool1, Pool2, Pool3)
  - 1 Control pool (non-EMS treated)
- Data collection date: October 7, 2024.

4. Analysis Workflow:
- The `R Code_SNP_analysis.R` script performs SNP detection and analysis using the sequenced reads.
- Key steps include:
  - Quality control and filtering of sequencing reads.
  - SNP calling and annotation.
  - Comparative analysis between EMS-treated and control pools.

5. Contact Information:
For further information or questions regarding the SNP analysis or sequencing data, please contact [Your Email Address].
