# Supplementary material for: Gim3 buffers and potentiates de novo mutations that affect fluconazole susceptibility in yeast
Source: EMBO Rep. 2026 Feb 17;27(6):1510–39. doi: 10.1038/s44319-026-00702-x (PMC13022404; doi:10.1038/s44319-026-00702-x)
Supplement: Supplementary file 21 — Figure EV3 Source Data [file 44319_2026_702_MOESM21_ESM.zip]

Archive with 25 entries (13 files):
- Figure EV3_SourceData/
- Figure EV3_SourceData/EV3E_SourceData/
- Figure EV3_SourceData/EV3E_SourceData/Data/
- Figure EV3_SourceData/EV3E_SourceData/Data/EMS treated_Etest.xlsx
- Figure EV3_SourceData/EV3E_SourceData/Images/
- Figure EV3_SourceData/EV3E_SourceData/Images/Page 1.png
- Figure EV3_SourceData/EV3E_SourceData/Images/Page 2.png
- Figure EV3_SourceData/EV3E_SourceData/Images/Page 3.png
- Figure EV3_SourceData/EV3_A&B_SourceData/
- Figure EV3_SourceData/EV3_A&B_SourceData/Data/
- Figure EV3_SourceData/EV3_A&B_SourceData/Data/Data summary_EV3_A&B.csv
- Figure EV3_SourceData/EV3_A&B_SourceData/R code/
- Figure EV3_SourceData/EV3_A&B_SourceData/R code/Code.txt
- Figure EV3_SourceData/EV3_C&D_SourceData/
- Figure EV3_SourceData/EV3_C&D_SourceData/Data/
- Figure EV3_SourceData/EV3_C&D_SourceData/Data/Data summary_EV3_C&D.xlsx
- Figure EV3_SourceData/EV3_C&D_SourceData/Images/
- Figure EV3_SourceData/EV3_C&D_SourceData/Images/48hr/
- Figure EV3_SourceData/EV3_C&D_SourceData/Images/48hr/cerevisiae_Casp_1.TIFF
- Figure EV3_SourceData/EV3_C&D_SourceData/Images/48hr/cerevisiae_Casp_2.TIFF
- Figure EV3_SourceData/EV3_C&D_SourceData/Images/48hr/cerevisiae_FLC_1.TIFF
- Figure EV3_SourceData/EV3_C&D_SourceData/Images/48hr/cerevisiae_FLC_2.TIFF
- Figure EV3_SourceData/EV3_C&D_SourceData/Images/48hr/New Text Document.txt
- Figure EV3_SourceData/EV3_C&D_SourceData/R code/
- Figure EV3_SourceData/EV3_C&D_SourceData/R code/Code.txt
