# Supplementary material for: Gim3 buffers and potentiates de novo mutations that affect fluconazole susceptibility in yeast
Source: EMBO Rep. 2026 Feb 17;27(6):1510–39. doi: 10.1038/s44319-026-00702-x (PMC13022404; doi:10.1038/s44319-026-00702-x)
Supplement: Supplementary file 21 — Figure EV3 Source Data [file 44319_2026_702_MOESM21_ESM.zip › Figure EV3_SourceData/EV3E_SourceData/Data/EMS treated_Etest.xlsx]

## Sheet: Sheet1
Table EV3. Summary of ERG3 mutations
No.	Strain	MIC_GIM3	MIC_Δgim3	Position of mutation ERG3 (bp)	Mutation Type	Base change	Amino acid change	Mutation effect	Reference	Sequence ID	Tested for sterol analysis	Energy Difference_MutationExplorer (R.E.U)
0	WT	12	12									0
1	EMS1	4	4	655	SNP	T to A	Trp to Arg	Missense	No	OE1		-14.63
2	EMS2	not tested	not tested	700	SNP	G to A	Asp to Asn	Missense	No	WT13		-4.63
3	EMS3	not tested	not tested	555	SNP	C to G	Tyr to Stop	Nonsense	Yes (Caspeta et al., 2014)	OE14
4	EMS4	4	4	865	SNP	A to C	Thr to Pro	Missense	No	OE15	Erg3T289P	-398.75
5	EMS5	4	6	862	SNP	C to T	His to Tyr	Missense	No	OE16		-37.11
6	EMS6	not tested	not tested	272	SNP	G to A	Arg to Lys	Missense	Yes (Cowen & Lindquist, 2005)	OE2		-8.56
7	EMS7	6	6	1058	SNP	G to A	Arg to Lys	Missense	No	OE22		-10.51
8	EMS8	6	8	897	SNP	C to A	Tyr to Stop	Nonsense	No	OE24
9	EMS9	not tested	not tested	646	SNP	C to T	His to Tyr	Missense	No	OE3		-36.82
10	EMS10	4	4	862	SNP	C to T	His to Tyr	Missense	No	OE4		-37.11
11	EMS11	4	4	256	SNP	C to A	Arg to Asn	Missense	No	WT12		-7.73
12	EMS12	4	4	703	SNP	G to C	Gly to Arg	Missense	No	OE11		-11.09
13	EMS13	8	8	502	deletion	502-503 deletion	frame shift	frame shift	No	WT14
14	EMS14	2	2	502	deletion	502-503 deletion	frame shift	frame shift	No	WT15
15	EMS15	8	8	727	SNP	C to T	His to Tyr	Missense	No	WT16		-9.06
16	EMS16	8	8	862	SNP	C to A	His to Asn	Missense	No	WT17		-2.88
17	EMS17	not tested	not tested	911	SNP	C to A	Thr to Asn	Missense	No	WT18		-2.79
18	EMS18	8	2	500	SNP	T to G	Leu to Arg	Missense	No	WT2		-17.21
19	EMS19	48	3	929	SNP	G to A	Gly to Glu	Missense	No	WT20		-108.54
20	EMS20	12	12	444	SNP	G to A	Trp to stop	Nonsense	No	WT3
21	EMS21	not tested	not tested	502	deletion	502-503 deletion	frame shift	frame shift	No	WT4
22	EMS22	not tested	not tested	1	SNP	ATG to GTG	Met to Val	Missense	No	WT5
23	EMS23	16	4	584	SNP	G to A	Gly to Asp	Missense	No	WT6	Erg3G195D	-85.26
24	EMS24	4	4
25	EMS25	4	4
26	EMS26	2	2
27	EMS27	16	24
28	EMS28	6	6
29	EMS29	4	4
30	EMS30	8	8
31	EMS31	6	8
32	EMS32	4	6
33	EMS33	8	8
34	EMS34	6	8
35	EMS35	2	3
36	EMS36	6	6
37	EMS37	8	8
38	EMS38	8	8
39	EMS39	8	8
40	EMS40	6	6
41	EMS41	4	4
42	EMS42	6	6
Cowen, L. E., & Lindquist, S. (2005). Cell biology: Hsp90 potentiates the rapid evolution of new traits: Drug resistance in diverse fungi. Science, 309(5744), 2185–2189. https://doi.org/10.1126/SCIENCE.1118370/SUPPL_FILE/COWEN.SOM.PDF
Caspeta, L., Chen, Y., Ghiaci, P., Feizi, A., Baskov, S., Hallström, B. M., Petranovic, D., & Nielsen, J. (2014). Biofuels. Altered sterol composition renders yeast thermotolerant. Science (New York, N.Y.), 346(6205), 75–78. https://doi.org/10.1126/SCIENCE.1258137
