# Supplementary material for: Gim3 buffers and potentiates de novo mutations that affect fluconazole susceptibility in yeast
Source: EMBO Rep. 2026 Feb 17;27(6):1510–39. doi: 10.1038/s44319-026-00702-x (PMC13022404; doi:10.1038/s44319-026-00702-x)
Supplement: Supplementary file 21 — Figure EV3 Source Data [file 44319_2026_702_MOESM21_ESM.zip › Figure EV3_SourceData/EV3_A&B_SourceData/Data/Data summary_EV3_A&B.csv]

Concentration	Replicate 1	Replicate 2	Replicate 3	Replicate 4	Replicate 5	Replicate 6	Strain	Antifungal
0	1,599066667	1,593066667	1,561066667	1,678066667	1,666066667	1,625066667	WT+Empty plasmid	Fluconazole
0,5	1,601066667	1,640066667	1,586066667	1,652066667	1,670066667	1,650066667	WT+Empty plasmid	Fluconazole
1	1,586066667	1,621066667	1,328066667	1,652066667	1,661066667	1,578066667	WT+Empty plasmid	Fluconazole
2	1,506066667	1,593066667	1,572066667	1,562066667	1,586066667	1,600066667	WT+Empty plasmid	Fluconazole
4	1,540066667	1,565066667	1,477066667	1,601066667	1,609066667	1,511066667	WT+Empty plasmid	Fluconazole
8	1,501066667	1,539066667	1,474066667	1,533066667	1,553066667	1,515066667	WT+Empty plasmid	Fluconazole
16	1,265066667	1,432066667	1,394066667	1,275066667	1,346066667	1,285066667	WT+Empty plasmid	Fluconazole
32	0,209066667	0,207066667	0,165066667	0,277066667	0,249066667	0,230066667	WT+Empty plasmid	Fluconazole
64	0,236066667	0,182066667	0,177066667	0,237066667	0,240066667	0,152066667	WT+Empty plasmid	Fluconazole
128	0,150066667	0,152066667	0,133066667	0,151066667	0,162066667	NA	WT+Empty plasmid	Fluconazole
0	1,602066667	1,502066667	1,513066667	1,631066667	1,591066667	1,597066667	WT-Empty plasmid	Fluconazole
0,5	1,579066667	1,461066667	1,532066667	1,625066667	1,587066667	1,595066667	WT-Empty plasmid	Fluconazole
1	1,571066667	1,534066667	1,537066667	1,620066667	1,510066667	1,590066667	WT-Empty plasmid	Fluconazole
2	1,411066667	1,476066667	1,508066667	1,560066667	1,582066667	1,552066667	WT-Empty plasmid	Fluconazole
4	1,379066667	1,289066667	1,512066667	1,534066667	1,568066667	1,545066667	WT-Empty plasmid	Fluconazole
8	1,364066667	1,417066667	1,505066667	1,524066667	1,539066667	1,499066667	WT-Empty plasmid	Fluconazole
16	1,289066667	1,362066667	1,440066667	1,358066667	1,402066667	1,422066667	WT-Empty plasmid	Fluconazole
32	0,229066667	0,025066667	0,170066667	0,052066667	0,020066667	0,167066667	WT-Empty plasmid	Fluconazole
64	0,039066667	0,091066667	0,335066667	0,059066667	0,064066667	0,435066667	WT-Empty plasmid	Fluconazole
128	0,019066667	0,014066667	0,020066667	0,015066667	0,016066667	0,022066667	WT-Empty plasmid	Fluconazole
0	1,494066667	1,505066667	1,495066667	1,528066667	1,542066667	1,516066667	GIM3	Fluconazole
0,5	1,479066667	1,516066667	1,499066667	1,523066667	1,538066667	1,528066667	GIM3	Fluconazole
1	1,480066667	1,510066667	1,486066667	1,515066667	1,517066667	1,499066667	GIM3	Fluconazole
2	1,450066667	1,484066667	1,477066667	1,475066667	1,509066667	1,389066667	GIM3	Fluconazole
4	1,559066667	1,476066667	1,470066667	1,505066667	1,500066667	1,441066667	GIM3	Fluconazole
8	1,461066667	1,469066667	1,450066667	1,489066667	1,487066667	1,440066667	GIM3	Fluconazole
16	0,968066667	1,348066667	1,327066667	1,147066667	1,374066667	0,751066667	GIM3	Fluconazole
32	0,244066667	0,200066667	0,423066667	0,164066667	0,288066667	0,362066667	GIM3	Fluconazole
64	0,204066667	0,243066667	0,354066667	0,164066667	0,265066667	0,307066667	GIM3	Fluconazole
128	0,141066667	0,137066667	0,137066667	0,135066667	0,149066667	0,141066667	GIM3	Fluconazole
0	1,465066667	1,423066667	1,469066667	1,508066667	1,433066667	1,468066667	?gim3	Fluconazole
0,5	1,478066667	1,316066667	1,421066667	1,469066667	1,404066667	1,424066667	?gim3	Fluconazole
1	1,460066667	1,409066667	1,391066667	1,438066667	1,474066667	1,447066667	?gim3	Fluconazole
2	1,443066667	1,318066667	1,375066667	1,339066667	1,446066667	1,434066667	?gim3	Fluconazole
4	1,437066667	1,205066667	1,426066667	1,404066667	1,386066667	1,437066667	?gim3	Fluconazole
8	1,445066667	1,397066667	1,416066667	1,449066667	1,439066667	1,448066667	?gim3	Fluconazole
16	0,288066667	1,403066667	1,312066667	0,542066667	1,427066667	1,318066667	?gim3	Fluconazole
32	0,137066667	0,267066667	0,048066667	0,073066667	0,485066667	0,035066667	?gim3	Fluconazole
64	0,059066667	0,010066667	0,004066667	0,045066667	0,008066667	0,004066667	?gim3	Fluconazole
128	0,014066667	0,003066667	0,010066667	0,019066667	0,009066667	0,005066667	?gim3	Fluconazole
0	1,525066667	1,533066667	1,521066667	1,529066667	1,554066667	1,553066667	PTDH3_GIM3	Fluconazole
0,5	1,517066667	1,530066667	1,520066667	1,519066667	1,541066667	1,523066667	PTDH3_GIM3	Fluconazole
1	1,514066667	1,768066667	1,493066667	1,584066667	1,524066667	1,468066667	PTDH3_GIM3	Fluconazole
2	1,456066667	1,509066667	1,515066667	1,520066667	1,498066667	1,526066667	PTDH3_GIM3	Fluconazole
4	1,491066667	1,508066667	1,479066667	1,498066667	1,537066667	1,399066667	PTDH3_GIM3	Fluconazole
8	1,498066667	1,476066667	1,479066667	1,505066667	1,501066667	1,447066667	PTDH3_GIM3	Fluconazole
16	1,334066667	1,223066667	1,165066667	1,203066667	1,166066667	1,132066667	PTDH3_GIM3	Fluconazole
32	0,169066667	0,287066667	0,188066667	0,810066667	0,389066667	0,287066667	PTDH3_GIM3	Fluconazole
64	0,188066667	0,324066667	0,253066667	0,199066667	0,299066667	0,251066667	PTDH3_GIM3	Fluconazole
128	0,118066667	0,111066667	0,111066667	0,132066667	0,133066667	0,115066667	PTDH3_GIM3	Fluconazole
0	1,484066667	1,445066667	1,386066667	1,458066667	1,440066667	1,380066667	PTDH3_?gim3	Fluconazole
0,5	1,475066667	1,409066667	1,360066667	1,462066667	1,377066667	1,391066667	PTDH3_?gim3	Fluconazole
1	1,458066667	1,442066667	1,377066667	1,447066667	1,432066667	1,426066667	PTDH3_?gim3	Fluconazole
2	1,436066667	1,436066667	1,329066667	1,407066667	1,385066667	1,362066667	PTDH3_?gim3	Fluconazole
4	1,441066667	1,344066667	1,350066667	1,410066667	1,268066667	1,374066667	PTDH3_?gim3	Fluconazole
8	1,446066667	1,425066667	1,360066667	1,462066667	1,404066667	1,374066667	PTDH3_?gim3	Fluconazole
16	1,380066667	1,416066667	1,361066667	1,353066667	1,423066667	1,355066667	PTDH3_?gim3	Fluconazole
32	0,059066667	0,022066667	NA	0,013066667	0,021066667	NA	PTDH3_?gim3	Fluconazole
64	0	0	0	0	0	0	PTDH3_?gim3	Fluconazole
128	0	0	0	0	0	0	PTDH3_?gim3	Fluconazole
0	0,3873	0,4282	0,4239	0,3873	0,4332	0,4298	WT+Empty plasmid	Caspofungin
0,007813	0,331	0,3147	0,376	0,333	0,3191	0,3083	WT+Empty plasmid	Caspofungin
0,015625	0,2506	0,2048	0,1085	0,1891	0,2141	0,1349	WT+Empty plasmid	Caspofungin
0,03125	0,0263	0,0296	0,0201	0,034	0,0401	0,0244	WT+Empty plasmid	Caspofungin
0,0625	0	0	0	0	0	0	WT+Empty plasmid	Caspofungin
0,125	0	0	0	0	0	0	WT+Empty plasmid	Caspofungin
0,25	0	0	0	0	0	0	WT+Empty plasmid	Caspofungin
0,5	0	0	0	0	0	0	WT+Empty plasmid	Caspofungin
1	0	0	0	0	0	0	WT+Empty plasmid	Caspofungin
2	0	0	0	0	0	0	WT+Empty plasmid	Caspofungin
0	0,3794	0,4166	0,3956	0,4314	0,4066	0,4238	WT-Empty plasmid	Caspofungin
0,007813	0,3166	0,3417	0,2775	0,3445	0,3326	0,2941	WT-Empty plasmid	Caspofungin
0,015625	0,2177	0,2441	0,1888	0,2634	0,2784	0,263	WT-Empty plasmid	Caspofungin
0,03125	0,0359	0,0905	0,0498	0,0479	0,0778	0,0439	WT-Empty plasmid	Caspofungin
0,0625	0	0	0	0	0	0	WT-Empty plasmid	Caspofungin
0,125	0	0	0	0	0	0	WT-Empty plasmid	Caspofungin
0,25	0	0	0	0	0	0	WT-Empty plasmid	Caspofungin
0,5	0	0	0	0	0	0	WT-Empty plasmid	Caspofungin
1	0	0	0	0	0	0	WT-Empty plasmid	Caspofungin
2	0	0	0	0	0	0	WT-Empty plasmid	Caspofungin
0	0,4382	0,4638	0,4067	0,3879	0,4301	0,4037	GIM3	Caspofungin
0,007813	0,3437	0,4028	0,3491	0,3322	0,3131	0,2957	GIM3	Caspofungin
0,015625	0,26	0,2919	0,3187	0,2346	0,2256	0,2291	GIM3	Caspofungin
0,03125	0,0387	0,0568	0,1014	0,0317	0,0379	0,0662	GIM3	Caspofungin
0,0625	0	0	0	0	0	0	GIM3	Caspofungin
0,125	0	0	0	0	0	0	GIM3	Caspofungin
0,25	0	0	0	0	0	0	GIM3	Caspofungin
0,5	0	0	0	0	0	0	GIM3	Caspofungin
1	0	0	0	0	0	0	GIM3	Caspofungin
2	0	0	0	0	0	0	GIM3	Caspofungin
0	0,3129	0,2785	0,2716	0,3188	0,2683	0,2448	?gim3	Caspofungin
0,007813	0,1934	0,1702	0,1229	0,1623	0,1657	0,0913	?gim3	Caspofungin
0,015625	0,0858	0,1144	0,0638	0,0663	0,0864	0,0581	?gim3	Caspofungin
0,03125	0,007	0,0174	0,0137	0,0052	0,0237	0,0077	?gim3	Caspofungin
0,0625	0	0	0	0	0	0	?gim3	Caspofungin
0,125	0	0	0	0	0	0	?gim3	Caspofungin
0,25	0	0	0	0	0	0	?gim3	Caspofungin
0,5	0	0	0	0	0	0	?gim3	Caspofungin
1	0	0	0	0	0	0	?gim3	Caspofungin
2	0	0	0	0	0	0	?gim3	Caspofungin
0	0,4722	0,4703	0,4884	0,4309	0,4175	0,4295	PTDH3_GIM3	Caspofungin
0,007813	0,3775	0,351	0,1965	0,3348	0,3223	0,3525	PTDH3_GIM3	Caspofungin
0,015625	0,2592	0,2537	0,3233	0,2436	0,1881	0,2705	PTDH3_GIM3	Caspofungin
0,03125	0,0661	0,0516	0,1232	0,0329	0,0312	0,0785	PTDH3_GIM3	Caspofungin
0,0625	0,0018	0,0003	0,0008	0,0058	0,0026	0,0007	PTDH3_GIM3	Caspofungin
0,125	0	0	0	0	0	0	PTDH3_GIM3	Caspofungin
0,25	0	0	0	0	0	0	PTDH3_GIM3	Caspofungin
0,5	0	0	0	0	0	0	PTDH3_GIM3	Caspofungin
1	0	0	0	0	0	0	PTDH3_GIM3	Caspofungin
2	0	0	0	0	0	0	PTDH3_GIM3	Caspofungin
0	0,2577	0,2748	0,3293	0,2782	0,2368	0,2901	PTDH3_?gim3	Caspofungin
0,007813	0,1824	0,2054	0,1336	0,1644	0,176	0,1408	PTDH3_?gim3	Caspofungin
0,015625	0,1171	0,1216	0,043	0,0976	0,1088	0,0312	PTDH3_?gim3	Caspofungin
0,03125	0,0218	0,048	0,0044	0,0157	0,0313	0,0032	PTDH3_?gim3	Caspofungin
0,0625	0	0	0	0	0	0	PTDH3_?gim3	Caspofungin
0,125	0	0	0	0	0	0	PTDH3_?gim3	Caspofungin
0,25	0	0	0	0	0	0	PTDH3_?gim3	Caspofungin
0,5	0	0	0	0	0	0	PTDH3_?gim3	Caspofungin
1	0	0	0	0	0	0	PTDH3_?gim3	Caspofungin
2	0	0	0	0	0	0	PTDH3_?gim3	Caspofungin
