# Supplementary material for: Gim3 buffers and potentiates de novo mutations that affect fluconazole susceptibility in yeast
Source: EMBO Rep. 2026 Feb 17;27(6):1510–39. doi: 10.1038/s44319-026-00702-x (PMC13022404; doi:10.1038/s44319-026-00702-x)
Supplement: Supplementary file 21 — Figure EV3 Source Data [file 44319_2026_702_MOESM21_ESM.zip › Figure EV3_SourceData/EV3_A&B_SourceData/R code/Code.txt]

library(ggplot2)
library(dplyr)
library(tidyr)
library(patchwork)

df_long <- Data.summary_EV3_A&B %>%
  pivot_longer(
    cols = starts_with("Replicate"),
    names_to = "Replicate",
    values_to = "Growth"
  ) %>%
  mutate(
    Antifungal = trimws(as.character(Antifungal)),
    Strain = trimws(as.character(Strain)),
    Concentration = as.numeric(Concentration)
  )


cat("Unique strain names in the dataset:\n")
print(unique(df_long$Strain))

df_avg <- df_long %>%
  group_by(Strain, Antifungal, Concentration) %>%
  summarise(Mean_OD = mean(Growth, na.rm = TRUE), .groups = "drop")

df_mic50 <- df_avg %>%
  group_by(Strain, Antifungal) %>%
  mutate(
    MaxGrowth = max(Mean_OD, na.rm = TRUE),
    RelGrowth = Mean_OD / MaxGrowth * 100
  ) %>%
  filter(RelGrowth <= 50) %>%
  slice_min(Concentration) %>%
  select(Strain, Antifungal, MIC50_Conc = Concentration)

df_heatmap <- df_avg %>%
  left_join(df_mic50, by = c("Strain", "Antifungal")) %>%
  mutate(Is_MIC50 = Concentration == MIC50_Conc)

strain_order <- c(
  "WT+Empty plasmid",
  "WT-Empty plasmid",
  "GIM3",
  "?gim3",
  "PTDH3_GIM3",
  "PTDH3_?gim3"
)

df_heatmap <- df_heatmap %>%
  filter(Strain %in% strain_order) %>%
  mutate(Strain = factor(Strain, levels = rev(strain_order)))  # reverse if you want WT on top

make_heatmap <- function(data, antifungal_label) {
  ggplot(data, aes(x = factor(Concentration), y = Strain, fill = Mean_OD)) +
    geom_tile(color = "white", linewidth = 0.2) +
    scale_fill_gradient(low = "black", high = "#FFA500", name = "OD600") +
    geom_point(data = data %>% filter(Is_MIC50),
               aes(x = factor(Concentration), y = Strain),
               shape = 21, size = 3, fill = "white", color = "red", stroke = 1) +
    labs(
      title = antifungal_label,
      x = expression(paste("Concentration (", mu, "g/mL)")),
      y = "Strain"
    ) +
    coord_fixed() +  # Make tiles square
    theme_minimal(base_size = 13) +
    theme(
      axis.text.x = element_text(angle = 45, hjust = 1),
      axis.text.y = element_text(size = 11),
      strip.text = element_text(face = "bold")
    )
}

fluco_plot <- make_heatmap(
  df_heatmap %>% filter(Antifungal == "Fluconazole"),
  "Fluconazole"
)

caspo_plot <- make_heatmap(
  df_heatmap %>% filter(Antifungal == "Caspofungin"),
  "Caspofungin"
)

fluco_plot + caspo_plot + plot_layout(ncol = 2)
