# Supplementary material for: Gim3 buffers and potentiates de novo mutations that affect fluconazole susceptibility in yeast
Source: EMBO Rep. 2026 Feb 17;27(6):1510–39. doi: 10.1038/s44319-026-00702-x (PMC13022404; doi:10.1038/s44319-026-00702-x)
Supplement: Supplementary file 21 — Figure EV3 Source Data [file 44319_2026_702_MOESM21_ESM.zip › Figure EV3_SourceData/EV3_C&D_SourceData/Data/Data summary_EV3_C&D.xlsx]

## Sheet: Sheet1
Antifungal	Time	Replicate	Strain	MIC
Fluconazole	48h	1	WT+Empty plasmid	12
Fluconazole	48h	1	W-Empty plasmid	12
Fluconazole	48h	1	GIM3	12
Fluconazole	48h	1	Δgim3	12
Fluconazole	48h	1	PTDH3-GIM3	12
Fluconazole	48h	1	Δgim3	12
Fluconazole	48h	2	WT+Empty plasmid	12
Fluconazole	48h	2	W-Empty plasmid	12
Fluconazole	48h	2	GIM3	12
Fluconazole	48h	2	Δgim3	12
Fluconazole	48h	2	PTDH3-GIM3	12
Fluconazole	48h	2	Δgim3	12
Fluconazole	48h	3	WT+Empty plasmid	12
Fluconazole	48h	3	W-Empty plasmid	12
Fluconazole	48h	3	GIM3	12
Fluconazole	48h	3	Δgim3	12
Fluconazole	48h	3	PTDH3-GIM3	24
Fluconazole	48h	3	Δgim3	12
Fluconazole	72h	1	WT+Empty plasmid	12
Fluconazole	72h	1	W-Empty plasmid	12
Fluconazole	72h	1	GIM3	12
Fluconazole	72h	1	Δgim3	12
Fluconazole	72h	1	PTDH3-GIM3	12
Fluconazole	72h	1	Δgim3	12
Fluconazole	72h	2	WT+Empty plasmid	12
Fluconazole	72h	2	W-Empty plasmid	12
Fluconazole	72h	2	GIM3	12
Fluconazole	72h	2	Δgim3	12
Fluconazole	72h	2	PTDH3-GIM3	12
Fluconazole	72h	2	Δgim3	12
Fluconazole	72h	3	WT+Empty plasmid	12
Fluconazole	72h	3	W-Empty plasmid	12
Fluconazole	72h	3	GIM3	12
Fluconazole	72h	3	Δgim3	12
Fluconazole	72h	3	PTDH3-GIM3	24
Fluconazole	72h	3	Δgim3	12
Caspofungin	48h	1	WT+Empty plasmid	0.125
Caspofungin	48h	1	W-Empty plasmid	0.125
Caspofungin	48h	1	GIM3	0.125
Caspofungin	48h	1	Δgim3	0.125
Caspofungin	48h	1	PTDH3-GIM3	0.125
Caspofungin	48h	1	Δgim3	0.125
Caspofungin	48h	2	WT+Empty plasmid	0.125
Caspofungin	48h	2	W-Empty plasmid	0.125
Caspofungin	48h	2	GIM3	0.125
Caspofungin	48h	2	Δgim3	0.125
Caspofungin	48h	2	PTDH3-GIM3	0.125
Caspofungin	48h	2	Δgim3	0.125
Caspofungin	48h	3	WT+Empty plasmid	0.125
Caspofungin	48h	3	W-Empty plasmid	0.125
Caspofungin	48h	3	GIM3	0.125
Caspofungin	48h	3	Δgim3	0.125
Caspofungin	48h	3	PTDH3-GIM3	0.125
Caspofungin	48h	3	Δgim3	0.125
Caspofungin	72h	1	WT+Empty plasmid	0.125
Caspofungin	72h	1	W-Empty plasmid	0.125
Caspofungin	72h	1	GIM3	0.125
Caspofungin	72h	1	Δgim3	0.125
Caspofungin	72h	1	PTDH3-GIM3	0.125
Caspofungin	72h	1	Δgim3	0.125
Caspofungin	72h	2	WT+Empty plasmid	0.125
Caspofungin	72h	2	W-Empty plasmid	0.125
Caspofungin	72h	2	GIM3	0.125
Caspofungin	72h	2	Δgim3	0.125
Caspofungin	72h	2	PTDH3-GIM3	0.125
Caspofungin	72h	2	Δgim3	0.125
Caspofungin	72h	3	WT+Empty plasmid	0.125
Caspofungin	72h	3	W-Empty plasmid	0.125
Caspofungin	72h	3	GIM3	0.125
Caspofungin	72h	3	Δgim3	0.125
Caspofungin	72h	3	PTDH3-GIM3	0.125
Caspofungin	72h	3	Δgim3	0.125
