# Supplementary material for: Gim3 buffers and potentiates de novo mutations that affect fluconazole susceptibility in yeast
Source: EMBO Rep. 2026 Feb 17;27(6):1510–39. doi: 10.1038/s44319-026-00702-x (PMC13022404; doi:10.1038/s44319-026-00702-x)
Supplement: Supplementary file 21 — Figure EV3 Source Data [file 44319_2026_702_MOESM21_ESM.zip › Figure EV3_SourceData/EV3_C&D_SourceData/Images/48hr/New Text Document.txt]

README

These images show Etest results for Saccharomyces cerevisiae strains grown on 2% YP agar plates:
WT: Strain with GIM3 expressed from a selectable plasmid under its native promoter.
Control: Strain containing a selectable plasmid without GIM3; GIM3 remains in the genome.
Overexpression (OE): Strain with GIM3 expressed from a selectable plasmid under the strong TDH3 promoter.

Each plate includes both plasmid-containing (+Plasmid) and plasmid-lost (-Plasmid) conditions for each strain background.
Fluc: Etest plates containing fluconazole
Casp: Etest plates containing caspofungin
