# Supplementary material for: Gim3 buffers and potentiates de novo mutations that affect fluconazole susceptibility in yeast
Source: EMBO Rep. 2026 Feb 17;27(6):1510–39. doi: 10.1038/s44319-026-00702-x (PMC13022404; doi:10.1038/s44319-026-00702-x)
Supplement: Supplementary file 21 — Figure EV3 Source Data [file 44319_2026_702_MOESM21_ESM.zip › Figure EV3_SourceData/EV3_C&D_SourceData/R code/Code.txt]

library(dplyr)
library(ggplot2)
library(ggpattern)
library(patchwork)

mic_data <- data.frame(
  Antifungal = rep(c("Fluconazole", "Caspofungin", "Amphotericin B"), each = 24),
  Strain = rep(rep(c("WT 2001", "Δgim3", "Δerg3", "Δgim3Δerg3"), each = 3), times = 3),
  Time = rep(c("48h", "96h"), each = 12, times = 3),
  Replicate = rep(1:3, times = 24),
  MIC = c(
    8, 8, 8, 6, 6, 6, 2, 2, 2, 2, 2, 2,
    256, 256, 256, 256, 256, 256, 256, 256, 256, 2, 2, 2,
    0.125, 0.125, 0.125, 0.125, 0.125, 0.125, 0.25, 0.25, 0.25, 0.25, 0.25, 0.25,
    0.125, 0.125, 0.125, 0.19, 0.19, 0.19, 0.25, 0.25, 0.25, 0.25, 0.25, 0.25,
    0.125, 0.125, 0.125, 0.032, 0.032, 0.032, 0.125, 0.125, 0.125, 0.064, 0.064, 0.064,
    0.19, 0.19, 0.19, 0.047, 0.047, 0.047, 0.125, 0.125, 0.125, 0.094, 0.094, 0.094
  )
)

mic_data$Time <- factor(mic_data$Time, levels = c("48h", "96h"))
mic_data$pattern <- ifelse(mic_data$Time == "96h", "stripe", "none")

etest_breaks <- list(
  "Fluconazole"    = c(0.016, 0.032, 0.064, 0.125, 0.25, 0.5, 1, 2, 4, 8, 16, 32, 64, 128, 256),
  "Caspofungin"    = c(0.002, 0.004, 0.008, 0.016, 0.032, 0.064, 0.125, 0.25, 0.5, 1, 2, 4, 8, 16, 32),
  "Amphotericin B" = c(0.002, 0.004, 0.008, 0.016, 0.032, 0.064, 0.125, 0.25, 0.5, 1, 2, 4, 8, 16, 32)
)

strain_colors <- c(
  "WT 2001" = "#ff7f0e",
  "Δgim3" = "#CDC9C9",
  "Δerg3" = "#EEE8AA",
  "Δgim3Δerg3" = "#d62728"
)

plot_list <- lapply(names(etest_breaks), function(af) {
  etest <- c(0, etest_breaks[[af]])
  y_labels <- etest
  y_pos <- seq_along(etest) - 1
  pos_map <- setNames(y_pos, etest)
  
  df_sub <- mic_data %>% filter(Antifungal == af)
  
  round_to_etest <- function(val, etest) {
    etest[which.min(abs(etest - val))]
  }
  
  df_sub <- df_sub %>%
    mutate(
      MIC_rounded = sapply(MIC, round_to_etest, etest = etest),
      MIC_pos = pos_map[as.character(MIC_rounded)]
    )
  
  summary_df <- df_sub %>%
    group_by(Strain, Time, pattern) %>%
    summarise(MIC_bar = mean(MIC_pos), .groups = "drop")
  
  ggplot(summary_df, aes(x = Strain, y = MIC_bar, fill = Strain, pattern = pattern)) +
    geom_col_pattern(
      position = position_dodge(width = 0.7),
      width = 0.6,
      color = "black",
      pattern_density = 0.05,
      pattern_spacing = 0.05,
      pattern_fill = "black",
      pattern_colour = "black"
    ) +
    geom_point(
      data = df_sub,
      aes(x = Strain, y = MIC_pos),
      position = position_jitterdodge(jitter.width = 0.15, dodge.width = 0.9),
      color = "black",
      size = 2,
      shape = 16,           # solid round dot
      show.legend = FALSE
    ) +
    scale_y_continuous(
      breaks = y_pos,
      labels = y_labels,
      limits = c(0, max(y_pos)),
      expand = expansion(mult = c(0, 0.05))
    ) +
    scale_fill_manual(values = strain_colors) +
    scale_pattern_manual(values = c("none" = "none", "stripe" = "stripe")) +
    labs(title = af, y = "MIC (µg/mL)", x = "Strain") +
    theme_minimal(base_size = 14) +
    theme(
      axis.text.x = element_text(angle = 45, hjust = 1),
      legend.position = "bottom",
      panel.border = element_rect(color = "black", fill = NA)
    )
})

plots<-wrap_plots(plotlist = plot_list, ncol = 3) +
  plot_layout(guides = "collect") &
  theme(legend.position = "bottom")
plots


library(dplyr)
library(ggplot2)
library(patchwork)
library(tibble)

mic_data <- tribble(
  ~Antifungal, ~Time, ~Replicate, ~Strain, ~MIC,
  # === Fluconazole 48h ===
  "Fluconazole", "48h", 1, "WT+Empty plasmid", 12,
  "Fluconazole", "48h", 1, "W-Empty plasmid", 12,
  "Fluconazole", "48h", 1, "GIM3", 12,
  "Fluconazole", "48h", 1, "Δgim3", 12,
  "Fluconazole", "48h", 1, "PTDH3+GIM3", 12,
  "Fluconazole", "48h", 1, "PTDH3-GIM3", 12,
  "Fluconazole", "48h", 2, "WT+Empty plasmid", 12,
  "Fluconazole", "48h", 2, "W-Empty plasmid", 12,
  "Fluconazole", "48h", 2, "GIM3", 12,
  "Fluconazole", "48h", 2, "Δgim3", 12,
  "Fluconazole", "48h", 2, "PTDH3+GIM3", 12,
  "Fluconazole", "48h", 2, "PTDH3-GIM3", 12,
  "Fluconazole", "48h", 3, "WT+Empty plasmid", 12,
  "Fluconazole", "48h", 3, "W-Empty plasmid", 12,
  "Fluconazole", "48h", 3, "GIM3", 12,
  "Fluconazole", "48h", 3, "Δgim3", 12,
  "Fluconazole", "48h", 3, "PTDH3+GIM3", 24,
  "Fluconazole", "48h", 3, "PTDH3-GIM3", 12,
  
  "Caspofungin", "48h", 1, "WT+Empty plasmid", 0.125,
  "Caspofungin", "48h", 1, "W-Empty plasmid", 0.125,
  "Caspofungin", "48h", 1, "GIM3", 0.125,
  "Caspofungin", "48h", 1, "Δgim3", 0.125,
  "Caspofungin", "48h", 1, "PTDH3-GIM3", 0.125,
  "Caspofungin", "48h", 1, "PTDH3+GIM3", 0.125,
  "Caspofungin", "48h", 2, "WT+Empty plasmid", 0.125,
  "Caspofungin", "48h", 2, "W-Empty plasmid", 0.125,
  "Caspofungin", "48h", 2, "GIM3", 0.125,
  "Caspofungin", "48h", 2, "Δgim3", 0.125,
  "Caspofungin", "48h", 2, "PTDH3-GIM3", 0.125,
  "Caspofungin", "48h", 2, "PTDH3+GIM3", 0.125,
  "Caspofungin", "48h", 3, "WT+Empty plasmid", 0.125,
  "Caspofungin", "48h", 3, "W-Empty plasmid", 0.125,
  "Caspofungin", "48h", 3, "GIM3", 0.125,
  "Caspofungin", "48h", 3, "Δgim3", 0.125,
  "Caspofungin", "48h", 3, "PTDH3-GIM3", 0.125,
  "Caspofungin", "48h", 3, "PTDH3+GIM3", 0.125
)

mic_data$Strain <- factor(mic_data$Strain, levels = c(
  "WT+Empty plasmid", "W-Empty plasmid", "GIM3", "Δgim3", "PTDH3+GIM3", "PTDH3-GIM3"
))
mic_data$Time <- factor(mic_data$Time)

etest_breaks <- list(
  "Fluconazole"    = c(0.125, 0.25, 0.5, 1, 2, 4, 8, 12, 16, 24, 32),
  "Caspofungin"    = c(0.002, 0.004, 0.008, 0.016, 0.032, 0.064, 0.125, 0.25, 0.5, 1, 2, 4)
)

strain_colors <- c(
  "WT+Empty plasmid" = "#ff7f0e",   # bright orange
  "W-Empty plasmid"  = "#CDC9C9",   # light gray
  "GIM3"             = "#ff7f0e",
  "Δgim3"            = "#CDC9C9",
  "PTDH3+GIM3"       = "#ff7f0e",
  "PTDH3-GIM3"       = "#CDC9C9"
)

plot_list <- lapply(names(etest_breaks), function(af) {
  etest <- c(0, etest_breaks[[af]])
  y_labels <- etest
  y_pos <- seq_along(etest) - 1
  pos_map <- setNames(y_pos, etest)
  
  df_sub <- mic_data %>% filter(Antifungal == af)
  
  round_to_etest <- function(val, etest) {
    etest[which.min(abs(etest - val))]
  }
  
  df_sub <- df_sub %>%
    mutate(
      MIC_rounded = sapply(MIC, round_to_etest, etest = etest),
      MIC_pos = pos_map[as.character(MIC_rounded)]
    )
  
  summary_df <- df_sub %>%
    group_by(Strain) %>%
    summarise(MIC_bar = mean(MIC_pos), .groups = "drop")
  
  ggplot(summary_df, aes(x = Strain, y = MIC_bar, fill = Strain)) +
    geom_col(
      position = position_dodge(width = 0.7),
      width = 0.6,
      color = "black"
    ) +
    geom_point(
      data = df_sub,
      aes(x = Strain, y = MIC_pos),
      position = position_jitterdodge(jitter.width = 0.15, dodge.width = 0.9),
      color = "black",
      size = 2,
      shape = 16,
      show.legend = FALSE
    ) +
    scale_y_continuous(
      breaks = y_pos,
      labels = y_labels,
      limits = c(0, max(y_pos)),
      expand = expansion(mult = c(0, 0.05))
    ) +
    scale_fill_manual(values = strain_colors) +
    labs(title = af, y = "MIC (µg/mL)", x = "Strain") +
    theme_minimal(base_size = 14) +
    theme(
      axis.text.x = element_text(angle = 45, hjust = 1),
      legend.position = "bottom",
      panel.border = element_rect(color = "black", fill = NA)
    )
})

wrap_plots(plotlist = plot_list, ncol = 2) +
  plot_layout(guides = "collect") &
  theme(legend.position = "bottom")
