# Supplementary material for: Gim3 buffers and potentiates de novo mutations that affect fluconazole susceptibility in yeast
Source: EMBO Rep. 2026 Feb 17;27(6):1510–39. doi: 10.1038/s44319-026-00702-x (PMC13022404; doi:10.1038/s44319-026-00702-x)
Supplement: Supplementary file 22 — Figure EV4 Source Data [file 44319_2026_702_MOESM22_ESM.zip]

Archive with 3 entries (2 files):
- Figure EV4_SourceData/
- Figure EV4_SourceData/Data summary_EV4.csv
- Figure EV4_SourceData/R code.txt
