# Supplementary material for: Gim3 buffers and potentiates de novo mutations that affect fluconazole susceptibility in yeast
Source: EMBO Rep. 2026 Feb 17;27(6):1510–39. doi: 10.1038/s44319-026-00702-x (PMC13022404; doi:10.1038/s44319-026-00702-x)
Supplement: Supplementary file 22 — Figure EV4 Source Data [file 44319_2026_702_MOESM22_ESM.zip › Figure EV4_SourceData/Data summary_EV4.csv]

30C_WT	DMSO	Fluconazole_64ug_WT	Fluconazole_128ug_WT	Fluconazole_256ug_WT	Caspofungine_0.125ug_WT	Caspofungine_0.25ug_WT	Caspofungine_0.5ug_WT	Caspofungine_1ug_WT	ID
4046	3874	1841	708	519	2884	2010	1001	190	Control
3651	3556	1756	625	519	2618	1786	971	0	Control
3446	3506	1847	649	559	2687	1891	1171	0	Control
3624	3540	1800	595	547	2743	1902	827	0	Control
3487	3467	1694	583	483	2622	1976	1084	155	Control
2971	2994	1558	470	473	2464	1656	1055	0	Control
2886	2948	1654	542	522	2400	1891	1052	0	Control
2982	2967	1606	417	525	2354	1638	963	0	Control
3498	3346	1646	635	460	2687	1970	965	207	Control
2977	2895	1668	628	477	2376	1825	913	0	Control
2894	2814	1636	567	533	2255	1660	956	0	Control
2881	2920	1587	533	557	2370	1849	950	0	Control
3825	3579	1620	602	518	2978	2350	1262	0	Control
3332	3126	1492	537	446	2681	2181	1397	0	Control
3292	3107	1566	621	504	2506	2242	1329	0	Control
3276	3168	1453	417	520	2660	1995	1109	0	Control
