# Supplementary material for: Gim3 buffers and potentiates de novo mutations that affect fluconazole susceptibility in yeast
Source: EMBO Rep. 2026 Feb 17;27(6):1510–39. doi: 10.1038/s44319-026-00702-x (PMC13022404; doi:10.1038/s44319-026-00702-x)
Supplement: Supplementary file 22 — Figure EV4 Source Data [file 44319_2026_702_MOESM22_ESM.zip › Figure EV4_SourceData/R code.txt]

# Load necessary libraries
library(ggplot2)

# Read the CSV file (use semicolon as separator if necessary)
data <- Data.summary_EV4

# Calculate the means and standard deviations for each column (except 'ID')
means <- colMeans(data[ , -ncol(data)])  # Exclude the 'ID' column
sds <- apply(data[ , -ncol(data)], 2, sd)

# Create a data frame for plotting
plot_data <- data.frame(
  Condition = colnames(data)[-ncol(data)],  # Exclude the 'ID' column
  Mean = means,
  SD = sds
)

# Plot the bar plot with error bars
ggplot(plot_data, aes(x = Condition, y = Mean)) +
  geom_bar(stat = "identity", fill = "skyblue") +
  geom_errorbar(aes(ymin = Mean - SD, ymax = Mean + SD), width = 0.2) +
  theme(axis.text.x = element_text(angle = 45, hjust = 1)) +
  labs(title = "Bar Plot with Error Bars for Each Condition", 
       y = "Mean Value", 
       x = "Condition")
